# Supplementary material for: Comparative Genomics across Three Ensifer Species Using a New Complete Genome Sequence of the Medicago Symbiont Sinorhizobium (Ensifer) meliloti WSM1022
Source: Microorganisms. 2021 Nov 25;9(12):2428. doi: 10.3390/microorganisms9122428 (PMC8706082; doi:10.3390/microorganisms9122428)
Supplement: Supplementary file 1 [file microorganisms-09-02428-s001.zip]

Archive with 14 entries (11 files):
- suppl_files/
- suppl_files/1022_chromosome_CGView.json
- suppl_files/1022_pA_CGView.json
- suppl_files/1022_pB_CGView.json
- suppl_files/FigureS1_NoLegend.pdf
- suppl_files/FigureS2_NoLegend.pdf
- suppl_files/Table S1.PNG
- suppl_files/TableS2.xlsx
- __MACOSX/
- __MACOSX/suppl_files/
- __MACOSX/suppl_files/._1022_chromosome_CGView.json
- __MACOSX/suppl_files/._1022_pA_CGView.json
- __MACOSX/suppl_files/._1022_pB_CGView.json
- __MACOSX/suppl_files/._TableS2.xlsx
