# Supplementary material for: Comparative Genomics across Three Ensifer Species Using a New Complete Genome Sequence of the Medicago Symbiont Sinorhizobium (Ensifer) meliloti WSM1022
Source: Microorganisms. 2021 Nov 25;9(12):2428. doi: 10.3390/microorganisms9122428 (PMC8706082; doi:10.3390/microorganisms9122428)
Supplement: Supplementary file 1 [file microorganisms-09-02428-s001.zip › suppl_files/1022_pA_CGView.json]

{"cgview":{"version":"0.1","created":"2021-11-08 14:44:38","updated":"2021-11-08 14:44:38","id":"b4ddf39402c2040aa2c95f26e94a51955de6145e","name":"Sinorhizobium meliloti WSM1022 plasmid pA.","settings":{"general":{"backgroundColor":"rgba(255,255,255,1)","showShading":true,"arrowHeadLength":0.3},"backbone":{"color":"rgba(128,128,128,1)","thickness":5,"visible":true},"ruler":{"font":"sans-serif,plain,10","color":"rgba(0,0,0,1)","visible":true},"annotation":{"font":"sans-serif,plain,12","visible":false},"dividers":{"slot":{"visible":true,"color":"rgba(0,0,0,1)","thickness":1,"spacing":1}},"highlighter":{"visible":true}},"captions":[{"name":"Title","position":"lower-center","textAlignment":"left","font":"sans-serif,plain,24","backgroundColor":"rgba(255,255,255,0.4)","visible":true,"items":[{"name":"Sinorhizobium meliloti WSM1022 plasmid pA.","font":"sans-serif,plain,24","fontColor":"rgba(255,165,0,1)","visible":true}]},{"name":"More info","position":"upper-left","textAlignment":"left","font":"sans-serif,plain,14","backgroundColor":"rgba(255,255,255,0.4)","visible":false,"items":[{"name":"Accession: 123456","font":"sans-serif,plain,14","fontColor":"rgba(255,0,0,1)","visible":true},{"name":"Length: Short","font":"sans-serif,plain,14","fontColor":"rgba(255,0,0,1)","visible":true}]}],"legend":{"name":"Legend","position":"upper-right","textAlignment":"left","font":"sans-serif,plain,14","backgroundColor":"rgba(255,255,255,0.75)","visible":true,"items":[{"name":"CDS","font":"sans-serif,plain,14","fontColor":"rgba(0,0,0,1)","visible":true,"swatchColor":"rgba(0,0,153,0.5)","decoration":"arrow"},{"name":"tRNA","font":"sans-serif,plain,14","fontColor":"rgba(0,0,0,1)","visible":true,"swatchColor":"rgba(153,0,153,0.5)","decoration":"arrow"},{"name":"rRNA","font":"sans-serif,plain,14","fontColor":"rgba(0,0,0,1)","visible":true,"swatchColor":"rgba(0,153,53,0.5)","decoration":"arrow"},{"name":"regulatory","font":"sans-serif,plain,14","fontColor":"rgba(0,0,0,1)","visible":true,"swatchColor":"rgba(229,156,4,1)","decoration":"arc"},{"name":"tmRNA","font":"sans-serif,plain,14","fontColor":"rgba(0,0,0,1)","visible":true,"swatchColor":"rgba(106,24,237,1)","decoration":"arc"},{"name":"ncRNA","font":"sans-serif,plain,14","fontColor":"rgba(0,0,0,1)","visible":true,"swatchColor":"rgba(60,254,91,1)","decoration":"arc"},{"name":"misc_feature","font":"sans-serif,plain,14","fontColor":"rgba(0,0,0,1)","visible":true,"swatchColor":"rgba(251,47,73,1)","decoration":"arc"},{"name":"assembly_gap","font":"sans-serif,plain,14","fontColor":"rgba(0,0,0,1)","visible":true,"swatchColor":"rgba(15,122,246,1)","decoration":"arc"},{"name":"GC Skew+","font":"sans-serif,plain,14","fontColor":"rgba(0,0,0,1)","visible":true,"swatchColor":"rgba(0,153,0,1)","decoration":"arc"},{"name":"GC Skew-","font":"sans-serif,plain,14","fontColor":"rgba(0,0,0,1)","visible":true,"swatchColor":"rgba(153,0,153,1)","decoration":"arc"},{"name":"GC Content","font":"sans-serif,plain,14","fontColor":"rgba(0,0,0,1)","visible":true,"swatchColor":"rgba(0,0,0,1)","decoration":"arc"},{"name":"B","font":"sans-serif,plain,14","fontColor":"rgba(0,0,0,1)","visible":true,"swatchColor":"rgba(249,112,20,1)","decoration":"arc"},{"name":"C","font":"sans-serif,plain,14","fontColor":"rgba(0,0,0,1)","visible":true,"swatchColor":"rgba(64,55,253,1)","decoration":"arc"},{"name":"D","font":"sans-serif,plain,14","fontColor":"rgba(0,0,0,1)","visible":true,"swatchColor":"rgba(101,252,52,1)","decoration":"arc"},{"name":"E","font":"sans-serif,plain,14","fontColor":"rgba(0,0,0,1)","visible":true,"swatchColor":"rgba(232,18,115,1)","decoration":"arc"},{"name":"F","font":"sans-serif,plain,14","fontColor":"rgba(0,0,0,1)","visible":true,"swatchColor":"rgba(2,166,223,1)","decoration":"arc"},{"name":"G","font":"sans-serif,plain,14","fontColor":"rgba(0,0,0,1)","visible":true,"swatchColor":"rgba(210,182,1,1)","decoration":"arc"},{"name":"H","font":"sans-serif,plain,14","fontColor":"rgba(0,0,0,1)","visible":true,"swatchColor":"rgba(133,10,221,1)","decoration":"arc"},{"name":"I","font":"sans-serif,plain,14","fontColor":"rgba(0,0,0,1)","visible":true,"swatchColor":"rgba(38,247,118,1)","decoration":"arc"},{"name":"J","font":"sans-serif,plain,14","fontColor":"rgba(0,0,0,1)","visible":true,"swatchColor":"rgba(255,70,50,1)","decoration":"arc"},{"name":"K","font":"sans-serif,plain,14","fontColor":"rgba(0,0,0,1)","visible":true,"swatchColor":"rgba(30,95,253,1)","decoration":"arc"},{"name":"L","font":"sans-serif,plain,14","fontColor":"rgba(0,0,0,1)","visible":true,"swatchColor":"rgba(145,235,22,1)","decoration":"arc"},{"name":"M","font":"sans-serif,plain,14","fontColor":"rgba(0,0,0,1)","visible":true,"swatchColor":"rgba(200,3,160,1)","decoration":"arc"},{"name":"N","font":"sans-serif,plain,14","fontColor":"rgba(0,0,0,1)","visible":true,"swatchColor":"rgba(4,205,188,1)","decoration":"arc"},{"name":"O","font":"sans-serif,plain,14","fontColor":"rgba(0,0,0,1)","visible":true,"swatchColor":"rgba(238,139,8,1)","decoration":"arc"},{"name":"P","font":"sans-serif,plain,14","fontColor":"rgba(0,0,0,1)","visible":true,"swatchColor":"rgba(89,34,245,1)","decoration":"arc"},{"name":"Q","font":"sans-serif,plain,14","fontColor":"rgba(0,0,0,1)","visible":true,"swatchColor":"rgba(75,255,75,1)","decoration":"arc"},{"name":"R","font":"sans-serif,plain,14","fontColor":"rgba(0,0,0,1)","visible":true,"swatchColor":"rgba(245,35,89,1)","decoration":"arc"},{"name":"S","font":"sans-serif,plain,14","fontColor":"rgba(0,0,0,1)","visible":true,"swatchColor":"rgba(8,139,239,1)","decoration":"arc"},{"name":"T","font":"sans-serif,plain,14","fontColor":"rgba(0,0,0,1)","visible":true,"swatchColor":"rgba(187,206,4,1)","decoration":"arc"},{"name":"U","font":"sans-serif,plain,14","fontColor":"rgba(0,0,0,1)","visible":true,"swatchColor":"rgba(160,3,200,1)","decoration":"arc"},{"name":"V","font":"sans-serif,plain,14","fontColor":"rgba(0,0,0,1)","visible":true,"swatchColor":"rgba(21,235,146,1)","decoration":"arc"},{"name":"nitrogen fixation","font":"sans-serif,plain,14","fontColor":"rgba(0,0,0,1)","visible":true,"swatchColor":"rgba(253,95,30,1)","decoration":"arc"},{"name":"nodulation","font":"sans-serif,plain,14","fontColor":"rgba(0,0,0,1)","visible":true,"swatchColor":"rgba(50,69,255,1)","decoration":"arc"}]},"sequence":{"font":"sans-serif,plain,10","color":"rgb(0,0,0)","seq":"GCGCGCGGAACGGGATGATTGTGGTGATCGACTGCCACAGCGGCGGTCGCCGCCGCCAGCGCTGCACCGAAAAGAAGCGTGTTCCTTGTCGTCATTTCTTCTTGAACCCGTCGAGACCGAAAAGCGGGCGCATCCAAATGCCGACGAATGAATGGCCGGCCCGCGATCGCGTAACTTTTGGAAAATTCTTCTGTTCAGCGGGATCCGCACGAATGAGATTCTGCTCTCAGCCCCACTTTGTCCGATCTCTGGACCGGCCCGGCGACAACAAAGGCCCAGCGCCCTGTGCGTTGCGCGCCGCGCGCCTCGTCCCGGCACCTGCATACCGGCGTCAAAGCGGACCTTTCCTAATCCCGCTCTCGTCGCGCCGCTATACGGTCGGCAGATCGGGCTGGTAGAGCACCACGCGATTGCGGCCCGCTTGTTTGGCCAGGTAGAGTGCCGCGTCGGCCTGGTTCTGAAGCTTCTCCGGCGCAACGATCTCTTCACCCGGCGCCTGCGCCGCTACGCCAATGCTGAGGGTGACGTAAGGCGCTACACGGGATGCGGGGTTCGGGAGGGAGGCGGCTTCGACGCTTGCCCTGATACGTTCAGCCGTCGCCACCGCAGCTTCTTCATTGGCGCCCGGAAGCACTACGAGAAATTCCTCACCGCCGTAGCGGGCTACATGGTCGCGGTTTCGCCTGACGCTGCTCTGAATGATCCCGGCAACTTTCACCAGGCATCGGTCACCCTCGGCGTGACCAAGACGATCGTTCAGGCTCTTGAAGTCATCGATATCGCACATCAGCATGGCGGTACCCGGCCGCCGCTCCGCGCCTGTGCTCCAGAGACGATTGAGCGTCTCCATCATCCAGCGCCTGTTGGCGATCCCGGTCAGGGGATCAGTTTTGGCGAGGCGCTCGAGGCGGGCATTGGCGTCGGCAAGCTCCGCCACCCGCCGCATGTCGCGAAGCTCGAGAAGGAAGGTCTTCTGGGCGAGGATCGTTATCGTACGTCGGGCAACGACGGTCGCGATAATCCCGCTGGCGAAAAACAGCGTCCCAGCCACCGCACTGCCCCTCTCCAGGCCCGGATTCTGCAACTGAAAGATCAGGTAAAGGCCGAGCGCGAAAGAGGCGACGGTCATCGTCCAGGCCAGAGGAATTGCGAAAATGATGATGGCCGTGATGGCGACGAACAGCATGATATTCAAGTGCCGTTCATAGAACTCGCCGCCCGCGCTCACGCCAACCAGCGCAACCGACAGGAGGATGAGGAACAAGCCTGCAAGCAAAGACACTCTTTGCAGCCAAACGCCGCGCGGCTTTCGCCAGATGAAGGCGGTGGCCAGAGCCGCGGGCGGGAGAAGGCAGGCCGGCGGAAGCATGGACAACGCGACCGCCTTCGGCAGCAGGATCGCGTTGAGACCCAGCGTCAGTACGTCCAGCAAGGTCACCCATATCATCCACGCGCGAATGATCTTGGCCGTCCGGGACCACGAACGCTCCTGGAACAGGCGACCGAGCTCACCCCTGAGACGGATGTCACGCGTGCGGCCCGCGAGAAGGCGCTCCACTTCGGCCATGACAGCCGGGCTGCGCGGCTGATACCGCACCTGCGGGGAGGCGCTCATGCGACTGGCAGCAACTGCACTTTCCTGAAGTTCCATCCTTGCCCATCTAGGGGAGCACCTCCTGCTGGCAAGATCACCGGCGGATGAACTCGCGAGTTGCATTTCATATGGCACGTGGCAGTGGTCGCCGCGAGCATTGGAAGACGTGGCGGCTACGGTGCGAGGCCGCGATTAAGGCGCGCTCAGGCATTGCCCGCCGTTGTCTCGAAGTCGAATAGCTTTTGAGTGACGAGCGCCGCCGCACCCCGGGCCCAGGAATCGTCCTCCCAATCGAGTAGAACAGGCGGTGCTTGACGGAATGCAAAGCGTTCAAGGGTCGCTCGCAAGGGTCCGAAGAGCGCGTCGCCGTAGGCGACTGCTTCGCCGCCGACCACGATTACCTCCGGATCGATGACGTTCATCAGACCGGCGAGGTGCCGGCCCAAAGTTTCACCCGCTTCACGCATGACCGAATGAGCGGCCTTGTCGCCCGCGGCGATGGCGGCGACCATTTCGGCTCGTCCGTCCGTCTCCGGTCGGCCGCTGCGTTCGTGCCAGGTTTGAAGCATCGCCGGCTCTGAGAAATACGACATAAGGCAGCCGCGCTTGCCGCATTCGCAGGGTCTGCCGCCCTCCATATGCGGGAAATGGCCGAACTTGCCGGCCGCGCCGTGCGCACCGCGATAAAGCTTACCATCCAGCACCAAAGAACAGGCTACCCCTACCCCGATCGCAAGCACACCCATGGTCTTGTAATGCCGTCCGAGGCCGAAGAGCTGCTGGGCGATCGCATAGGCATTCGTGTCGTCTTCCAGCCAAACGGGAACCCCGATCCGGCTCGCCACGAGATCGCCCAGTGGTACATTGTCCCAACCGTACCGATTGCTCCGGATACACACCGCCCGCTGGTTGTCGATGACCCCGGGCATAGCGATGCCAATCCCGGCGAGCCGGGCGGCCGGCCGGTTGGCGAGTGCAACCAGCTTCGGCGCCGCTGCGGCGAGTGCCTCGGCAATCGTATCGGGATCATGCGCCGGCAGCGGCAGCCGCAGTGAAGCGAGCGGTGTCGTCTCTAAATCAGTGACTACGCATTCGACGCTGCCTGCCATCAACTTGAAGCCTAGCGCTACGCCGCCCGCATAATCGATGGCGACCGGAATCGGACGCCGCCCCTGTGCACCGGCTACGGATTGACCTTCGATGAGCAATCCTTCCTCGATGAGGTCGCTCACCACGAAGGTGACAGCCGCGGGACTCAGGCCCGTGGCGGCGGCTATTTCGGCACGACTCTTTGCGCCCTCGCGCCGGAGCAGGTTCAGGATAAGCCGGCGGTTCATCGCACGCGTGGTGCTCTGGTCACCCTTGGTTCTCACGTCGCTCATTATTTTATTTTGTAAATTAAATATTGCCTCGTTCTCCCGACTATGCATAACTGAGCGCGCCGATCAACCGGGCATCACCCGCGATCGGCCGAAATGCAGAAATCCCTACAGTGAATGCAGGCGACGCATTGCGTCGCCGGCGCGGGGATCCTTTTTGCCGGCGGCCAGCCCTGGGAGGAGACGGGGCGAGCGCCTTGATCGAGCCATTCCAGGGAGGATTATCGAGTGACTTTCAATTGGATTGAGCGCAGCCTGTCCCGACGTACGTTCCTCAAGGGCACCGCCGGGGTTTCCACCGCCTTGAGCGTGTTTCCAATTCCCGCTCTCGCGCAATCGAGCGAGGTGACGATCATCTCCGCCGAGAGCAATGCCAATACGGCGGAGGTTCTGCGGCGCATTGCAGCCGATTTCGGAAAGGCGGCCGGCACCAAGGTCGTCGTCAACAATATGGACCACGAGGCCCACAAAACGGCGATCCGCAACTACCTCGTCGCCGGTGCGCCGGACGTCTGCTTCTGGTTTTCGGGCAACCGCATGCGCGCCTTCGTGACGCGCGGCCTGTTCGACGACATCTCCGACCTTTTCGAAAAGGAGAAATACGCCGATGTGCTGGGCGCTACCGCCGGTTCGGTGACGGTCGAGGGCAAGCAGTACGGCCTGCCGACAGGCGGCACCCTCTGGGGCATGTTCTACCGCAAGGACGTTTTCGAAGAGCACGGGCTGAAGGTTCCCACTTCCTGGGACGATCTCCTTGCTTTCGGCGAGAAGTGCAAGAGTGCGAGCCTGACGCCGGTCGCCATGGGCACGAAGGACCTCTGGCCAGCGGCCGGATGGTTCGACCAGATGAACCTCCGTATCAATGGTCTCGACAAGCATTTCGCACTGATGAACGGCGAGATGGCCTACACGGATGAGACGCTGAAGCCGGTCTTCGAACATTGGGAAGAATTGATCAAACAGGGCTTCTTCACGCCCGACCATACCTCCTTCGGCTGGCAGGAGGCAGGCGCTTTCCTCGCTCAGAAGCGGGCCGGAATGATGAACCTCGGCGCGTTTGTACGGGCGGCCTTCCCTCAACAAGACTTGCCGCAACTTACCTTCGCTCCCTTCCCGGTGATCGAGGATGGCCTCGGCCGCTATGAGGAATTCTCGCTGAACTCCGTACACATTCCGACAAACGCCAAGAACAAGTCGGGCGCGCGCGAATTCCTGACACATTTCTACAAGCCGGAGAATCTGGCCGCCTATCTGGAACCGGGCGGCAATGTTCCGCCGCGCAACGACCTGCCGCCAAGCAAGGATCCGCTCGTCAACGCCGCCGTCGAGAGCCTCAAAGCAGTTGCCGGCACCTCGCAATTCTACGATCGGGACACCGATCCTGACATGGCTCAGGCTGGTCTTGTCGGCTTCCAAGAGTTCATGGCACGACCGGAGCGCCGGGACGCCATCCTGCAGCGGCTCGAAGGAACTCGCCGGCGGATCTTCAAGCTTTGAGACCTTCCTCAATAGCATCGGGGCTGGGCTGCTACGGTCCCGGTCCTTTCATTCCCCATGAACAGGGACTTCCATGCATGACGAGCCTTTGGCGCCGCCACCGCTGGTGGTTGACCCCGACACTCCTGATCCTGCCCGGCGCGATCCTCTTCGCCGTAGTTATCCTGGCATCCTCCGTCCAGAGCCTGTGGATCAGCCTGCACGACTGGGATGGCTTCGGTCCCATGATCTGGATCGGCCTGGGCAATTACCGCGAGTTGATAAACGATCCGCAATTCTACGTCTCGCTTAAGAACAACCTCATCTGGCTCGTCATGTTCATGCTCGCGCCGCCGATAGGGCTCGCGATCGCGCTACTGGTCAACCAGAAGATCAAGGGGATGCGCGTGGTCAAATCGATGTTCTTCATACCGCTGGTGCTCGCCTCGGTGGCCGTCGGCGTGGTCTTTACCTGGGTCTACACTCCGGAGTTCGGACTATTGGCGCTCATTTTCCGAGCATTCGGGGCGAACGCTCCGGCCCTGCTGTCGGACGAACATTTAGTCACTTTTGCCATAGTCATCGCCGCCCTGTGGCCGCAGATCGCCTTTTGCATGGTTCTCTACCTGGCCGGACTCAACAACCTGAGCGAGGAACTGGTCGGTGCCGGCCGCGTCGACGGCGCGCGCGGGTGGAACATGTTGCGCCACATCGTGCTGCCGCAACTGACACAAGTCACCTTCATCGCAATCGCCGTGACGGTGGTGGGTGCGCTGCGCTCCTTCGACATGATCTCGGTCATGACCCGGGGAGGCCCCTTCGGCTCGTCGTCCGTGCTGGCCTACCAGATGTTCGAACAGTCGATCTTTTCCTACCGCTTCGGCTATGGCGCCGCGATTGCCTCGGTGCTCTTCGTGATCATGGCCGTCTTCATCACCTGGTACCTCACGCGCATCATCCGCGCGGAAGAAAGGGGCGCCTGATGTACCCCCGTCCCGTTCCCGAAACGGCGCATGCGAGCCGCAGGCTGTACATGACGCTCGTCGGAGCGATCCTCATCATCTGGCTTGCGCCGCTCTTCGCCGTGATCCTTACCTCATTCCGGTCAATGGCGGACGTGATGAGCGGCAATCTCTGGGGCTGGCCCACGGAAATCGCCGTCGTCGAGAACTACACGGCCGTCTTTACGCAGACGCCGATGGCGGGCTATTTCCTCAACAGCCTCGTCATCACCATTCCCTCGGTGATCGGCGTGCTGAGCCTTTCGACGCTGGCGGGCTTCGTGCTCGCGCGTTACCGCTTCCCCGGCAACATGCTGATCTTCGCGCTCTTCGTCGGCGGCAATTTCCTGCCGCATCAGATCATGATGATTCCGGTGCGCGACCTCATGGTGAGGCTGAACCTCTATGACACGACGACGGCGCTTATCATCTTTCACGTCGCCTTCCAGACCGGTTTCGCGACGCTCTTCATGCGCAACTTCATCGCCGCGTTGCCCGACGAACTGTTCCAGGCCGCGCGTGCCGAAGGTGCGACACCCTTCCAGACCCTGATCCACGTCGTCGTGCCCCTCGTCCGGCCGGCATTGGCGGCGCTCGCCATCCTGCTCTTCACCTTCATCTGGAACGACTACTTCTGGGCGGTGGTCTTGACGGTCAGCGACAACGTCAAGCCGGTGACGGCAGGCCTTGCGAACCTGCGCGGCGAATGGGTCTCCGCCTGGAACCTGATCTCGGCCGGCACGATCATCGTCGCCGTGCCGCCAGTCGTCATGTTCTTCCTCATGCAGAAACATTTCATCGCAGGACTTACCATGGGAGCCGTGAAGGGATGACTGCAGCTTCCTCGCCGTTCCACGCCAAGCCCAGGAACCAAAACGAGCGTAACGCCATGAAGAGCCTTGAACTTCACCGAATCGAGAAGAGCTACGGCGCCTACCATGCCCTTCGCGGAATCGACCTTTCCGTCGAGGAAGGCGAGTTCATCGTCATGGTCGGGCCGTCTGGCTGCGGCAAGTCCACCCTCCTGAAGACGATCGCCGGACTCGAGACGATCTCCTCTGGGCAGATCCTGATCAGCGGGCGCAATGTGACGAAGGAAGAACCGGGCGATCGCGGCATCGCCATGGTCTTTCAGTCCTATGCCCTCTATCCCCACATGACGGTCGCAGAAAATATGGGCTTCGGGCTTCGCATGGCGAAGCGTCCGAAGGAGGAGATCGACGCCGCCGTCGCGCGCGCAGCGAAGATACTTCGGATCACGGACCAGCTCGACAAACGGCCGAAGCAGCTCTCCGGCGGACAGCGCCAACGCGTCGCGATCGGACGCGCAATTACGCGCTCGCCGGACGTCTTCCTGTTCGACGAACCGCTGTCGAACCTCGATGCGGCGTTGCGAACGCAGATGCGCGTGGAGCTATCGGGCCTGCATGCCGAACTCGGCGCGACCATGATCTATGTCACGCACGACCAGGTCGAGGCGATGACGATGGCGAGCCGCATCGTCGTGCTGAACCGCGGCGCGATCGAACAGGTCGGTTCACCGCTCGACCTCTATCGCAACCCCGCAAACCTCTTCGTCGCGGGCTTTCTGGGCGCGCCGCGCATGAATTTCTTCGACGTGACTGTCGACCGTGTCTCCGGTGCGACGGCCGCGATCTCGGCACCCGGTCTTGCGCCCATGACCGTGTCGCTGGCCGATGGCGTGGCCCTCAAGCCTGGCGACAGGGCTACGCTCGGCATCAGGCCGGAGAATATCCGCCTCTCCCGTGACGATACCACGCGGGCTGCGATCTCCGGCAAGGTACGCCTCGTCGAACATCTCGGCCGCGAAACGATCCTCTATGTCGACGCTGGCGCCCTGCAATGCGTCAGTTCAGAGAGCGGCACCGGCAACGTCACGGTGCAGATCGGCCAGGTGACGCCGATAGCCGCTGATGCCCCTGTGTCGCTCTCGATCGATCCGCACGACGCCTATCTCTTCGCCGGCGACGGCCAGCGCACAGTGACGGTCCGTAAGGCCATCCATTCAAACCAAACCAAAGTAGGTACGATATGAACGAACCGACCAGGATCCGCTGGGGCATTCTCGGCCCCGGCACCATCGCGAAGGACTTCTTCGCCGGCGCGCTGCAATCCGCCAACGGAAAGGTCGTCGCGATCGGCGCCCGCAATCCGGCAAAGTCCGGCCTTGCGGAGGATTTCCCGGGCGCGCGCATCGTCGACGGCTACGATGCACTGATCGACGACCCGGAAATCGATGCGGTCTACATCGCGACGGTCCATCCGCTTCACGCGGAATGGGCGATCAAGGCCGCCGAAAAGGGCAAGCACGTGCTCTGCGAGAAGCCGATGGGTCTGTCGAAAGCGGAGGCGGACGCCATGTTCGAGGCCGCCCGCAAGGCGGGCACCTTCATGGCCGAAGCCTACATGTATCGGCTTCACCCGCTGACCGCCAGGATCGTCGAGCTCGTGAAGAACGGCATGGTCGGCGACGTGCGCAAGATCCAGTCGAGCTTCGGTTTTGCCAAGCTGCCCTTCGATGAGGGGCATCGCCTCTTCTCCAATGAAATGGCGGGCGGCGGCATACTGGACGTGGGCGGCTACACCACCTCCATGGCACGCCTTATTGCGGGCATCGGCACGTCATCGGGCGTGATGGAGCCGGCCGAGGTGACGGCTCTCGGCCATCTTGGCCGGACGGGCGTCGACGAGTGGACCTCTGCCCTCCTCTCCTTCCCGAATGGCATCATCGCCGAGCTTTCCTGCTCGGTGTCTCTCGAGCAGGAAAACGTGCTGCGGATCCTCGGCACAAAAGGCCGCATCGAGGTCGATCAATTCTGGTTCGCGGGCGGTAAGCCGGGAGGCACCAGCATCATCCGCATTGTCCACGCCGACGGCCGCCAGGAGGAAGTCCCGCTCGTCGAGCCGCGCCATCTCTACAGCTTCGAGGTCGAGGCCGCCGGCGACGCGATCCGGGCGGGTCGCACGGAGTTTGCGTATCCGGGCATGAGCCGGGCCGACACACTCGGAAATCTGCGTGTGATGGACAAGTGGCGTGCGGCGATCGGTCTGGAATACGAAGGCGAGAAACACACCACGCGGACCCGGACGGTGCGCGGCGACAAGCTTGCCCGCAAGACGAGTCTCGTGCGGAGCGGCCGCATCGACGGCCTGCAGAAGGAGATCTCGCTTGCTGCGCTCGGCCTCATGGAGTTTTCGACCTTCTCATCCGCCGCCATCGTACTCGATGCCTTTTTCGAGGCGGGCGGCAATCTGGTCGATACCGCGTTTCTCTACGGCAATGGCGTGCAGGACCGGCTCGTCGGCGAGTGGATGCGCAGCCGCGGCGTTCGCCAGGAAACGGTCGTCATCGCCAAGGGCGCGCACAGTCCGCTGTGCTATCCGGACGTGATCGGCAAGCAACTGACGACCAGTCTCGAGCGAATGGGCACGGATTATGTCGACATCTATTTCATGCACCGCGACAATCCGGACATCCCCGTCGGCGAATTCGTCGACGCCATGGACGCGGAGGTGGCGGCCGGCCGCATCCGCGGCCCGATTGGCGGTTCGAACTGGACACGCGAACGCTTCGAAGAGGCAATCGCCTACGCCGAGCGTGCGGGCAAGACGAAACCGAGCGTGCTTTCCAACAATTTCTCGCTGGCCGAGATGGTCCAGCCGGTCTGGGCTGGCTGCATCTCGTCCTCGGACGACGCCTGGATGCGCTGGCTGGAGGAAAATGACGTCACCAATTTCGCTTGGTCGAGCCAGGCGCGCGGCTTCTTCACCGACCGTGCAGGCCGCGGCAAGCTGGACGATTTGGAACTCGCCCGCTCCTGGTATTCCGAAGGCAACTTCGCCCGGCGAGACCGGGCGATCGCACTCGGGCGCAAGCTCGGCAAAGACCCCATTCAAATAGCGCTCGCCTATGTTCTGGCGCAGAAAGGCCGTGTCATCCCGCTGATCGGCCCGCGCTTGCTTGCCGAGCTCAACCACAGCCTGGATGCTTTCTCGGTTACGCTCTCCCCGGGTGACGTGCAGTGGCTGCGCGATGGTGACCCGGGCGAGTCGAGCGCGGCTTGATCCAAACGAATCTGCGCCCAATTCCGGCGCCGGCTGCGCGTGGGAGGTCTGCTTTGCACCACAGGAGTCTTCATATCAGTTGAACAGCTTGGTACGCTTCCTTGGCATATTCCAAGAATATCGAGCCCAGCATGAGAGCGGACAGACAGCAGATTGACCAGGCACTGGCAGCGACAGAAACCATCCGCAGCATTCTTCGGGAGGCGGTTCTTGCGGTTTATCTGCATGGATCGGCAGTTTCGGGTGGCTTGCGACCGCAGAGTGACGTCGACCTCCTCGCCATCGTCGACTGCCCCGTGGCCGACGAACAGCGTCGCGATCTTCTGGCGGCTTTGCTGCGGATTTCCGGTCGTCATCCGCGTGCGGTCGGAACTCCCCGATGCATCGAACTGATGGTGTTTCTGCGGGCAGATATCGCCACACCGAATTTTCCTGTTCGGGCTGAATTCATCTATGGCGAATGGTTGCGGGAGGCCTTTGAAGCCGAAGAACTCCCGGTTCCCGTGTCCGATCCGGAAAATACGCTGGTGCTTGCGCAGGCGCGACAAGAGGCCGTTCCACTCTTCGGTCCCGATGCAAAGGAGTTTCTGCCCTCGATTCCGCCGGAACAAGTTCGCCGCGCCATGCGCGATGCACTCCCCTTATTGGTCGACAGTCTACAGGGGGACGAGCGGAACGTCTTGCTGACCCTTGCTCGCATGTGGCGTACATCGGCCACCGGTGACTTCATCACTAAGGATGCTGCAGCCACATGGGCGGCAAACCAGATGCCCGACCAGGAGGCTGGCACGCTGATCCATGCGCGTGAGGCCTATCTGGGCAAGGTCAGGGACGACTGGGGAAATCGGCAGTCTGCTTCCGAGCGGACAGCAACATTTCTGCGCCAGCGGGTATTAGAACTCCTATGAAGCTTGGGTCGGAAGCTGCCAAGAAGCTTCTTCCGCTTTATGGTATCAGGGTGTCGGAATCTCGTTTAGCCGGCCGTCTTCAAGACGGACAAGCTATGGAGAGCAGCATGACTATTACCATTACCGCCTTTGAGCGGTCGCCCGATGGCGGCCAGGGCATGGCGCGTGACATGCGCGTTCGCTGGGCGCTCGAAGAAGTGGGCCAGCCCTACGGCGTTCGCCTTCTTTCGTTCAAGGCGATGAAGGAACCCGCGCATCTCGCGCTCCATCCTTTCGGGCAGATTCCTACCTATCAAGAAGGCGATCTCGCTTTGTTCGAGTCAGGGGCCATCGTTTTCCATATCGCGGAGCGCCATGCGGGCCTGCTGCCGGACGATGCGAATGCCCGGGCGCGCGCGATCACGTGGATGTTCGCCGCGCTCAACACCGTGGAGCCGCCGATCGTTGATCGCGAGGTCGCCGAGTACCTGGAAGACGAGACCTGGTACGAGCAGCGCCTGCCCTTCATTGACGAACGCATCCGCAAGCGGCTGGGCGAACTTTCCGGCCGACTTGGCAACGCCGACTGGCTCGACGGGGCGTTCAGCGCCGGTGACCTCCTAATGGTGACGGTGCTGCGCAGATTGGAGGGCTCGGGCATACTTGAGGAATATCCGAACCTCTCGGCCTATGTGGCCCGCGGCAAAGCGCGGCCCGCATACAAGCGCGCTTTCGTCGCTCAACTGGCGGTTTTCACCGCCGCACCGACCGCCTGATGAAAGTCCGCGCTTGCCCAGTGCCTTACGCGGCGTGCTTGCAGCCGTGCGCCTGGAGCTTGACGGTTGGCCAAGCGGCGTCGGCCGATTACTTACAAGCGGTACTGCGGGCTAGTCCCCGGGGAAACTTTCTTCACTGCCCTGCAGACCACGGGTCCGGTCGCGCAGACTGGTGAAGTAATCCGCGTGGGCAGGGACGGTCCGTGCCGACGAGGCTCCGGCGCCTGCGCAATACGAGGCGTTCCTGGTCTCGATGTATCAATTCCCGGATATACTCACTGCTAGTCCCACAGTCTCGTCCGGCGACTTGCTCATCTGCGAGGCTCTTTAGCTGGTCCGGCAGGGAAATGTTTATCGTGCCCATGCGACAAGACCATAGGGTTTGGCAGGAATTGGCAAGAACTCGCGAGCACAACGCGGCAAATGCGCATGCGAACGCCCCACTTTCCAACGGCCGCTCGGGCTTGTATGTTCCCCCTCCGTTCTTAAGGCCGCGGCCGGACATCAAAGAGCTTATCGAGGTACGTGAATGGCGACGGCGACCCATCTGGAGAAACTGAACGAGAGACAGCGCTGCGCAGTCGAATATGGCATCGGAGCAGAAGAAGGCGCCCAAGCAGGCCCGCTGTTGATCATCGCAGGAGCGGGCTCCGGGAAGACCAACACCTTGGCCCATCGCGTTGCTCACCTGATCGTCAACGGGGCCGACCCCCGCCGCATTCTCCTGATGACCTTCTCGCGGAGGGCCGCGGCTGAGATGTCGCGCCGCGTCGAGCGTATCTGCGCACAGGTGCTCGGCCGCAGTTCCGGAATGATGACGGACGCCCTTTCATGGGCGGGGACCTTTCACGGTATCGGCGCACGGTTGCTGAGAATCTATGCCGAACAGATCGGACTGAATGCGGAGTTCACCATTCACGACCGCGAGGATAGCGCCGACTTGATCAACCTGATACGCCACGAACTCGGCTTCTCGAAGACGGAAAGTCGGTTTCCGACCAAGGGCACCTGTCTGGCGATCTATTCGCGGACAGTGAACGCGGAAATGCGACTGAATGAAGTGCTCCGCACTTGGTACCCGTGGGTAGCTGGCTGGGAACAACAGTTGCAGGAGCTGTTTGCCGGCTACGTGGAGGCCAAGCAGGCGCAGAACGTCCTCGACTACGATGACCTGCTTCTCTATTGGGCGCAGATGGTCAGCGATGCCTCCCTCGCCGACGATATCGGCAACCGGTTCGACTATGTCCTCGTCGATGAATATCAGGATACCAACAAGCTCCAATCTTCGGTGCTGCTGGCCCTGAAGCCCGACGGGCGCGGCTTGACGGTCGTCGGCGACGACGCGCAGTCGATCTACTCGTTCCGCGCGGCGACGGTCCGCAACATTCTCGACTTTCCGAAGCAATTCGCGCCGGCGGCCGAGATCATCACGCTCGACCGCAACTACCGCTCGACCCAGCCGATCCTCGCAGCCGCCAACGGGGTTATCGACCTGGCGCGGGAACGCTTCACCAAGAATCTCTGGACGGACCGCGAGTCGGCTGAACGTCCCAAGCTGCTGACGGTGAAGGACGAGGCCGATCAGGCGAACTGCATCGTCGAGCAGGTGCTTGCCAATCGTGAATCCGGGATGCTCCTGAAACAGCAGGCCGTCCTGTTCCGCACCTCGAGCCACAGCGGCCCCCTTGAGGTGGAGCTGACCCGCCGCAACATCCCCTTCGTAAAGTTCGGAGGCCTGAAGTTCCTCGACAGCGCCCACGTGAAGGACATGCTGGCCGTGCTGCGCTTTGCACAGAACCCACGTGACCGCGTCGCGGGCTTCCGGCTCCTGCAGATGCTGCCGGGAGTCGGCCCGCAGACCGCGGGCAAGATCCTGGACACGATTGCGGCCGATCCCGAGCCGTTGATGGCGCTTGGCGAAGTCCCAGCTCCGCCGAGGAGCGGCACGGACTGGATGTCCTTGGTCGAGTTGCTGCAGGCCCTGCGCAAACCCGGTTCCGCATGGCCGACGGAAATAGAGATGGCACGGATGTGGTACGAACCGCATCTCGAGCGAATACACGAGGATGCCGAAACGCGCCGGGCCGACCTCGTGCAACTCGAGCAGATCGCCGCAGGCTATCCGAGCCGCGAGCGCTTCCTCACGGAGTTGACGCTCGATCCGCCGGACGCGACGAGCGACCAAGCTGGCGTGCCTTTACTCGACGAAGACTATCTTATCCTTTCGACCATCCATTCGGCCAAGGGGCAGGAATGGCGCTCCGTCTTCATGCTCAACGTGGTCGACGGTTGCATTCCGTCAGACCTGGCGACAGGCACCAGCCACGAACTGGAGGAGGAGCGGCGACTTCTCTATGTCGGTATGACACGCGCCAAGGACCAACTGACGCTGATGGTGCCGCAACGCTTCTTCACCGGCGGTCAGCACGCGCAGGGTGACCGCCATGTCTACGCAAGCCGCACACGCTTCATCCCCGCGACATTGCTTCAGTTCTTCGAGAGTGCAAACTGGCCAGTCGCCAGCCCCAATGTTTCCGAGCGTAGCGCAAAGCAGATCCGCATCGATGTCGCAGCCCGGATGCGCACCATGTGGCGGTAGAGTTCAGCAATGCGTGGTTGGTGCAGTGGCTGTCCTCTGACGGCGCTTCGAAGGGGGTGCCCGTTAGAGCTAAGGGGAAATGCTCGGCGGACCGCGCTGACTCCCCGGGATGCATTATCCTTTACACCCGCTATTGCCTGCACCGTCAGCCTCGGCAACGGCAACACACAGGGATGGGCCCGATAGACCGAAACTCCCAATCCGCAATATGTCCTGCTATGGTGGCTGTACCAGCGTCGTCGAGTCGAGTTGGTGCGTTTGAAGGTAAGCGCCGATCATACTGCGGCAAGCACAGGGCGAGGTTGATAAGTGCCAGGGATTGTGTTGGTCTGTCTGCTTTCCGCCGCACTCATCATCGTAACGAGCGCCACTCATTTTGAAATCATGACCGGCGTAGCGATCCTGCGTCGACGCAAAGTGCTTTCAAAACGAGCTGAAATGGTCGTTTTCCTCGGGTCAGCCTTTGTGGCTCACCTCTTCGGCGTAGGCCTTTACGCTCTGGCTTTTGCCTGGATGCATTATCATCCTGAGTTCGGTTCACTTGCAGGGCTGGCAGGCTCAAACGCCACAGACTTCTTCTATTTCTCGCTGACCTGTTACAGCACGATGGGATTCGGCGATGTCTACGCGACAGGCGACATGCGAATTCTCGCCGGTCTGGAGGGCCTGAATGGGCTCGTTCTGATTGCCTGGTCGGCGTCTTTTACCTTCATAGCCGTCGAGCGCATCTGGCGCGACGACCCGAAGTAACAGACCAGAGCCCAACGAATGAGAGGCTGCACATGAACGCCTCAGACGTCCCGTAGATCTGTTGGAGTGCGACGAGAGCCAAATCCACGGTTCTCCGCGCGGCAGTGCCCCGCCCTGTTTTGCCGCAATTGGGAAACCGCTGCTCACTTTTTGGAATTGCTCTGGGCTGCAGAGAATTTACGCGTTTCCGGGAATTGGCGATGTGGTCGGCTGCACGAGCTCCTCAATCCTCGTCGCCGACGAAGCGGTAACCGACGCCGGGTTCGGTGCGGACGATCTTCGGATTGCCGGGATCGCGTTCGATCTTGCCACGCAGCTGACCGATGAAAACTCTCAGGTAATGCAGGTCCTCCCCGTGGGCGAGGCCCCAGACGGAGGTAAGCAGCGTCCTGTGGGTAACCACGCGACCCGCGTGATGTGCGAGCATAACGAGAAGGTCGTATTCCTTTGGCGTCAGCCGGAGCGCCGCGCCGTCGCGCGTCACGACGCGTTTGACCATGTCGATCGAAAGGCCGTCCGCTGACAGCTGCGCCTGGCCTCCTGCCATCTGGATGCGATGGCGCAGCGCCGCGCGGATACGCGCCGTCAGTTCGCCGATCCCGAAGGGTTTCTCGATGTAGTCGTCGGCGCCGAGGTCGAGGGCAGCGATCTTCTCGCTTTCACGGTCACGCGCCGAAAGGATGATGATCGGGACTTGGGACCAGGCGCGGATATTGGCCACCACATCCTTGCCGTCCATGTCGGGAAGGCCGAGATCCAGGATCACGACGTCCGGCGCCGCCGTCACAGCCGCCTTGAGTGCTTGCGCGCCGTTTGCCGCCTCTATCACCTCGTAGCCGGCGGCTGCGAGCGCCGGGCGCAAGAAGCGCTGGATCTGCGGCTCGTCGTCCACGACGAGGATACGCTCTGCGGTCATCCGCGCTCCTTCTCCGTGATACCGGTTTCAGCCACCGGGAACCGCATGGAAATGCGCGTGCCGCGGCGCTTCATCGCCGGGCTCTCCGCCTTTATCCGCCCGTCCATCGCCTCGACGAAGCCCTTGCTGATGGAAAGGCCAAGCCCGGTGCCGAGCGAACGGCCGTCCGGCTTTCCCTTGCGGAAGAATTTGTCGAACACATGGTCGAGGTCGGCCGGGGCGATGCCTTTACCGAGGTCGGTCACCGAGAGCACGATCTCATCTTCTTCCCGCCGCCCATAGATGCTGACCGGCTCGTCACCCCCAAACCTGTTAGCGTTGTCGAGCAGGTTGAAGATCACTTGACCAAGCAACACGCTATCGCCGCGGATCAACGGCAAGTCCGGAGCGATGCTCGTTTCGAAGACGCGGCCGGGGAAGTACTTCCGCGCACGCTCCACAGCCGAATGGACCACATCGGCGACATCGACCCAATCGCGCTTGGCGTTTACCGTTCCGGCTTCGATGCGGGTCATGTCGAGCAGGTTGGCAACGAAGCGCGTGAGTCTGCCGCTCTCCTCCTCGATCGACTTGAGCAGATCGTCCCGGCTCTCCTCCGACATCCGCTCGCCGAGTTGCCGCAGGCTTGTCACAGCTCCGGTGATCGTCGCGAGCGGTGTTCTGAGGTCGTGGGATATGGACGAAAGCAGCGCCGCGAGGAACTTCTCGCCCTCGAGCTGCGCAGCCTGGTCGAGGATCTCGCGCGAGAGACGTGCTCTGTCTACGGCGATCGCGGTCTGGTCGAGGATCGCGGCAAGCGCTCGCTCCTCGTTTATTTCCAGCGGCTTGTCTTCCTGGAGGAAACCAAAGACGCCGACGACTCCATGCGGGCTCATCAGCGGCCTGAACTGGAAGGGACTGTTCGGCAGCGTGCCGGTACCGTTGCCGGCAGCCTCCTTCTTCTCGAAAGCCCAGCGCCCCGCCATCGTGTCGGTAAGGCCGAGCTCCGTATCCGGCGGCCAGGCCGCCATCAAGCGGACATCTCCGTTTTCCGGCAACAGCAGCGCCGCGTTGCGCCGAAGGGTCGCGTGGATTTGCGTGACGGCCGCCCATAGCACGTCCTCGGCATTTGCCGTACCGGACAGCTTGCGGGAAAAATCGTAAAGCGCCTGCGTCGCGGCGGCCCGCCGCCTCGCTGTCTTCGCCTGCTCGCGAACGCGGGAGGCGAGCCCCCCGGCAAGCATCGCCGCCGCGAGGAACACGAAGAGGGCAAAGACTTCGTGCGGTTCGGCAACCGTAAAAGTGCCGACCGGTTCGATGAAGCAGAAATTATAGGCGAGAACCGAAATGAGCGCGGCCGCGATCGCAGCGACATAGCCCGCGTAAGTCGCCGAGACGAGCACAGCCAGAAGAAAGAGAAGCGAGATATTCTGCAGGACGACGAATTGCTCGATCAGCAGGCCAAGTGCTGTCGCGGCTGCAGCCGTACCGGCTGCGATGGCAACCCCCCGCCCCCACCCTTCCGGAAGCGTGCTTCTGCGTCTGGCCGCCGGTTTTACGGCGGGTGCGCTCCCGTCAGTGACGAGGTGGATGGCGATGCCGGCCGCTCGCGCGGCAAGCGCATCCGGCAAGGAGCGGCGGAAGAGCCCCAGCGGGAAACGGTGGCGGCGCGTGCCGATCACGATTTGCGTCGCATGTTCCCGCCTTGCGAGCTTCAGAATTTCTTCCACGAAGTCGTTGCCGATGATACGGCGCGTCTCGGCGCCCAATTGCTCGGCGAGCCGGAAAGTCTCGTCGAGCTTTCGCATCGCACCGCTGCTCTCCGCCTCCGCACGCTCGACGGAAACGACTATCCAGTCGGCATTCAGGCTCGAAGCGAGCCGGCTTGCCGTCCTCACCACCTTCTCGGATAGAGGGTCGGGACCGATGCAGACGAGAAGCCGTTCGGCGGCGCCCCAGGGACCCTCGATCGCGTTCTGCCTGAGATAGTCGACCATCTGGTCGTCGACCCGGTCGGCCGTCCGGCGAAGCGCGAGTTCGCGCAGCGCTGTCAGATTGCCCAGGCGGAAGAAGCGATCGGCGGCGCGCTTGGCGTTGTCGGGCAGATAGACCTTGCCCTCCTTCAACCGCTCGATCAGTTCGGCCGGCGGCAGGTCCACCAGCAGGACATCGTCAGCGCGATTGAGAACCGTATCGGGGACGCGCTCGCGCACCGGCACGCCGGCAATATGCGCAACCACGTCCGAGAGGCTTTCCAGGTGCTGGATGTTGAGTGCCGTCCACACGTCTATGCCGGCATCGACCAGCTCCTCTATATCCTGGTAGCGTTTGGGGTGGCGGCTTTCGCCGAAATTGGTATGGGCTAGCTCGTCGACCAGGATGACGCGCGGGCGCCGAGCCAACGCCGCGTCGAGGTCGAATTCGTGGAGCGTCCGTCCGTTGTGCAGCACCTGGCGACGCGGCAGGACTTCGAGCCCCTCGAGCAGGGCAGCGGTCTCGCCGCGTCCATGCGTTTCGACGAGCCCGATGACGATATCGCCGCCTTCTTCCTTGAGGCGCCGCGCACGCGTCAGCATCGCATAGGTCTTGCCGACACCGGGTGCGGCACCAAGAAAGACGGTGAGTTTGCCTCTCCTGGCCTGTTCGGCGAGCGCCAGCAGGGCGTCCGGATCGGGGCGGCTCTTCAGGTCGCGGTCATTGTCGGGCATGCAACGTCTCGAGCTCGATCAGGTCCTCGGCGCGTCCAAGGCAAGGTTCAGTTCTAGCACATTGACGCGCGGCTCGCCTACGACCCCGAATAGACGGCCCTGCGTTGCCCTGTCGACGAGCGCGCCCACATCGGCTTCCGGAAGTCCGCGCGCTTTCGCAACCCGGGCGATCTGGACCCTGGCGAATTCGGGCGAGATATGCGGGTCGAGACCCGATGCGGAAGCCATGCCGGCATCGGCGGGGATCGCACTCCCCATGCCTGCGGCGCGAAGCCTCTCGATATCGGCCCTGACGCGCTCCTTCAGCTTGCCGGAAGTCGTCCCGAGATTGGAACCGCTCGAAGCGCCGGCATTGTAGGGCTCGGGGCCGGTCGCCGAAGGACGCGGCCAGAAATATTTCTCCGAGGCGAAATTCTGGCCGATGAGTTGCGATCCGATGAGGACGCTGCCCTTGCGGACGAGGCTGCCATTCGCCTCTGCCGGCATCAGCGCCTGCGCCACGCCGGTGATCAGCAGCGGGTAGCCCAGCCCGGTAATGAGGGTTAGCGCGAAGGTCAGGACGAGTGCGGGACGGAGTTGGTTGAGCATGATCACACCAGGTTGAGGTTCGAGACGGCAAGGTCGATCAGCTTGATCCCAGCGAAAGGCAGGACCAGGCCGCCGAGGCCGTAGACGAGGAGATTGCCTCGAAGCAGGGCTGCCGCGCCGACGGGGCGGTACCTGACGCCTTTCAATGCCAGCGGAATGAGCGCCACGATGATCAGCGCGTTGAAGATGACGGCCGACAGGATAGCCGACTGCGGTGACGCCAAGCCCATAATGTTAAGCACGCCGAGCGCCGGATAGGTGGTGACGAAGAGCGCCGGGATGATGGCGAAGTATTTCGCCACGTCGTTGGCAATCGAGAAGGTCGTGAGAGACCCGCGCGTCATCAGCAATTGCTTGCCGATCTCGACGATCTCGATCAGCTTCGTCGGGCTCGAGTCGAGGTCCACCATGTTGGCCGCTTCGCGGGCGGCTTGCGTGCCGGTCTGCATGGCGACGCCCACATCCGCCTGGGCGAGCGCCGGCGCATCATTGGTGCCGTCGCCGCACATAGCAATCAGCCGGCCGCCGTTCTGTTCCTTTCGGATATAGGCGAGCTTGTCTTCCGGTGTCGCTTCGGCGAGGAAATCGTCGACGCCGGCCTCCGAGGCGATTGCCGCGGCAGTGATCGGGTTGTCACCGGTCACCATTACCGTGCGGATGCCCATCGCGCGTAATTCGGAGAAGCGCTCCTTGATCCCGGGCTTGACGACGTCCTTCAGGTGGACCACGCCAAGCAGCCGGTTGCCATCGGCCACGGCGAGCGGCGTGCCGCCGGTTCGGGCGACCTTGTCGACCGCCTGCCTGAATTCCTGGGGGATCTTGCTGTCGGACAGGCCGGCAAATCTCAGAACCGAGTCGACCGCGCCCTTGCGCAGCCGGCGGCCGCGGTGATCGACGCCGGACAACCGGGTTTCCGCGGTAAAGGGCACGACCGCATCGATCCCGGCCTGCGACGCCCCGCGCCCGAACTCGCCGGTGGCGAGCGCCACGATGGAGCGGCCTTCCGGTGTCTCGTCGGCAAGGCTTGCGAGGAGCGCCGCATCGGCGAGCTCCTCCACTGTTACGCCCGGCACGGGCAGGAAGTCGCTTGCCATGCGGTTGCCGAAGGTGATCGTCCCCGTCTTGTCGAGGAGCAGCGTGTCAACGTCCCCCGCAGCCTCGACGGCACGGCCGGAGGTTGCGATCACGTTGAAGCGCACCATCCGGTCCATGCCGGCGATGCCGATCGCCGAAAGCAATCCGCCGATGGTCGTCGGGATCAGCGTGACAAGCAGGGCGGAAAGCACGGTCACCGAAAGCACGGTCGCTGAATAGCTAGCAAGGCCCCAGAGCGTCACCACGGCGATTAGGAAGATCAGCGTCAAACCGGAAAGCAGGATCGACAGCGCAATCTCGTTCGGCGTCTTCTGCCGCTGCGCCCCTTCGATGAGCGCGATCATGCGGTCGACGAAGGTGGAACCGGGGGCGGTCGTGATGCGGACCTTGACCCAGTCCGAAAGCACTTCGGTACCGCCGGTGACGGCGGAGCGATCGCCGCCCGCTTCGCGGATCACCGGCGCCGATTCGCCCGTAATCGCGCTCTCGTTGACCGAGGCGACCCCTTCTACGACTTCGCCGTCGCCCGGGATCAATTCGCCGGCCTGGACAAGGACGAGATCCCCGACCTTCAGCATGGTCGCGGGGATTTCCTTGGTCTCCCGACCCTCGGGCGCGACAAGCTTGCGGGCGCTGAGCTCCGATTTGGTATGGCGGAGGAAGTCGGCCTGCGCCTTGCCGCGACCCTCGGCAACGGCTTCAGCGAACGTGGCGAAGAGCACTGTGAACCATAGCCAGGCGGCGATCTGGCCCGAGAAGAGCCGGCTGCCGCCACCGGTTGCCACATCGAGGACGAAGAAGAGGGTCACCAATGCCGCCATGGCTTCGGTGACGAAGATCACCGGATTGCGGACGAGCTGGCGCGGATCAAGCTTGACGAAAGCGGCTCTCGCTGCCGGGAAGAGTATCTTCGGGTCGAAGAGGTTCGGGGTCTTGGGTTTGTTTGACATGCCTGGTTCCTTCAGAAAGTCTGGCCGGAGAGCATGGCGAAATGCTCGACGATCGGACCAAGCGCGAGCGCCGGCAAGAACTGCAGCCCGCCAAGAATGAGAATGATGCCGATCAGGAGACCGGCGAAGAGCGGCGTATCGGTCGGGAACGTACCCTTGGATGTCGAGGCGCGGGTCTTGGCGGCGATCGAGCCGGCAATGGCAAGCACTGGCACGGCATAGGCGAAGCGGCCGAGCAGCATCGCAAAGCCAAGCGTCGTGTTGTACCAGAGCGTGTTGCCCGAAAGCCCGCCGAAGGCCGAGCCGTTGTTGCCGCCGGCCGACGTATAGGCATAGAGGATTTCCGCGAGCCCGTGCGGTCCGGCCGTACCGACGCTGGCCACGGCCGAGGGCATCACGGCCGAAAACGCCGTGAAGCCGAGGATCGAAAGCGGCAAGATGAGCACGGCAAGCATCGCGTATTTCATCTCGCGCGCTTCGATCTTCTTGCCGAGCAGCTCCGGAGTGCGGCCGACCATAAGACCAGCGACGAAAACCGCGAGGATCGCGAAGACAACCATGCCGTAGAGGCCCGAGCCGACGCCGCCGGGCAGGACCTCGCCGAGCTGCATGAGGAACATCGGAACCAGACCGCCGAGGCCGGTGAACGAGCCGTGCATGCCGTTGACCCCGCCATCCGAAAGGCCGGTCGTAACCGTCGCGTAAAGCGCGGTCATCGCCTGGCCGAAACGGACTTCCTTGCCTTCCATGTTGCCGAGAGCCGGGTCGAGACCAAGCTGCGACAGAATCGGATTTCCCTGCGCCTCGGCCCAATAGACGATCCCGACACCGACGATCAGAAATGCATAGGTGACGGCGATGAAGGCCCAGCCCTGCCGCCGGTTGCCGACGAGTTGCCCGAATGTGTAGAGCAGCGCCGCCGAGACCGACAGCATCGCGAAGATATTGAGATAATTGGAAAGCGCAGTCGGATTTTCGAACGGATGTGCGGCATTCACGTTGAAGAAGCCGCCCCCGTTGGTGCCGAGCTGCTTTATCGCTTCCTGGCTGGCAACCGGGCCCAGAGCGATGGTCTGCTTCACCCCCTCGAGGGTCGTGGCCTCCACCGAGGCGCGGAACGTCTGCGGCAGGCCCATCGCCACGAAGGCGACCGCCACCAGCACGGCAAGCGGCAGGAGGACGTAGAGTGTCGAACGGGTGAGATCGACCCAGAAGTTGCCGATCGTCGGTGCGGCTGAGCGGGCGAAGGAGCGGGTAACGGCAAGCGCGATCGAAATGCCGGTGGCGGCCGAAACGAAGTTCTGCACTGTCAGCCCCATCATTTGGCTGAAGTGACTGAGCGTCGTCTCCCCGCCGTAATTCTGCCAATTGGTGTTGGTGACGAAACTGACGGCGGTGTTGAAGGCGAGGTCCGGTGGCACGTTGCCGAAGCCCTGCGGGTTCAAGGGCAACCATGTCTGAAGTCTCAGGAACGTGTAGAGCAGCGCAAAGCCCGCAATGCTGAAAGCGAGCATGGAGAGCGTGTAGGCGAGCCAGCCCTGCTCCCGTGCCGGATCGATGCCGGCGGCACCATAAAGACCACGCTCCACCGGTCCGAGAACCGGCGAAAGGACATTGGGTTCGCCGGAAAGAACCGCAGCCATGTAAAGCCCCAGCGGCTTAACGACGACGAGGACGGCGAGAAAAAGGAGGCTGATCTGCAGCCATCCGATGACAGACATGAGAAGTCTCCGTGGGGTGAAGGAGCGCTCGAGCAATTCCAGGAAAAACGCGCAGCGGTTTTCCGTGCGGAGTTGCGGCAAAATGAAAGGTTGGAGCGTTTCCGCGGTTCTGAGAAAAGCGGAAATGCTCTAGAAGCGTTCCGGCCGGACAAGCGTCACGATCAGATAGACCGCGAGCGCGACGGCGACGACGAGCCCGATCAAAGCCTCGGCCATCGGACCCTCCTAAAGCCGGCTCAGGGCGCGCGCATAAAGCGCGAGCGCGGCAAGGCCGCCAATACCGGCGGCAAGGAAAAGAAAATCGGACATGGGCGTTCTCCAGATTGATCCAAGATCCGGATGATGCGTCCGCGCCGCGTCAATTATCGATTGGGATGGTTTGGCGGCCACATAAAGAAAAGATAAGGAGTGCGGGCCCAGCGTGATCATGATCTTCGACGCTGCGCCGGAAGCGTCGGCTGATCTCTCTCTCTCTCTCTCTCTCTCTCTCTCTCTCCTCGCTCGAGTAAGAGCTGTTGCAGCAGAGAATGCGCCCTGGAGGCGTCCTATCGCCTCTCTCGAAAATGCGTTCGCTATTGTCTTAATGAGGTTCGCTCACATCCAAGCCGTTCACCGCACGTCCATTTAAAGATGACGGCAACACTCATGTTTATCGTCAGACAATGTTGCCGGGCAGTGGCAGTTTTCGATGCTCGCCGCTGTGGTCCAAGGATCGGATCCTATCATGACAATTGCGCAGACTTCTCCAGCGGTCCGCGAAGGGTCGACGGCGGCAGGTGCGGGAAGGCTTTACGCGGTCTTGGGCGGACTCTATCTCGCCCAGGGCATCCCAACCTACCTCCTGCTCGTGGCCCTGCCGCCCTTGATGCGCGAGAGCGGTGCATCGCGCACCGCGATCGGCCTGTTCTCGCTTCTGATGTTGCCGCTAGTGCTGAAATTCGCGGTTGCGCCTCTCGTTGATCGTTGGGCGCCCTGGCCAGGGCTCGGCCACCGGCGCGGCTGGGTCGTGCCGACGCAGTTTCTCGTCAGTGCAGGTATAGCATCGATGGCGCTGGTCGAGCCCGACCGGGCTGGCACGCTGTTCGCGATCGGCATCTGCATCACGCTTCTTTCCTCGGTGCAGGATATCGCTACTGACGGCTATGCAGTGCGCCACCTCAACGGCAGGACGCTGGCGATCGGCAATGCCGTCCAGGCCGGATCGATCGCGCTTGGCGTCATTGTCGGCGGTACGCTAACGCTGGTCCTTTTCCACAAGATCGGTTGGCGGCCGACGATCCTGCTTGTCGCGTGCCTCTCCTTGCTGCCGCTGGTCGCGGCGATCTGGATGAAAGATAGGGCCGTAGCTAGTCCGGAAGCGCCGCTGCTCAGGCGAGCAAGCCTCTTCGGCTTCTTCCGGCGGCCGAATGCCTGGATGATCCTTGCCTTCGCCCTCACTTATCGCGCGAGCGAAGGCCTCGTGCGCGGCATGGAAGGATCTTACCTCGTCGACAGTAAAGTGCCGACCGAGTGGATCGGCTACATGTCCGGGGCGGCGGCCGCGACGGCGGGGCTTCTCGGCGCACTGATCGCCGCGCTGATCATCCGCAAGGCGGGCTTGACGGCGACGCTCATCCTGCTCGGGGGGCTTCGCAGCCTCTGCTTCCTTGCCTTTGCACTCAATGCCTTCGGCATATGGCCCGGTATAGCCGTCGCCATGTCCGCCTCCGCCTTCCAGACCCTGATCCGCTACATGGAATTGGTCGCGATCTATTCCTTCTTTATGGCGTCCTCGTCCGACGACCAGCCGGGAACTGACTTCACCATCCTGAGCTGCGCCGAGTTGGTCGTCTATCTGATCGGCACCTCGATCGCAGGCTACGTTGCCGACCGGTTCGGCTATGCGACGCTCTTCTCCTCGGCGACGGTCATTTCCGTGCTCGGCATCGGATTATCAGTCTGGATGCTGGAACGGTTGAAAGCGCGTCCTTCAAGATCACGATGATTTCAGGTCGATCGGCTGAAAATCGCAGAAGCACAGTGATTGTAAAGAGTTAGACCGAGATGCCGGCTGATTTAGCCGCCCGAACGTCATCGAAAATCTTCAACGGAGTTGATCTCATGGATGCTTCCGCACGCGCTGACAACGCCTTTTATCTCGACCGACAGGAAAGACGCGAGTCGAATGCCCGCAGCTATCCGCGCCGCTTTCCCGTCGCGCTGAAATCGGCCTCCGGCTGCATAGTTACCGACGTCGACGGCAGATCCTATCTCGATTGCCTCGCAGGTGCTGGAACGTTGGCGCTCGGTCATAACCACCCGGAGGTGATCGAGACGCTGCAGCAGGTCCTCGGTTCGGGCCTGCCCCTCCACACCCTGGATCTGACGACGCCGGTGAAGGACCGCTTTGTCGCCGACATTTTCGGCACTCTTCCCGCGGGACTTCGTGACGAGGCAAAGATCCAATTTTGTTCGCCGAGCGGTACTGACGCCGTCGAGGCGGCCATCAAACTTGCGAAGACGGCGACCGGGCGCACCGACGTCGTTTCGTTCCGGGGCGCCTATCACGGTATGTCGCAGGGGTCGCTTTCCCTCATGGGCTCGCTCGGACCAAAAGCTTCCGTCGGCCAGCTGGTGCCCGGTGCGCATTTCTTTCCCTACCCCTATGCCTATCGTTGCCCCTTTGGCCGTGGGGGCAAGGAGACTGCAACCCTCGCCGCGGAGTACTTCGAGCGCGCGCTGCGTGACCCCGAGGGGGGCATCAACCGACCGGCCGCGGTCATTCTCGAAGCCGTGCAGGGAGAAGGCGGCGTCATCCCCGCTCCGGTCGAATGGCTGCGCGCGGTCCGCCGCGTGACACGCGATCTCGGCATCCCCCTCATTGTCGACGAAGTGCAAAGCGGCGTCGGACGCACGGGCAGCTTCTACGCCTTCCAGAAGGCCGGCATTATTCCCGACGTCGTCGTGCTCTCCAAGGCGATCGGCGGCGGACTACCGCTTGCGGTCGTGATCTACCGCGAGGATCTCGACCTTTGGAAGCCGGGCGCTCATGCCGGGACCTTCCGTGGAAATCAGCTTGCCATGGCTGCCGGGTCCAAGACATTGGAAATCATTGAGCGCGAGAGGCTTGTCGAACGAGCGGCGATCGCCGGGCGAAGGCTTCGCGCCAATCTCGAACAGATCGCGGCACAGACGCCTTACATCGGTGAAGTGCGCGGCGAAGGCCTGATGCTCGGCGTCGAAGTCGTCGATCCAGAAGGCCTGCCGGATGCGCTCGGCCATCCGCCGCATGGGCAGGAGATCGCACGAATGATCCAGCACGAGATGTTCCGTGCCGGGATTATTCTCGAAACAGGCGGTCGCTTCGGCAGCGTGCTGCGCCTCTTGCCCCCGTTGGTAATCTCCGACGCGGAGATCGATCAGGTCTCTGGCGCTCTTGCCGCCGCATTCGAGCGCCTTGGACGCAAGGCGGCATGAACATCAACGTCGCAGCATTCAGAACTCCACCGACCAAGCAAACCGATCACGCCGACCAGATACTCGGCACCGACAGCGAGTCACGCCGGGTATTCCGAAACGCGATGCTGCAGGCCATCGACATGGTCGTCGATCAAACGGCAGCCGCAAGCAGTCTCTACTCCGGAACGAGCTTTCAGGGGCTACGCGGCCTGATCGACGATCTCGATCCGTTGCCGGAGGTCGGGACGGGAATCGCCGCCGCACTTGCCGAAATCGGCAGACCGGCGCTCGAGCATGCTATGGTGGTCGGTCACCCGGCGGCAATGGCGCATCTCCATTGCCCGGTCGCGGTGCCTGCACTCGCGGCGGAGGTCCTGATCTCGGCCACCAACCAGTCGCTCGATTCGTGGGATCAATCGCCCTTCGCTACGCTCGTCGAGGAGCGGGTTCTCGCCTGCCTCACGCAATTGGCGGAATTGCCGGCCTCGGCAAGCGGCAATTTCACCAGCGGTGGCACCCAGTCGAACATGACGGCCTTGTATCTGGCCGCGGTGCGGTGCGGCCCCGATGCACGGAAAGCTGGCGTCGTCCTGACGTCGGCACATGCGCATTTCAGTATCCGCAAGAGCGCTGCGATACTGGGCTTCGCCGAAGATGCGGTCATCGCTATTGCAGCCGATGCAGATGGCCGGATGTCAGTGCCCGCACTTAAAGCCGAGTTGCTGCGGGTGGCCGGCGAAGGTCGCATACCCGTCGCCGTGGTCGCGACGGCAGGAACGACCGACCTCGGCGCCATCGATCCGCTTGTCGAGATCGCCGATCTGGCCGCGGCTCAGAACGTTTGGATGCATGTGGATGCTGCCTATGGCGGCGGGCTTCTGTTTTCCCGCCATCGCAGTCGCCTTGAGGGACTGGAGCATGCCCATTCGATCACGCTCGATTTTCATAAGATGCTTTTTCAGCCGATCAGCTGCGGCGTCCTTCTTCTGCGCGACCGGGCGGATTTCGCACCGCTTGCGAGCAAGGCTGATTACCTTAACCCGGAAGATGCGGTCTTCGCCGATGCACCGAATCTCGTCGAACGTTCGATGCAGACGACGCGCAGAGCCGACGTTTTGAAGATTCTCATGACCATGCGCGCTATCGGCCGCGACGGGCTGGACGCTCTGATCTGCCAGACTTTGCAAAATACGCATGCCGCCGCGGAAGCAGTGAAGACACGGGAATACTTGAGTCTTGCTGGGCCACCGTCCTTGTCGACCGTTCTCTTCCGTTACGTCTCGGCGAGGGGACCGAAATTCGCAGATGCGATCACGCTGAAGACGCGAGCGGCGCTTTTCAACGCCGGCATCGCGGCGCTTGCAACGACCGTTCTCGACGGCCGCGTCCACTTCAAGCTCACCCTGCTCAATCCGCGTTCAACACCCGACGTCGTCCACCGCATCCTCGATGCGATCGGCGAAACGGCCCGCGAACTGGAGACCCATCATGCACGCCCATAACGCTGCGACGCTTACCCTGCGCTCCCTTCTCAACTGCGTAGCACGCGAGTATCCCGATCACGTCCGCTGGTTGGAGACGCAAGGCCACTTGCGCTTTATGCTGACCTTCCCCGATGGCGGCGGGAGCCTTGGCCTGCCCGCTGACTACCGCTCGGCAACCGGTCACCATCTTTTCGGCGAGCCGGTGATGCTGACAGACGAAAATGGGGCGAAGACGGTCGATGCCGTGGAAGCGATATCCGCCGTTATCGAACGTCTAGAACCTTCCATTGCTGCGAAAGACGGCCGTGTCGACCTGCTGAACCGCACGCATTCGAGCCGGCTCCTGATCGAAGCGGCGCTTCACGCCCGCAGCGGTGACCTGGCCGCACTCGCCGGCGATGAGGTCTCTTTCGTCGCGGCGGAACAGGGGCTGATTGCCGGACACGGCATTCATCCCTGCCCGAAAAGCCGCGAAGGCATGACGGAAGCGGAATCGCGGCGCTACTCCCCCGAATTCGCCGCCGGCTTCCCGCTGCGTTGGTTCGCCGTCGAAAGCGAGCTTTTCCATACCGGCCATTCCCAGGGCTCGCCTTCGGCGGAAGAATGGCTGAAAGACGCCATGGGGAGCGACATCGATGCCCTCAAGGCACGTCTGCCCGCGGGCGACTTCTCTCTGTTGCCGGTGCACCCCTGGCAGGCTGACCAGATGCTGAAAGATCCCACAGTGGCAGCTCTCGTGGCGGCCGGTCGCATGATCGATTGCGGCGAGGCCGGCAAGCCATGGTTCCCGACGTCGTCCGTGCGCACGCTTTACCGCCCGGATGCGTCATTCATGCTGAAGATGTCGCTGGGCGTCGGCATCACGAATTCCGTCCGCGTCAATCTTGCCCGGGAACTCCTCCGCGGGGACGACATGTACCGCTTCCGCCGCCACGAGCTATGGCAGGATTTCTCGCGCAGCTATCCGGGCCTGACACTCATTCCGGATCCGGCCTTTATGGGCGTCAAGATCGACGGCGCCTTGATCGACGGTCTCTCCGTGTCGATGCGTGAAAATCCCTTCACCGGCGCAAATGCCGATCGCAACGTGTCGTTGCTTGCGGCCGTTTGCGAGCATCTGCCGGAGCGCGGCAGCCGGCTTGGGGCGCTGATACGAAACCGGGCGCACCTGGAGCGACGCCCGCTCGACATCGTTGCGAGGGATTGGTTCGAGCGGTTCCTGACGATCTTCGTCCGGCCGATTTTTGCGCTCTATCTACGCCACGGCATCGCAATGGAGGCGCACCAGCAGAACATCGTGGTCGAGATCGAGCACGGCTATCCGATCGGCCTGTTCTACCGTGACAATCAGGGCTTCTTCCACCATGAGCGTGCACACGGAGCGCTTGTCGAGGCGCTGCCGGGCTTCGGAGAGTCAAGCGAGTCCGTCTTTGGCGAAGAACCGGTCGATGAGCGCCTGCTTTACTACGCCTTCATCAATTCGGTTCTCGGCATGGTCGGAGCGCTCGGGCGGGAGGGACTCGTCAGCGAGACCGCCCTTCTTGCGATGTTGCGGCGCGAGCTGCTGCGGCTCGAGGCGCTTGAGGGCGCGAACTCCGGTATTGTGCGCAAGATGCTGGCGCCGACGCTGCAATGCAAGGCCAATCTCAAGACGCGGCTTGCGCGCATGGACGAGCTCGTCGGCCCGCTTGAAACGCAATCGGTCTACCTTCAAATCACCAACCCTCTGTTCGAAACGGAAAAGGTTCTGGCACATGCTTGAGAGGAGCGAGCCGGACACTGCCTTGGTCTATTCGCGATACGACCCCGACATCCGCCGGACGATCAGCTTCCGCCTTCTTGAGAAGCAGCGCGATCTGAAGCTCCTCTGGCGGTGGATGAATCAGGCGCATGTCGTGCCGCAATGGAAGATGGCGAAGCCGATAGAAGACATCGCAGCCTATATCGATATCAATCTCGCCGACCCTCACCAGGATCCGTATATCGGCCTAATCGACGGGACCCCGATGAGCTATTGGGAAGCCTACTGGGCGAAGGACGATGTGCTTGGCCGCTACTATCCGGCCGAGAAAAAGGACAGGGGCTGGCACATGCTGGTCGGCGAACCTTCTTTTTTCGGCCGTGGCATCGCGCCCGCCGTCATCCGTGCCTTCACCCGCTTCCTCTTTCTCGATGACCCGGGAACGCAAAAGGTAGTCGGTGAGCCGAGCGTCGCAGCCCGGCGCCTGCTTCGCTATGCACCAGCCTGCGCCTTCGAGGAACAGGGCGAAATCGACCTTCCCGACAAGCGCGCCAAACTGATGTTCTGCTACCGGGAACGCTTCATTCAACAATTCGGATTATGATCATGACGGATTTCGATCTGGCAGGGATCGGCATCGGGCCGTTCAACCTTGGCCTTGCCGCCCTTCTCTCTTCCCACGAAAATCTCTCGAACGTGTTTCTCGAGCGCAAACCGGCGTTCCGGTGGCACGAAGGGCTCATTCTTCCCGGGACGACGCTGCAAGTCCCCTTCATGGCGGATCTCGTCACCATGGCGAACCCGACGCATCGTTTGAGCTTCCTCAACTACCTTGCTGTGCACGATCGCCTCTACAAGTTCTACTTCTACGAAAACTTCATGATCCCGCGGCAGGAATACGATCACTATTGCCGCTGGGCCTCACAGCAACTTTCGGCGTGCCGCTTCGGCGAGGAAGTGGTCGACGTCGCCCATGAGTCGGCATCCGACAGCTTCATTGTCGAAAGCAGGTCCGCCTCGGGCGGAAAGCAGCAATATCGAAGCCGTAATATTGCGATCGGCGTCGGCACGGCTCCTTTCCTGCCGAAGTGGGCGCAGATCAAGACGTTGGCACCGCTCATGCATTCCAGCGAATTCGGGAGGCGGCGTCTGGAGCTTTCGAAACGACGCCGTGTAACAGTCATCGGCTCAGGGCAAAGCGCTGCCGAATGCGTTCTTGCGCTTTTGAACGATCTGACGCCGGAGATGGTAGCAGCCGGCGCTTCGATCCAGTGGATCACCCGCTCGGCGGGGTTCTTTCCGATGGAGTATTCGAAGCTGGGACTCGAATACTTCACGCCTGACTACATGCGCCACTTCCATCGAATCGCGCCCGTTAGACGCCGCGAGATCGTTGCAGACCAGGGCCTGCTCTACAAGGGCATCAGCTTTTCGACGATCGGTGAGATCTTCGATCTCATGTATGAACGTTCGGTGGGCGGACGCGATCCAGGCCTAGCACTCTTTTCCAATTGTGCGGTCGAAACGCTGGAGAGCGCAGGGGGATCGGGGTCGTTTCGCATCGGCATCAACCACAACCATCTGGATGAGAAGGCAACGGTCGAGACCGACGCGATTGTGGCCGCAACGGGGTACCGGCACGCGTGGCCGGAATGGCTGGGTTCGCTGAAGGGCAGCGTTCTCGATACCTGCGAGTGGGGCGACCTCGTCGTCGGCGGGGATTTCCGTGCACGCCGCAGCGACGGCGGCAAGGGCCATGTGTTCGTCCAGAATGCCGAAACCTTCCACCACGGCGTCGGCGCGCCGGATCTTGGCCTCGGCGCCTTTCGCAATGCCGTCATCGTCAATCAGCTTCTCGGTCGCGAGCATTACCGCGTCAATGCGTCGGCATCGTTCCAGAAGTTCGGTCTGCCCTCCAGCCAGACCGCTCCGTCCTCGATTTCAGGAGATTTCTATGCTCATGCATCATGATCCGCTACTTCCCGGCGCCTTTTCCGAGGAGCTCTGGCAACAGGTCTCCAAACGTCTTCTGGCCAAAGTCATCGAGGAATTCGCCTATGAACGTGTCTTCGGCGTTGTGGAGGAAAAACCGGGGCACTACCGCATCGATATCGACGAGTTTCAGTATCGCTTCAAAGCCAAGCGCTATGTCTTTGACAACCTCTCGGTCGATCCTGCGACCTTGTTCAAGCGACACGGCAATAGCGATGCCCCGCTTTACGATCCGCTAGCCTTTTGCGCAGAGGTGCTGCCCAAGCTTGGCGTCAAGCCGATGACGGTCGCACACTTCATCAAAGAACTCGGCAACACGCTCGTTTCCGACGCCCATATTGCCGCACGCGCGTCCAAAACCGGCGCCGAACTTGCGGAGCTCGATGACATTTGCATGGAAGGCGAGACCACAGGTCATCCGTGGGTCACCGTCAGCAAGGGGCGTATCGGGCTCGGCTATTCCGATTATCTTGCCTACACGCCAGAAAACCGAACGCCGACGGAGGTGCTTTGGCTCGGTGTCAGCAAGGAGCGCGCTTCCTTCATCGCGGAAAAGACGCTTACCAACGAGGGGCTTGTGCGCGAAGCCGTCGGAGTGTCGCGGTTCGAATCATTTTGCGCCAAGCTCGCCGCGCGAGGCGGCTCCGTCGACACGCATTACATGATGCCGGTGCATCCATGGCAATGGGATCACATGATCGTTCCGCACTTTGCCGCCGACATAGCAGCAGGACACATCGTGTTTCTCGGCAAGGGCGATGATCTCTACCTGCCGCAGCAATCGGTGCGAACCTTGTCGAACATCTCCCATCCGGAGAAATCGACACTGAAGCTGTGCATGACCATCCTGAACACGGCCGTTTATCGCGGTATACCCGGCAAGCGGGCACTGACTGCTGCGCCGCTGACAACGTGGCTCGATCAACTGCTCGCCAGGGACCGATTCCTGTCGGAGGAGTGCGGTCTCGTTCTTCTCGGCGAGCGCGCAGGCATGCACTACGTCCATCCGCAATTCTCTACGATCGAGGGCGCGCCCTATCAGTTCAACGAAATGCTTGGCTGCATGTGGCGCGACAGCCTGTCAGCGCATCTGAAGTCCGGCGAAACGGGCTTGCCGCTTGCCGCACTCCTCCATGCCGGCACGGACGGCAAGCCGGTGGTTCAGGCACTCGCCGAGAAATCGGGCATGACGGTTTCGGAATGGACGGCGCGGCTCTTCGACGTCGTGATCCCGCCGGTCTTCCATCTGCTCGCGAAGCACGGCCTTGCCTTTTCGGCGCACGGTCAGAACGCGACACTCATTCTTAAGAACGGCCGGCCGGAGCGTCTGGCACTGCGCGATTTCATCGACGACGTTATCGTATGCGATCAGGCGTTTCCCGAAAGCGCCACTCTGCCGGAAGAGGTCCGGGCGGTTCTCCTGTGCCTGCCTGCGGACTTCCTGATTCATTTCATCCAGACGACGCTCTTTATATGCGTCTTCCGCTACATGTCGGTCCTGCTCGACCAGCGCTCCGGCCTCCCCGAGCACACCTTCTGGGGGTTAGCGCGCAGCAGCATACTCGCCTATCAGAAGCGCTTCCCCGACATGGCCTCCCGTTTCGCGACATTCGATCTCTTCGGCGATGAATATCCGCGCCTTTGCCTGAACCGGGTTCGCTTGTTCACGCATGGTTATGCCGATGACGACGAGCGCCCGGTACCGGATTTCCAGGGCATGGTGGACAATCCACTGGTCGCCTTCGACAAGCGCAGCAACGCCGCGTAACCGGCTTCAAGGCGGCTGCAACGGAAGATCGGCGGCTCCCTGAACCGGGAGCCCCCTTTTTTCTGCCAGTTCGTCAAGCGGCGGCGGCCAGCCGGCGCAGGTCGGAGGGGCGAACGCCGTAGCGGCTCCTAAAGGTTCGATTGAAGTAGGAAAGATCGTTAAAGCCGACATTGTAGGCGATCTGGCTGATGGACGTGGCCTCGCCTTCGGCCAATATGAGACTCTTGGCGAGTGAGAGCCGTCTTCCGAGCACATAGCGGGAGAATGTCGTGCCCTCGCGGCTGAAGAATTTCTGGATTGCCCTCGGAGTGATACGCTCGGCCTCGGCCACGTCGGTTATCGAGAAAGAACCGTTCGCAAGGTTCTGTTCTACGCGCATCTTGATGGATGCCATGCGATTGTGGGGCGTTTCCCGCGGACTTACATTGCCGATATCTTGAGCAAGCACCGGCAGAAGATCGTAGAAATGCGCGACCATCATGCCGGCATGTTCCTCGCTCTGATACTCCTGCCTCAGAAGATAGCCCGCATAATTTGTCAGGAGTTGCAAAGGCAGGCATTCCGCCGCAAGCGGCTGCATCATGATCGGCTTTAGCAGGTCGCGCTTGGAAGCCAGAGCATAGGCCGGAAGGTGCGCGCAATCGAAGCGCCCACCCTCCGGCAGCGTGATCTCGGATGACGCGTCCGAGGGAAGGAATATGACGTCTGCGCGTGCCGCCTCCACCTTTATCCGACGGTGACGGATGACGAGCGGACTGTCCATCGCACGCAGGATGACGACACCGGAATCCCCCATGCCGCTTGCGTTGACGCGAAGCATTGTTCTGGGGAAATAGACGGTTGCCAGCGACAGGGAAACGTATTTCCAGAAAAGGCCGGTCACACCGGTCAAATCGCCCTCGTCCGGGGCGATGGTCGCCTCTCCGAGCATGTCCAGAAGAATGCTTCTGCAAACGAGTCTACTTTCCCGATCAGGCAAGGAAAGCGTCCCGAATTTCAGCGGTCGGATTGTCTCCATGTCGTGCGCCAGCCTTTCCTGTTGACGTTCGCATGCGTCCAAATGAGGTTCGCCATTATCCAAGCGGCGAACACCCTTAGCCCATAAAACATGACTTAAATAGTCTTGTATTGGCAATTTGCCCGCCCACCGGCAGCGGCAATTGTTTTCTGGTGCGCAGGGGGCGTTATGGGCAACAATGAGAATGGCGGCATAGGCTTTTGCGTCTTCGTCGTCGTAATTGGATTTAGCACGGGTGCTGTTGCGCAGGAGCCAGCGAATCAATCCGAAGCTGCGACGAGCCTGGAAGAAATCGTAGTCACCGGCGGACGATCCGCTCAGCAGATTTCTGAAATCGCGCGAACCATTTACGTCGTCGATTCGGATCAGATCCAGGCCGAGGCCCGGTCGGGCAAGACGCTGCAGCAGATTCTGGGCGAAACCATTCCGAGCTTCGACCCCGCCAGCGACGGAGCGCGTACGTCATTCGGCCAGAACCTGCGTGGCCGGCCACCACTGATCCTTATCGACGGTGTCTCGATGAACTCGGCGCGCTCGCTGAGCCGACAATTCGATGCCATCGATCCGTTCAACATCGAACGGGTGGAGGTCCTGTCTGGGGCAACTGCAATCTACGGCGGGAACGCAACCGGCGGCATCATCAACATCATCACGAAGAAGGGCAAAGACGCGGAACCGGGCCTGCATGCGGAAGTGACCGGCGGCATGGGCAGCGGCTTTGCCGGCAGCCAGGACTTCGACCGCAATGCGGCGGGTGCGGTCACCTATAACAGCGAAAACTGGGATGCCCGCCTTTCGATCGCCGGCAACAGGACCGGCGCCTTTTATGACGGCAGCGGCACGCTGCTGATCCCCGACATCACGCAGACGTCCACCGCATTCAACGAGCGCATCGACCTGATGGGGTCTATCGGCTACCAGATCGACGACGACCGTCGCCTCGAATTTTCCGGGCAATATTTCGACAGCAAGCAGGACTCGGATTACGGGCTTTATTACGGGCCCTTCTTTGCAGCGCTCGCCGACCCGAGCCTGTTTGAAACCCGTTCCGGATACGAGTCCGATTTCAATCCGCAGACACGCCGCTCGATGTTGAACGTCACCTATACCGATAATGACGTTTTCGGTCAGCAGCTATTGCTTCAGGGATCTTACCGGACTGAGCGGATAAAGTTCCATCCCTTCCCTGCTTCGGGCAATAGCGAGACGGGTCCTTACTTTTACGGCAGTTCGCAGGACACAGATTATTACGGCATCAGGGCTGCCTTGGTTGCGGAACCCACCGACGCGCTGAAAATCACCTATGGCGTCGATGCGGATATGGATTCCTTCACGGCGCGTCAGAACATCTTCGACATGGTGGCAGCCGGGCAATCCGGGGGGCTCGATTTCAATACGATCGGCAAGACCGGTCTTTATCCATCCATCGATGTCTCCACCGTTGCCGGCTTTGCTGAGGCCTCGTACGAGGCTACCGACAGGCTCACTCTGAACGGCGGGGTGCGCTATCAGTTCGTCAACACTGAGGTATCCGACTTCATCGGAGCGGCTCAGCAGGTCGCCATCCTGCAGGGCAGAGCAACGTCTGCCGACACCATACCTGGCGGCGAAGTCAATTACGACGCCGCTTTGTTCAGTGCAGGCGCAACCTACCAGTTGACGAATACGCAGCAGGTCTACGCCAATTTCAGCCAGGGCTTCGAACTACCAGATCCGGCCAAGTACTATGGAATTGGCAACTACTCCTTCTCCGGTGGACACTACACGCTTGTCAATAGCGTGAACGTGGGCGATTCCGCGCTCGAGGCGATCAAGACCAACTCATTCGAAATCGGCTATCGTCTCGATGACGGCACCTTCAATCTTGAAACGGCGGCCTACTACTCGCTCTCCGATCGTTCCATCAATCTCAATCGCTCATCGCTTGCCGTTGAGATCATCGATCGGGAGAGACGCGTCTATGGCATCGAAGGAAAGGCGGGCGTAAAGCTCGATCATGGCTTCGATGTTGGAGTTCTGGGGCACTGGGTCAGAACCGAGGTCAAGGGAGCCGACGGTTGGGAAAAGGACTCCGTCGGCAGCGCGAGCGTGTCCAAACTCGGCGGCTATGTCGGCTGGACCAATGACGCTCTCAGCCTGAGGTTTTCCGGTCAGCACATCTTCGAACTCACCGACGCCCAGAACTTCACGATCGACGATTATACGTTGTTTGATCTAACCGGCGGCTACAGGTTCGAGAATACCGACACGACGCTGAATTTCGGTATCCATAACGTCTTCGATACTGATTACACCACCGTCTGGGGCTCTCGCGCCAAAGCCCTTTACGGCGGCCTAGCCGACGAGTCGGTGTTCGACTACAAGGGCCGCGGCCGCACGTTCGCGGTCTCGCTGACAAAGGTTTTTTAATGGACCGGGGTGATCGCGGACAGTGGGGTTCCACCCCGGGAGCGGGCGGCGGGTACGATGAGCCCGAAGTTCAAGATGGCCGCGCCTTTCGCTCCTTTCAGCTTCATCCTTGCGGACCAGTCGAGCTGTACGAGGCCGGTTCAATCCTGTCGGCCTCGGCCAGCGGTCACCGCGCGCGCTTCGCATTTGCGGAGGGGGAACTCCGCATCGACGACCTCCGCTCAGGCAACGCCGAGGGTCTTCGGCTTGCCTGCGCAGCTTTCGAGTATCTGTTCGCTACACGACGACACCTGGCGTCGATCAGACTAGCGGGAGAGGGCTGGAACGCCCTTTCCCGGGAGTTGAAGCGGCGCGGCCTTTTGGTCGAAAATGCCACCGCGATCTCGCATCGAACGATCTTCGCGGAGATGTTCTGGCAGGTGCCGGAGATCTGGATGGCCTCGCCGTCAGTCACCTTCCCACGTCGCGACCACTTTGACGGCAGGACCGAGCATCCCCTGCGCCCGCCGAAACCAGCCGGATGCGTCTATGCCCGATTCATCCCGTGGTTGTCGGGCACGCTGTCGCTCCACGTCGCGACACTCAACGACCTTCCCGACATTCATCGCTGGATGAATAACCCGAGGGTCAACGAATTCTGGAACGAGGCGGGAAGCAAAGCCGCCCATGGGCGCTATCTGGAGCGAATGTTCGCCGATCCGCATACGATACCGCTGATCGGCCGCTTCAACGCACTGGCCTTTTCCTACTTCGAGATCTATTGGGCAAAAGAGGACGTGATCGGACCTTTCTCAGGTGCCGGCGATTACGACCGCGGTTGCCACGTCATAGTTGGAGAGGAGTCCTGTCGCGGCAAGCCCTGGTTCACGGCTTGGCTACCCTCCCTTCTGCATCTGATGTTTCTCGATGATCCTCGAACCGAACGGATCGTGCAGGAACCGAGCGCGGCGCACCACCGCCAGCTCGGCAATCTGCAGCGCTCCGGCTTCTCTCACACAAGAACCGTCGACCTTCCGACAAAACGCGCCGCGATCATGTCGATCTCCAGGCAGCGCTTCTTTCCAAATCGACTGTGGCATCCGGCCGCGGATCCCGACAGGAGCAACTCATGAGCGGCCGACCGCACCAGTTGCAGGCAACAATCGTGGCGAAAGAGCCCGCGCAGTGAAGCAAAAGCTGTCTCCAGATACTCCTGCCGCCCCAGCTTCTCAGTTCTAACCATCGACGGCGTCGAAGATGTCACACCCGCCGCCTATTGGTGCTTGGCATCGGCATCCTCACCCCCGCAACAACATCTCCCGAGAACTCGCCGGTTATCGCCACCGCCGTACGTGCTCGATCAAAGCTCGCATCTTTGGCGTCATGTTGCGGCGCTGAGGGAAATAAAGAAAGAAACCGGGGAACGGCGGCAGGAAATCCTGCAGCAACGGAACAAGTTCACCGGTTTCCACGAACGGGCGGAAGGTTTCTTCCGTTGCGAAGGTGATCCCGGCCCCGCAGAGTGCTGAGCGGAGCATGAAGCGCAGGTCATTGGTGGTAATCTGAGGCTCGACCGCAACGTCGAAGGGCACACCATTCTCCTCGAATTCCCACCTGTAGGGCGCGACATTCGGCGCTCGCCGCCAGCCTATGCAGCGATGATGGACCAGCTCCCGCGGGTGCGCCGGCGTGCCGCGGACTGCGAGATAGGTGGGGGCAGCAACGGCCAGCTCGCGCTGATCGCCCGTCAGCGGCACCGCGATCATATCCTGCTCGATCACCTCGCCAAGCCTGACGCCCGCGTCGAAACCGGCGGCCACGATGTCGAACTCCTCGTCCGTGACGGTAACGTCTATCGCCACCTTCGGATGGGCCTGAGCAAAGGAAGCGATGAGCGGACCGGAAAGGAATTGTTCGGCGATAGAGGTGACGGCGATCCGTAAGAGACCTCGGGGCTCATCCTCACCCGCTACCCGATCTAGCGCCGTCCCAATGTCCGACAAGGGCTGCGACAAAGCCTCGCGCAGACGCTCCCCCGCTTCGGTCAGGCGAACTGAACGCGTCGTGCGGGTGACGAGCGTCGTGCCAAAGGCATCTTCGAGCCGCCGAATTCCTTGGCTGACAGCCGAGCGGGTCACACCGAGTCGATCGGCGGCAGCACGGAAGTTGTCCTCCTCCGCGACAGCCAGGAAGAGCGGCAGAAGGTTCATATCTATCTTCATTGTATAGCACTGCTAACCATCGAGTTCAGTGAGCGATGGATACCGGCGACAGTCATTAAAGTCCATCTTCTCCGTGCAAATCAAAGGACGGAGTACAACATGGACAAGGTCATTCTGATCACCGGCGCCTCCGGCGGCATCGGCGAGGGCATCGCTCGAGAGCTTGGCGTCGCCGGTGCGAAAATATTGTTGGGTGCACGCCGCCAGGCCCGTATCGAGGCCATTGCCACGGAGATTCGAGACGCAGGAGGTACCGCCCTGGCGCAGGTGCTGGACGTGACCGACCGTCACTCCATGGCAGCCTTTGCGCAGGCCGCGGTCGACACTTGGGGACGCATCGACGTCCTGGTGAACAATGCCGGCGTCATGCCGCTCTCGCCGCTTGCCGCAGTTAAGGTGGACGAGTGGGAGCGCATGATCGACGTGAACATCAAGGGCGTGCTTTGGGGCATCGGGGCCGTATTGCCAATCATGGAGGCACAGCGTAGCGGGCAGATCATCAATGTCGGCTCGATCGGAGCGCTGTCGGTCGTACCCACAGCCGCGGTATATTGCGCAACGAAGTTCGCAGTCCGCGCGATCTCTGACGGACTGCGCCAGGAGAGTACCAATATCCGCGTCACCTGCGTCAATCCCGGCGTCGTCGAAAGCGAACTTGCTGGAACCATCACCCACGAGGAGACCATGGCGGCGATGGACACCTATCGCGCCATCGCGCTTCAGCCTGCCGACATCGCCCGTGCGGTCCGGCAGGTGATCGAGGCCCCGCAGAGCGTGGACACCACCGAGATCACGATCAGACCGACCGCATCGGGCAATTGACCCGGCGCGAACCGATCTCGGGGCTTTTTCCCGCGTCCGACGAAAGGAATATTCCATGATCTTTTCCTTATTGCCAGATCGCCTCGCCGGCGGCGTCCGCATGCTGCTGATCGCTTCGACGGCTATGGGCAGCATTGGACCGGTGCATGCCGATACCATCCCGCCACCCGATATCGAGACGCAGAATAGAATCACGGTGCGCGCGGCATTCGAGAAATGGCGAGCAGGCGGCAACATCTTTGCAGAGCTTCTCGCGCCAGATGTCGTCTGGACAATCCACGGTTCCGCTCCCGTGGCCGGCACTTACCGTGGCGTCGAGGATTTCGTCGAGCGGGCCTCGGCTCCCCTGATCAGCCGTCTCGCAACCCCTCTGGTGCCAAGGGTGCATCATATCTGGGCCGATGGAGACACGGTCATCGTCCGGTTCGACGGATCGGCAACCACGACTTCGGGAGCGCCTTACAGAAATAAGTTTGTCTGGATATTTCTGATGAAGAACGGAGCGGTGGTCGAGGCCGAAGCTTTTCTCGATCTCGCCACCTATCACGCGGTTGTCGACAACAACGAGCCGCGTTCCCAATGACCGCTGGTCGGGGCCGGAACCGAAATGTCTGTTTCGGCCCTGCGCAGCCGCAGCATAATCCCGCAATCACCGATCACGAGGAGATCGCCGTGCAGCGTACCTTTGCGACCTTGATGACCGCCGCACTCCTAAGCCAATCCGTAAAAGCCGAGGAAGCCGAAATGCAGGCCAATCACCCCTATGTCGGCCTTTGGGTCACAGAAGACAGTTACATCCGCCATGAGCTCCTGCCGAATGGTCGCTATATCGAGGCCCGCGGTACGCGTGAGCGCGCCTATGAGGGACGCTACCAAGTGATGGGCACGCATATCGATTATTGGGACGATACCGGCTTTACCGCGGATGGAGATTTTATCGACGGCGTTCTGCATCACGCCGGTATGATCTTCTATCGCGGGCGCCGGACGGGGAAACCATGAGCACTGCAGGATGTTGAGAATTCAGGCGTATCCCACCCAGCCCCTGAAGGTCATAGCCGCATAGAACAAGCGAACATCCGAGAAGCCCGCCTTGCGAAGCACCGCCTCGTCCTCCTCTGGCGAGAGAACCGATAACTTCGTGGCGATCGCCTGTCTTGCACTTTCAGCTTCGCCGGAGGCTGTTCCGCCGAACGCGACGTGGCGGGCGATCCAGGTCGAGCGCTCAGGTTCCGATTGCGGGAAACTAATGTGCGCGACGACGAACGGAGCGCCCGGCACCAAACGGCGACGAATCTGTTCGAGTGTGTCGAGACGTTGAGCGCGACCAACAAAGTGGAGCGTGAGCAGGCAGACAGCCGCGTCGAACGGCCCCTCCGGTGCGGCGCCTATGTAGCCCTGCTGCAGATGGACACGCGGCAAATGGGGTCCCACCGTCTGTTCTGCGACACGAAGCATGTCCGCCGACGGGTCAATGCCGCAAAAACTCCAATCTGAATTCTCGTCGGCGAGAGCTTTGAGCTCCATACCGCCGCCGGCGCCGAGCACCAAAACTCGCGCTTGCACCGGCGCACGTTCCGCGACCAACATCGACGTTATGCGATGGAGAGCGGCCAACCCCGGTACTTTCCTCGACGTCCCTTCGACATACGAACTGGCATGCGCCGCGGTAAAAGCTGGACCATTGACGCTGGGAAATCTCATTCTGCGGTCACTCTCACTCATGTAACAAACTATGTTACATGAGTCCCATTTCGTCAAGTCGCGTCTTCTAGGAAGGCGCCTGCTTCAATACCGCCATTCATGAACTCCGTTCATAGGCCTTATCGGCATCGGGAAGGTAGTCACACGCGCTACCCGCCCTAACTCACTTGTGAACGCGCCTGCCGGATCATTTCTCGGGCTTGGTTGTTGCGCGTTCGCGGCTCACGGCCGCTTGGTCCCAATGCATGTCGCCAGAGGTGTGCAGCGGTTTTTGCGACTACGGCATGCACAACAAGACCTAAAGCGCGGCGTATAAATCCTATGGATGCGACGCGCTTTAGACCTTTCGTCATCAAGACATGGAGTTGGATATGCAAAGTCCTGGCGCACTTGAAATCTCGCGGCGCGACCTGCTCGCCGCCTCGGCCGCTACCGTGACAGTGGTGAGCGCACACTCGCTCGGTCACGCGCAGACCAATGCCTCCACCGCACCCCAGAGCACGAAGGTCACATTCACGGTGAACGACGAACGCCGGGAGCTTCAGCTCGATAACCGAACGACGCTTCTCGACGCGCTGCGCGAGCATCTGCATTTGACGGGTACCAAGAAGGGGTGCGACCACGGTCAGTGCGGAGCGTGCACGGTTCTCATTGAAGGCCGCCGCGTCAACGCGTGCCTGACGCTCGCCATCATGCACGAGGGCGACAGCATCACCACGCTCGAAGGCTTGGGGCAGCCGGAGAACCTCCATCCGATGCAGGCCGCCTTTGTCAAACACGACGGGTTCCAATGTGGCTACTGCACGCCCGGCCAGATCTGTTCCTCCGTTGCAATGCTCGATGAAATCAAGGCCAATATTCCAAGCCATGTGACAGTGGATCTCACGGCGCCGGCCGAAATCACGCCCGCCGAGATTCGCGAGCGCATGAGCGGCAATATCTGTCGTTGCGGCGCCTATTCGAACATCGTCGAAGCCATCACCGAAGTCGCTGGGAGGAAGGCATGAGAGCTTTCAGTTACGAGCGCGTCTCGTCGATCGAAGCGGCGGCGCGGGCCGCGGCCGCCACAGATGGCGCGAAATTCATCGCCGGCGGCACCAATCTCCTGGACCTCATGAAGCTGGAGATCGAGACGCCGACACATCTCGTCGATGTCAACGGACTGGGTCTGGACAGGATCGAAGCCACGCGGGAAGGGGGTCTGCGTATCGGCGCCCTGGTCCGCAATACGGATCTTGCCGCAGACGAACGGGTCCGCCGTGATTACGCTCTTCTGTCGCGCGCCCTGCTCGCGGGGGCATCGGGACAGTTGCGCAACAGGGCGACGACCGCCGGCAATCTGCTTCAACGCACCCGCTGTCCGTATTTCTACGATACCAACCAGCCGTGCAATAAGAGACAACCGGGCAGCGGCTGTTCGGCTCTCGCTGGCTTCAGCCGCCAGCTTGCGGTGGTTGGCGTCAGCGATGCCTGCATTGCCAGCCACCCGAGCGACATGGCGGTCGCCATGCGCGCCCTCGACGCCGTCGTGGAGACCGTGCGAGCCGACGGCACGACGCGCAGCATCCCGATGGGAGATCTTCATCGCCTTCCCGGTGACACGCCGCATATCGAACATGTCCTTGAGCGAGGCGAGTTGATCACCGCGGTCGTCCTGCCGAAGCCGGCTGGCGGCAAGCAGATCTATCGCAAAGTTCGTGACCGGGCCTCCTACGCCTTTGCGCTCGTCTCCGTCGGCGCCGTCGTGCAGCCGGATGGGACTGGCCGCGTCGCGGTTGGCGGTATCGCGCCGAAACCATGGCGTGACGAGGCGGCCGAAAAGGAGCTGGCGAACGGAGCAAAGGCGGTGGCGGCAATGCTTCTTGCCGGTGCCCGCCCGACGGAACAGAACGCCTTCAAGCTCACGCTTGTCGAACGCGCGCTGAGCGCGGTTCTTGTCGAAGCGAAGGGATGAGATGATGAGATTCGACACACCAGCAACGACGAACCCGATTGATCAGGGCAAGGTAATCGGCAAGCCCATCACCCGCATCGACGGTCCGCTCAAGACCACCGGCAAAGCAATTTATGCCTATGAGTGGCATGATCCGAATACCCGCTATGCCTATGGCTATATCGTCGGTTCGGCAATCGCCAAGGGCCGGATCAGGTCGATGGATGTCGCGGCCGCGAGGAATGCTCCCGGCGTGATAGCGGTAGTCACCTCCGATGGCGTGGGGGAACTGAAGAAGGGCAAATATAACACCGCCAAGCTCTTCGGCGGCACCGAAATTCAGCACTACCACCAGGCGATCGCCGTCGTGGTCGCCGAAACATTCGAGGAGGCCCGCGCCGCCGCCGCGCTCGTCAAGGTCGATTATGCCGAGGAAAAAGGCGCCTTCGATCTGGCCGCGGCGAAGGACAGCGCTGTCAAGCCGGAAGGCGGCGGAGACTCCGGGGCGGGCGACTTTGATGCCGCCTTCAAAGCAGCCCCCGTCAAGTTGGACCAGGTCTATACCACCCCGGACCAGTCGCATGCCATGATGGAGCCGCACGCTTCCATCGCCGCGTGGAACGGCGACGACCTGACGGTCTGGACATCGAGCCAGATGATCGACTGGTGGCGGACTGACCTCGCGACGACGCTTGGGATCGACAAGGACAAGGTGCATCTCATGTCGCCGTTCATTGGTGGAGGCTTCGGGGTGAAGCTGTTCCTGCGCGCGGATGCGGTGTTGGCGGCGCTTGCCGCGCGTGAAGCAAAGCGCCCCGTAAAGGTTGCCCTCCCCCGCCCCTTCCTGATGAACAACACCACACATCGCCCGGCGACGATCCAGAGGATAAGGATCGGTGCAGGGCGCGACGGCAAGATCACGGCGATCGCGCATGAAAGCTGGTCCGGGGACCTCCCGGGCGGTGGTCCCGAAGTGGCCGTCCAGCAGACTCGCCTGCTTTATGCCGGCGAGAACCGGATGACAGCCATGCGGCTTGCGACACTCGATCTTCCAGAAGGAAACGCGATGCGCGCTCCCGGCGAGGCGCCCGGCATGATGGCGCTGGAGATCGCCATCGACGAAATGGCCGAAAGGTTGGCTCTCGATCCCGTCGAATTCCGGATCATCAACGACACCCAGGTCGATCCGGAGAATCCCGAACGGCCCTTCTCGCACCGCAATCTCGTCGGCTGCCTGCGCACCGGCGCGGAGCGCTTCGGCTGGCGAGAGCGGAGCAAGCAACCTGGCGCTCGGCGCGAAGGAAATTGGCTGATCGGCATGGGAGTGGCCGCGGCCTTCCGCAACAATCTTGTGCTGAACTCCGGCGCCCGCGTCCGGCTCGACCGCGAGGGCATCGTCACGGTCGAGACCGATATGACCGATATCGGCACGGGCAGTTACACGATCATTGCCCAGACGGCGGCCGAAATGCTCGGTGTCCCAATCGAGAAGGTCGCCGTCAGCCTGGGAGATTCGCGCTTCCCTGTTTCCTCGGGCTCGGGCGGGCAGTTCGGAGGAAACTGCTCCACAGCCGGCGTATACGCGGCCTGCGCCAAGCTGCGGGAAGCCGTGGCGCAGAAGCTCGGTTTCAACAGCGCCGACGACCCGATCTTCGCAGAAGGTGAAGTCCGGTCGGGAGACCGGCGCATGCCGCTTGCGCAAGCTGCCGGCGATGAGGGGCTCGTGGCGGAGGACCAGATAGAATTTGGTGACCTCACCAAGACCCATCAGCAATCCACCTTCGGCGCTCATTTCGTCGAGGTCGCGGTCGATGTCGCAACAGGAGAGACACGGATCCGGCGAATGCTGGCGGTCTGCGCCGCTGGCAGGATACTCAATCCGATCACCGCACGCAGCCAGGTGATCGGTGCGATGACAATGGGCGTGGGCGGCGCCCTGTCGGAGGAGCTCGTCGTCGACAAGGAGCGCGGCTTCTTCGTCAATCACGATCTCGCCGCTTACGAGGTGCCGGTGCACGCCGACATTCCGCATCAGGAGGTCGTCTTCCTCGACGAGACCGATCCGATGTCCTCGCCGATGAAGGCCAAAGGTATCGCCGAGCTCGGAATCTGCGGCGTCGCGGCAGCTGTGGCTAACGCTATCTACAATGCCACGGCCATAAGGGTACGGGAGTATCCCATCACGCTCGACAAGCTGATCAACGAGCTTCCGGAAATCAGCTAAAACAGCTATCGTCCGAGGACGCGTGGTGCTCGTCTCCGCACGTCCTCGGCAACCCAATTGGAGTGGCGGTCATCCACATCAATTTCGAGCAACTTTACGGCTAAGAAGGCGATGGAGGTTCGGATAGAATAGACAGCGCTATAGCGAGCGCAAATGAATGCCCGCCGGCGGAGGGCCAGGACGATGACAAGAGCGATGGGACACTTGCCCCCTTCCCCCGGCGGCCGCGTGCGCAAAATCATCCATATCGACATGGACGCATTTTATGCTTCGGTCGAGCAGCGCGACAATCCGGAACTTCGAGGCAAACCGGTCGCAGTCGGTTATCCGGAGGCGCGCGGGGTGGTGGCGGCCGCAAGCTACGAGGCGCGCAAATTCGGCGTTCACTCGGCTATGCCATCGGTGACGGCCAAGCGCAAATGTCCGGAGCTGATCTTCGTTCCGCACCGCTTCGACGTCTACCGGGCCGTGTCGCGGCAAATCCAGGCGATCTTCGCCGAATACACGCCGTTGGTCGAACCATTGTCGCTGGACGAGGCCTATCTCGACGTCACCGAGAACTTCAGGGGACTGAAGCTCGCAACCGAGATCGCGGAAGAGATCCGCGGCAGGATCAGGGCCGAGACGCACCTCACCGCGTCCGCCGGCGTCTCCTACAACAAGTTCCTTGCGAAGATGGCGTCGGATCAGCGCAAGCCCGATGGGCTGTTCGTCATCACGCCGAAGCACGGTCCAGACTTCGTGCAGGCGCTTCCTGTCAAAAAGTTTCACGGCGTCGGACCGGCAACGGCCGAGAAGATGAAAAGGCTTGGGATCGAAACCGGCGCCGATCTCAAATCCCGTGATCTCGCCTTCCTTCAGCAGCATTTCGGCAAGTCGGGGCCGTATTTCTACTGGATCGCCCGCGGCATTGACGAGCGTGAGGTCAAGCCCGACCGCATCCGAAAATCGATCGGCGCCGAGGATACGTTTCGGGAGGATGTTCATGATCTTGAGACGGCCCGCGCGGGCCTCAAGCCTCTGATCGACAAGGTCTGGCACTATTGTGAAGCCAGCGGCATTCGCGGCAAGACCATGACACTGAAGGTGAAGTGGGCAGATTTCACGCAGATCACCAGAAGCAAGACCATCGTCGCGCCGATAGCGAGCGTCGCAGAAATGAGCGAAATCGCGGAGCTGCTCCTGTCACCAATCTTTCCAGCCCCCAAAGGCATTCGATTGCTCGGGGTCACGCTCTCGTCTCTCGATACGGTGGACGATCGGAGCGAGCCGCAGCTCGCCCTGGCGCTGTGACGCAGTCTTCGGGCTGACCAGAAACGAAAAAGCCTGCCGCGGGAGGAGGTGCGGCAGGCTTTTCCAAAAGAACCGATCAGCATTCCGGGAGGAGGAGTAGCGCTGATCCCGCAAGCGAACTCGGGAGGAGGAAAGGTCGCTCGCATATCGAAGCTCAGCGGGAGGAGGTGCATCGCTTCGATTAATTGACTATACAACAGTCTCGCTCCGATCGTAGAGCGGAATTCGCAACCCAGCCATGCAGCATGCGCGAGGCGAAGCTCGTGGCCGAGAGCGTTTTCGGCGGTCTGCCGCTGCAAAGTAAAAATAAAATCCTGATTGACCAAGTTATCGGTATCCGTGAGAAAAATACCAAGAATATGAGAAGTCGCTACTCTAGTAAAATCCGAAGACGTTAAAAAAAGTTGGCGTTGATTTTCTAGTTTTTCATCAGGAATTTCTGGATAAACTTGGTTTCGCCATATTTATGCCCCAACAATTAAACCGTACTCATTGAGGGGCGTGACTCTAAGGTCCTACCATAAACTCTCGGTAATCGATCTAATCCTCAACGGCGCAAGAGTTGGCGAAAGCTCTCTCTGCTGCTGAGGTACTAAAGTATGGCGGCACTTATTCGTGCTGCCGTGGAGCCCAACAAGCTCCGCAAGTCCTGACCGAATCTTGCGAATGTCGCTTCCGAAGGAAGCGACAGGTCCGGACGGAGAACCGTTACGACACCTTTCCTGGGGTGCTCTAACCGTTTTGGGTCCCAGACAGCTCACCGGGAGGAGACAAGTCATGAAATCTTATGTTGAAAGCTTCGGATACCAATTCAATCCAGTCGACTTCGCGATCAGGTCGACGCCAGCAGTCTGTATTGGAATGATTGTCTTTATTACCCTCTACGACGTGTTCTGGTAAAGGAACTTAGCGGAGTGCGTCCGCATCTCCAGCGACCTGAAACCGCACGCACTTTCCCTCATCCCGCTCTAGCCTGAGCCACGCCTGAAATAGCTAGGAACGGACGGTGAACATGGCGAAATGATACCCCGCCAATAACTCCTCCGCGGCAGCGACGGCATGGTATAATGTCGGCTCGTTACAACACCTCGAACATCGTTACCCAGGTTCAACCATCGTTGCAGGAACTGCTGCATCGCTGGCTCGTTCTCACTTTGTGTAAAGTGGAGTACGTTCGAATGACTGGATGGAATTATCAGGAACCGGAACATCACGCCTCAACGGGACTGCCCGTAAGTATTCTGCTTTTGTCGGTCCTCGGAATATCAGCCTACCTGCTGGTCGGGGGCTCCTTGAGTGGTGGAGATCGCGTCGGTTCCAAAGTCTATCTGCCTGTCGCGCAAACACAGGATCGTTGAGGAAAGTTGGTCGGACCTGATCGCGCGGGCAGGCCGGAAACGCCGGCTGCCGCCGAATGAGCAGGCAGGCAACTATTCCCCAGGCTTATCCGTGAATGACTGCTCAGCTAGTAGGCGATTCCCAACCCAACCGGATGTGCTGGAACTACGAGGCCTACCGGGGAGTTGCTAGATACGGCAACGAACCTGGAAAAAAGCTTCATGCGTCTCGTCATATTCTTTATAGTCGCCTCAATTATCAGCATACTTGCTTTCAAGTACGTCAATAATTCCTTGTGGAATGCACCTATAGCTGCAACAGCCGAAGAACTGTCTGAAGGTTAGCAGACCATCGCGGTCTCAGTCACAGACACCCAAGGATTTTCGCGAGATTTTGTGACCCATTTATGCGAAAGTCGCATTGCGTCACGCAAGCAGGGCGGCGGCAACATGTCTCGATCCAGGATTTGCAAGGGATGCTGGGAGCAGATGCGTATTCCCGTGCCCCTGCGCGGACCGGCTTCCATTCCCTTCCGTGCCTTTGGAATCCGGCCGAGCCGGATGAACCCTAACACCTGCACGATCTGCGAACTCATGTTCACACGGGTGATGAAGGCCCGCAAGATCACTGTTGACGTGTCCGTCCTTTTTGCAGATCTGCGAGGCTATACCGCGCTTTCGCAGTCACTCTCGGCCGATACTGTTTCGTCGCTGCTGGACGATTTCTACGATGAATGTGCCGCGGCGATTTGGGAGTTCGACGGCCTTCTTAACAAGACGGTCGGGGACGCGATCATGGCGATCTTCAACTTTCCGATCCCCCACCAGGATCACGCCGAGCGGGCCGTGCTCGCCGCGCGGGATATCCAGCGCCGATGCCAATTGCGCCGTGAGCTTCGCCTCGCGGAAGGTGCCGGCCTGGACGGAGGTGAGCTCGGTGTCGGCATCGGCATCGACACCGGCGAGGCCAGCTTCGGAGAGTTCGGCCGATCGCACCGCGACCTGACTGCTATCGGAACGGTTGTGAATACTGCCGCGCGGGCCCAATCCGCCGCCGAGGCGGGGCGAATCCTCGTGACCAGGGCCGTTTGCGAGCGCGCGCAGAGCCAAACGGCGGCAAGCGAGGGCCGGGAATACCGCCTCAAGGGCTTTGAGAAGCCGATTGAGCTTTATGCCATCTGAGAAACCGGTGTTCAGAGAAAGGCGGTAAGTTCGAGCGTCTGATAGCCGGCCAAAAGCGTAATCAAAGATCCGACGAGCCGCAGGAGAGTTTTCTCCTTCAGTGCCTTGACCACCCACCCTGCAAAAGGCGCCGCCACCACGCCCCCCGTAATCAGCCCGCCAATGGATGTAAGATGATCGCGGAAATCGCCAGCCTGTTCCCAGTGACCGGTTAGAACCGTGGCCAGGAAGCTCAGAGACACTGAAAGTGCGATCAGAAACTCGCTCGCATTGACCGTCCCGATGACGAAGCGCGGCTGTCCACCGGCGCCGAGCAGACCGGTGGTCGCGACGGGGCCCCATCCGCCGCCACCAGCGGCATCCAGGAACCCCGCGGTTGCGCCGAGCGGTGCCACGATCCTCAGCTTGACCGGGTTTGTGGGAATGCGATGAAAGGAGCGGTAAAGCAGCCAGGCTCCAATCACTGCAAGATAGGCCGTGACGAAAGGCTTGACCTGATCGCCGTCAAACGAGGTCACTACGAAGGCACCCAGCATTCCACCGGCGATGCCAAAGGGAATGAGGCGCCAGAACAGCTTCCAATCGATGTTGCGGTGATAGAGATGGGCCGATCCGGAAGCGGCAGTGGTGAACAATTCCGCCGCATGGACTGACGCCGACGCCTGGGCCGGCGGCACGCCGAAGGCAAGAAGCACCGTGGAGCAGATGACGCCGTAGGCCATGCCGAGAGCGCCATCGATCACCTGCGCGAGAAAGCCGACCAATGCGAACAGGATGAAATCTTCCATGGACAGCTCCGGGTTAGGGGGCTCGACCGCCCCCGCACAAGGAAGCCTCACATGTGCCTTGGCACACGGAGGCTTCCTTGGGCGCTTCTGTCTTATTGCTCCTTCGCAAGCTGGAAAACGAACGCACGTCGGGCTTGTTCCGCGAAGGCAATACGACGCCTGTCGCGCTCACGCGGCAGACATGAAACTTCTGCGAGATAACTCAGCATGTGTTCCGTTGCCGCTTTTCTACTCATCCGGGCTGCTTGACAAAACTTTGTACAAAATAAAGATTCTACCAATCGGTAAAAAGGGGAACACCATCCATGACAAGAGATTTGATGATGAGCCGGCGCAATGTGCTTGCGTCGGGCTTGGTGCTTGGCGTGAGCGCCTTGGCGCCCGCCGTGCGCGCCAGCGCGCCGATCAAGGTTGCTGGTGTCCACGCCTCCCCGGTCGAGAACGCCTGGAACTCGGTCCTGCACAAGGCGCTGCAGGATGCGGCCGCCGAAGGCGTGATCGAGTATGTCTTCTCCGAAGGCATTTCGGGCACGGATTATCCCCGCGCAATGCGCGAATATGCCGAGCAGGGTGCAAAGCTCATCATCGGCGAAGCCTATGCCGTTGAAAAGCAGGCCCGCGAAGTCGCCGCCGACTATCCGGAGACCGCCTTCGTTCTCGGCTCGAGCGGCAAGGAATCGGGCGACAACTTCGGCGTTTTCGGCACTTGGAACCACGACGGCGCCTATCTCGCCGGCATGCTCGCCGGCAAGATGACGAAGTCGAACGTCGTCGGCTCCGTCGGCGCCATGCCGATTCCGGAAGTCAACATGCTGATCAATGCCTTCGCTGCGGGCGTGAAGGCCGTCAATCCCGACGCCAAGCACCTCGTCACCTTCATCGGTACCTTTTTCGACCCGCCGAAGGCGCGCGAAGCGGGCCTCGCCCAGATCGACGCCGGTGCCGATATCCTCTTCGGCGAGCGCATCGGCACCGCCGACGCCGCGAAGGAACGCGGGCTCAAATCCGTGGGTTCGCTGATCGACTACACGCCGCGCTATCCCGACACGGTCTTCGCCAACGCGCTCTGGGGCTTCCGTCCGATCCTCAATGCCGCAATCGCCGACGTGTCCGCCGGCAAGCCGGTCGGCAAGGACTACACAGCCTTCGGCCTGCTCAAGGAAGGCGGCAGCGACATTGCCTATGTCAAGGGCGTCGCCCCGGCGGATGCCGAAGCGGCCATGGAAGCCAAGCGCGCCGAGATCAAGTCCGGCGCCTTCGAGGTTCCGCGCATCACTGACGAGCCTAAGTAACCGGCTTGTCTATGGCAGGTGATGCAACTTCCCTCGGTCAGGCGATCCAAATGGGCCGCCTCACCGCTTCCGAAGCGATGGAAGCATCCCTGGCGGCGGCCTGCCAATTGGCAGAAACAGGCGCAATCGTCCACGTCGACCCAACGCTCGGACGAACGGCCGCAGAAAATGCGGACGCCCGCCTGCGCCACCTGCCGGGCGGCGGGCGGATTCCACCCTTCCTCGGCGTCCCGAGCCTTGCCAAGGATCTGGGCGGCCCCTTTGCCGGCCTTCCAGTTGCGGCCGGATCGAACATGCTCGAGCGCCGTGCCGCCGTCGCGGAAGACAGCGATCTGGCAGAGCGGCTCCGCGGAACAGGCCTTTGCTTCTTCGGACTGACCACCGTGCCGGAAATGGGCCTCTCGCTCGCAAGCGAGCCGGCGGCCGGCCCCATCTGCCGCAACCCCCTCGATGCCGGCCGGACGCCCGGCGGCTCCTCCGGCGGGGCGGCGGCTGCCGTTGCCGCCGGCATAGTGGCGATCGCCCATGCGACGGATGCGGGCGGGTCGATGCGCGTCCCCGCGGCATGTTGCGGTCTCTTCGGCCTCAAGGCGAGCCGGGGTGCGATCGCGGCTGGACCATCCTTCGGCAACCATCTCGGCGGCATTGCCAGTGAACTGGCGCTGTGCCGCTCCGTCCGCGACCTTGCGGTGATCTTCAACGCGGCAGCCGGACGCGCAAGGGGACCGTTTGCCGATCCGTGGTTCGCCCCCTCCCCGCCCGGCCCCTTACGTGTCGGTCTTCTTCTCGAGACCGGCGACCAATACCCGACCGAACCGGCGCGCAGCGAGGCTGTCGAAGAGGCCGCGCGCGCACTGGAGGCGGACGGCCACAGCGTCGTTCCGATGTATTGGGATGCATTTGCCGCAAGCGTTGCGACGAGCGGCCGGGCTCTGCGCGACATCATTGCCGTCAACCTTGCCAATTTCGTCGTTTCCGCCGGTCTCGATGCCGGGCGCTCGGAACGGCTGACGCAGGCTTTTATCAACCATGGATCGCAACTCGAGGCGACCGCGCTCTGGGCGACGCTCGGCGACGCCGTCCATGCGAGCCACGCGGTCTGGTCGCTTTTCGACCGGGTAGACTGTATTCTGACGCCCATGCTTGCTTCGGCACCCCTTCCGATCGGATCCTTTCCTTTCGACCACGACGATATCGACCTTCAGATTCGCCGCATGACTGCATTTGCGCCACTCGCCACACTCGCCAATGCGACCGGCTTTCCGGCCCTCACGCTCCCCTTCGGCGCGGATGACGCCGGATTGCCGCTGCCGGTGCAGATCCTGGCGCCCATGGGCGGCGACCGCCTCCTCATCGAGCTTGCGGCACGCCTGGAAAGAGAGGGCCGCTGGCAGCACCGTTTTGCGGTCGCGGGAATTCCGGAATGAGCGAAGCCATTCTCAACATTTGCAGCGTCAGCAAGCGCTTCGGCGACGATCTCGCCAATGACGACATCTCGCTGAGCCTCGGAAAGGGCGAGATCGTCGCCCTCCTCGGCGAAAACGGCGCCGGCAAGACCACGCTGATGAGCATCCTGTTCGGCCATTATGTGCCGGACAGCGGCAAGGTACTGGTCGAGGGACGGGAACTGCCTCCGGGCAAGCCACGCGCGGCGATCCGCGCCGGCATAGGCATGGTGCATCAGCATTTCTCGCTCGCCCCCAACCTGACGGTGCTGGAAAACGTTATGGCCGGGACGGAACGCCTCTGGCATCTCCGATCCGGCACCAGCGCGGCACGGCGGAAGCTGCACCGCATTTGCCAGCGGTTCGGCCTGACGGTGGAGCCGGACGCGCGCGTCGGCGACCTCTCGGTCGGCGAGCAGCAGCGCGTCGAGATCCTGAAAGCGCTCTACAACGATGCACATATCCTGGTGCTCGACGAGCCGACGGCGGTGCTGACGAACCTGGAGGCCGAGCGGCTGTTCTCGACACTGAAGGACATGGCGCGCGAGGGGCTTTCGCTGATCTTCATTTCGCACAAGCTGGACGAGGTCATGGCCGCGGCCGACAGGATCGTCGTGCTGCGCGGCGGCCGCAAGGTGGCCGAGCGTCTTGCGAAAGAGACGAACAAGGCCGAGCTTGCCGAACTGATGGTCGGCCGCAGGGTTGCCAGGCCGGTGCGCGAGCCCTCGACGCCCGGCGAGGTGGTGCTGAAGGTCGCGGATGTAAGCGTCAGCATCGACGGCGTGGAACGGCTGAAGTCCATCGATTTCAGCCTCCGCGCGGGCGAGGTTCTCGGTATTATCGGAGTTTCCGGCAACGGCCAGACAACGCTGTCTCATCTCCTGTCGGGTACGCTCAGGCGCGACAAAGGCGATCTCCTGCTGTTCGGTGAGCCGATCGGCGACCTCACGGTTGATGACGCGGTCCGGGCGGGGATCGGCCGCATTCCGGAAGATCGCAACAAGGAAGGTGCGATCGGCGAAATGGCCATTTGGGAAAACGCCGTTCTCGAGCGCCTGCCGCGATTTTCGCGCTACGGCCTCGTCGATCGGCCGTCCGGCCAGGCATTCGCCGGCCAGATCATAGATGCCTTCGACGTGCGCGGTGGCCGGCCGACGACGCGCACGCGGCTGCTTTCGGGCGGCAACATGCAGAAACTCATCCTCGGACGCAATCTGATCGACCGACCGCGCATCCTGCTCGCGGCGCAGCCAGCGCGGGGGCTCGACGAGGGGGCTGTCGCCGCGGTGCACGAGCGACTGCTCGAAGCGCGGCGCGCGGGAACCGCGGTGCTCCTCATCTCCGAGGACCTGGAAGAAGTCATGGCGCTCGCCGACCGCATTCAGGCCATCGTCAATGGCCGGCTTTCGCCTCCGATCGCCGCCGACAGCGCCACCGCTACGAAACTCGGCCTGATGATGGCCGGCGAATGGAATGAAGAGCACGAGGTTCCGCATGCGTTTTGAGCGACGCGAACATCGTTCGTTCGCACTGGTGATCGCGACACCCGTGCTTGCAATCCTCTGCGCGCTGGCGCTGGCCGGCCTGCTCATCGCTATCGCCGGTGCCCCGGTCATGGAGGCCTATTGGCGCATTCTCGTCGGGGCCTTCGGCTCGCGGCTTTCGGCGACCGAGACCTTAACCCGCGCAAGCCCACTCATTCTAACCGGCCTTGCCGCAGCGGTCGCTTTCCGCGCGAGGCTCTGGAACATCGGCGCCGAGGGTCAGTTCTATCTCGGAGCGATTGCCGTCGCCGCCGCCAGTTCGCACCTTTTCGGCGGCCTCCCCCCGCCCCTCCAGGTTCCGCTGCTTCTCGTCGCCGGCGCGGCAGCCGGCATCGTCCTGCTGCTCGTGCCGCTTTGGCTGAGGCTGCGCTTTTCGGTCGACGAGGTCGTTACCACGCTTCTCCTTAATTTCGTCGCCGTGCTCTTCGTCTCCATGCTGATCGACGGCCCGCTCAAGGACCCGATGGGCTTCGGATGGCCGCAGTCTCAACCGGTCGCCGACGCAGCGGTCCTGCCAAAGCTCTTTGCCCGATCCCGCCTCCATGTCGGGCTGATGATCGCGCTCGTACTCGCCGTTGCAGTCCATCTCGTTCAGTCGCGCACGGTGTTCGGCATGCAGTCGCGCGCAGCCGGCCTCAATCCGGCCGGGGCGGTGTTCGCAGGCGTGCCGCTCGGCCGCACCCTGGTGACGGTGGCCTGCATTTCAGGCGGGCTCGCCGGCCTTGCGGGGGCTATCGAAGTCATGGGCGTGCAGGGCTATGTGACGACGGACCTGTCGCCGGGTTACGGCTATTCCGGCATCGTCGTCGCCATGCTCGCCAATCTTCACCCGCTGGGCGTGGTGCTTGCCGCCCTGTTCACGGCCGTCATGTTCGTCGGGGCCGACGGGATGAGTCGCAGCATGGGTATTCCCTCTTACATAGCCGATGTCACAGTCGCCCTGTCGCTGATCAGCATGCTGACCGGTGTCTTCTTCACCCAGTACAGGATTCGCCGATGAACGCCGTCACCGACATTTTCGCTTCCGCAGGCCTCTGGGCGGCCGTCCTGCGCATCGCCACGCCGCTGATCCTCGGCACGCTCGGCGCGCTCCTGTGCGAGCGCTCGGGCGTCCTGAATCTCGGCATCGAAGGCATCATGACCTTCGGCGCGATGATCGGTTGGCTTGCGGTCTATAACGGCGCCGACCTGTGGACGGGCATTCTCGTCGCGGGCCTCTCTGGCGGGATCTTCGGCCTCTTGCATGCGGGCCTGACGGTGACGCTCGGGTTGTCCCAGCACGTGTCCGGTCTCGGGGTGACGCTTTTCGCCTCGAGCTTCAGCTACTACGTCTTCCGTCTGCTGGTACCGGTCGCGGGCACACCGCCGACGATCGAGCCGTTTCAGCCGATCGACGTCCCGGCGCTTTCATCCCTCCCCTTTTTAGGCCCGGCGCTCTTCACACAGACGCCGCCGACCTATGTGGCGATCCTGCTGGCGCTGGTACTCGGCTACGTGCTTTTCCGAACGCCGCTCGGCCTGGCGATCCGCATGACTGGCGAAAATCCGCACGCCGCCGAGGCGCAGGGCATCAACCCGATGGCGATCCGCTTTGGTTCCGTCATCGTCGGGAGCGCGCTGATGGGCATCGGCGGCGCCTTCCTGACGCTCTCCGCCTTCAACAGCTTCTTCCCTACCATGGTGCAGGGGCGGGGCTGGATCTGCATAGCGCTCGTCGTCTTCGCCTCCTGGCGGCCGGGCCGCGCCCTCGTCGGAGCGCTCCTGTTTGCACTGTTCGACGGCTTCCAGCTGCGCCTGCAGACGCGGCTGAGCGGCGTCGTCCCCTATCAGATCTTCCTGATGATCCCCTATCTGCTGTCGATCGCAGCGCTGGCGCTCATGGCCCGTCGCGCCCGCGTTCCGCAGGCGCTGATGCAACCATACCGCCGCGGCGAGCGCTAAAGAAAACCCGAGGACTGACTCATGTTCGACCTGATCATCCGCAATGCGAACCTGCCGGACGGCCGGCAGGGCTTTGATATCGGCCTTGCCGGCGGCAAGATCGCCGCCATCGAGAAGTCGATAACTGCGACCCCCCGCGAGGAGATCGACGCGGCCGGCCGCCTGGTCAGCCCGCCCTTCTGCGATCCGCATTTCCACATGGATGCGACGCTGTCGCTCGGTTTGCCGCGCATGAACATCTCCGGGACGCTGCTCGAGGGCATCTCGCTCTGGGGCGAGTTGCGGCCGCTGCTGACGAAGGAAGCCCTCGTCGAGCGAGCGCTTCGTTATTGCGACCTCGCCGTCACCCAGGGCCTTCTCTACATTCGCAGCCACGTGGACACGTCCGATCCGCGCCTCGTGACGGCAGAAGCGCTGCTCGAGGTCAAGGAACAGGTCGCACCCTATATCGAATTGCAGCTCGTCGCCTTCCCGCAGGACGGATATTTCCGCGCGCCCGGCGGCGTCGCCTCCCTCGAGCGTGCGCTTGACATGGGCATCGGCATCGTTGGCGGCATTCCTCATTTCGAGCGGACGATGGAAGACGGCGCCCGCTCCGTCGAGGCGCTCTGCCGGCTCGCCGCCGACCGCGGCCTCCCGGTCGACATGCATTGTGATGAAACCGACGATCCGATGTCGCGCCACATCGAGACGCTGGCGGCCGAGACGGTGCGCTTCGGCCTCAAGGGGCGCGTGGCTGGTTCGCATCTCACCTCGATGCACTCGATGGACAACTACTACGTCTCGAAGCTCATCTCGCTGATGGCCGAGGCGGAGATCAACGTGATCCCCAACCCACTGATCAACATCATGCTGCAGGGCCGCCACGACACCTATCCCAAACGGCGCGGCATGACGCGGGTGCGGGAGCTGATGGCGGCCGACCTCAACGTCTCCTTCGGGCATGACTGCGTCATGGACCCCTGGTACTCGATGGGCTCGGGCGACATGCTGGAGGTCGCCCATATGGCGATCCACGTCGCGCAAATGGCCGGCATCGAGGACAAGTGCAAGATCTTCGACGCGATCACCGTCAATTCGGCAAAGACCATGGGGCTCGAGGGCTACGGCCTCGACATTGGCTGCAAGGCAGATCTCGTCGTGCTGCAGGCGGCGGATGTCACCGAGGCATTGCGGCTGAAGCCGAACCGGCTGTTCGTCATCAAGGCGGGCAAGGTTATCGCCAGAACCGCGCCGCGCGTCGGCGAGCTTTTCCTCTCCGGGCGTCCTGCCTCGATCGACATGGGACGCGACTACGTTCCCCCGGTGTTGCAGCGCTGATCCCAAACCGCTGGAGCGGACCACAGAACTGTTGAGAAAATGAGGTCCGGTGACGCGAAGTTCCATATAGTCGTGACAATGGGAGACCAGTCAGATGCGCATCAATGAAGACCTGACGAAACCCGTAATCGTCCATTCGGCTAAACTCGACTGGGTTCCGAGCCCCGCCGCAGGGGTGGATCGCCGCATGCTCTACCGTGTCGGCGGCGAAGTTGCGCGCGCAACTTCGATCGTACGCTATGCGCCGGGCAGCGCCTTCCCACGCCACGTCCATAGCGGCGGCGAGGAGATCCTCGTGCTCGAGGGGACGTTTGAGGACGAGCACGGCGACTATCCTGCGGGCAGCTATTTTCGCAATCCGCCCGGCACCTCGCATGTACCTGCCTCGAAGAATGGGTGCACGATTTTTGTGCGGCTCTGGCAATATCGTGAGGGCGATGGCACGCAAATCGTTCGCCACCCTGGAGAGGGTGAACCAGCGCCGTTGCGTGAGGGGGTCGAGGCAGCGCGGGCCCTGTTTGACGACGGGAAAGAGCGCGTGTCGGTAGAAAACTGGCTGCCGGGTTCAGCCGTCAGCGTCGAGAATCGCCGTGGGCTCGAGTTCTTCGTCCTCTCCGGCGGCCTCGCAGTCGGGGGCGAGCAACTGGAGCCGCAGAGTTGGGGCAGGTTGCCGCAGGAGAGGCGCTCGAAGCGATCACCGGACCCGAAGGCGCTGAGATCTGGATCAAGGATGCACCGCTGCAGCATCCCGACGTACTGCAGCTACCCTGAACGCTAGGCAGGGCCGGACGGAAAAGCGCTGCACGGTTTCCCTCTTAGCGCGTCTGATAAGACGCGCGGCGCTGTAGAGCGCGGGCCGCCGTTGCTGTTCGTCGAGCACCCGCAGTGTTCCATCAAGATTTTTGGTGAAACCGATAAGCAAAGTGCAATTGGTTGAGCGAAGTCTGCATGTTATGGGCAGCTATGACCGTGAATGTTTCGCCAACCGTCATGTTCCTGCTGATCTCATTCGGCACCGTCCTCGGAATCGCGGGGACTGACTTGGTGCTGCCTGCAATTCCGGCCATGCCCACCGCACTCGGCGGGACTGCGGCATTGGCGCAGATGGTCCTCGCAGCCTATGCCGGTGGCACGCTCGTGGGATTGCTTACCTTCGGCGAACTCGGGGCGAGGTACTCTCGCCGCAAGCTGTTGGTCTGGTCGCTGGGCCTGTTTGCCGTCACGTCTCTTCTGTCTGCCTACGCGCCGACATTGGAATGGCTCGTCATCTTGCGTTTCGCGCAAGGCGCGTTTGGCTCGGGCCCGGCGGTTTTCGCGCCGGGCTTTATTCACGGGCTTTACCCTGGGGACAAAGCGCCTTCCATGTTCGGCAGACTGGGCTCCATCGAGTCCTTGACGCCGGCTCTTGCCCCCATCGCCGGCGCCTATCTTATGACGGTGGGCGGCTGGCAGACTTCTTTCCTCATGCTGGCCGGACTTGCAATTCTCTGCGCCGTCGGCAGCTGGGCTTACCGTCAATCACTTCCAGACCGGCTCGAGGCTCTTGAGGTCCATCAAAGCTATATGTCGATCATCCGCAATGGCGATTTTCTTCGGCACGGCTTAAGCCAGGCGCTTTCCCTCGGCAGTATTCTCATCTTTGTATTCGGCGCCCCCGCAGTGATGACAGGGGCATTGGGCATGACCATCGGAGACTTCATTCTCCTTCAAGTTTTCGGCATTGCCCTTTTTATTCTGGCGTCGAACGCGTCCAATGCACTTGCCCGAAGATTCGGGATCGAACGCATGATCATGATTGGTACAGGAAGTCTGGTTCTTGGCTTCCTCCTGATCCTTCTCTACACATCGCTTGGCGGACGCAGTTTGACCGTGCTCGTGCCCCTGTGGATGACCGCCAACGGCGCGTTTGGGATCCGGGGACCAATCGGCTTCCATCAGGCAATAGTTGCCTCAAGAGGCGATCATTCACGCGGCGCCGCATTGGTCGTTGCCGCTATACTTGGGATCACTGCCGGAGGTACGGCCGCCGCCGCGCCTTTCATCAACGTAGGCTGGTGGCCGCTAGCCTTGGCGAGTAGCCTCGCTGCGCTACTGGCTTTGCTGTGTCTGAAGCTGATCGGCAGCACCGCGAAAGAAGCTGCAGCCTGTTAGACGGCCACTATCAACGACCATCCAGGGGAAGGCCAGGACATGGGCTCGAGCCACGTCCTGGCCTTTTACCGATCAGACCAGATCAAAGCGGTCGGCATTCATGACCTTGGTCCAGGCCGCAACGAAGTCCTTCACGAACTTCTCCCTGGCATCGGATTGGGCGTACACCTCCGCAAAGGCGCGCAGCTGCGAATGCGAGCCGAAGATCAGGTCGACTCGGGTGCCGGTCCACCTGGCAGCGCCCGTCCTGCGGTCGCGGCCTTCGTATACGCCTTCTTCGGCTTCGATGGGTGACCACTGCGTGCCCATATCGAGCAGGTTGACGAAGAAGTCGTTCGTCAGCGCTTCGGGGCGGGACGTGAACACGCCGTGCTTGGGCTCGCCCGCCTTCAGCACCCGCAGGCCGCCGACGAGAACGGTCATTTCCGGTGCGGTCAGCGTCAGCAGCTGAGCCCTATCCACCAGAGCCTCTTCCGGCTTCATGAATTGCTGACGGGTGGTGCTCACATAGTTGCGGAAACCGTCGGCACGAGGTTCCAGCGCCGCGAAAGATGCGGCGTCGGTTTGTGCCTCCGAGGCATCCATGCGGCCCGGTGTGAACGGCACGGTGATGTCGTGGCCGCCGGCCTTGGTAGCCTTCTCGACGGCGGCGCCACCGGCAAGCACGATCAGGTCGGCAAGCGAGATCTTCTTGCCGTCGGTCTGGGCGGCGTTGAAGTCCCTCTGTATACCTTCAAGCACAGAGAGAACTCTGGCGAGCTGAGCCGGCCGGTTGACCTCCCAGTCTTTCTGCGGCGCCAGACGGATGCGCGCACCATTGGCGCCGCCGCGCTTGTCGGAGCCGCGGAAGGTCGAGGCGGAAGCCCAAGCGGTCGAGACAAGTTCCTGCACCGACAGGCCGGAAGCGATAATCTTCGCCTTGAGGCCGGCTATGTCCGTCTCGTCGACCAGCCTGTGGTCGACAGCCGGGATCACGTCTTGCCAGATCAGGTCCTCGGCCGGGACTTCAGGCCCGAGATAGCGAACCTTCGGCCCCATGTCGCGGTGGGTCAGCTTGAACCAGGCGCGGGCGAAGGCGTCCGCGAACTCATCCGGATTTTCGAGGAAGCGGCGCGAGATTTTCTCGTAAGCGGGATCGAAACGAAGCGACAGATCCGTGGTCAGCATCGTCGGAACATGCTTCCTGGAGGGATCATAGGCATCCGGGATGGTGGCCTCGGCGTTCTTCGCCTTCCATTGATACGCGCCGGCGGGGCTCTTGGTCAGTTCCCACTCGTGGTTGAACAGGTTTTCGAAAAAGTGGTTGCTCCAACGGGTCGGGGTCTGCGACCAGGTCACTTCCGGCCCGCCCGTGATCGCGTCCTTGCCGACGCCAGTGCCGAAGGTGCTCTTCCAGCCAAGACCCTGATCCTCTATGGCGCCGCCTTCCGGGTCTGCACCGATGAACGACGGATCGCCGGCGCCATGCGTTTTGCCGAAGGTGTGGCCACCGGCGATCAGCGCCACGGTCTCTTCGTCGTTCATCGCCATGCGTGCAAAGGTTTCGCGGATATCGCGCGCGGCAGCAACCGGGTCGGGGTTGCCGTTCGGGCCTTCCGGGTTAACATAGATGAGGCCCATCTGCACGGCGGCAAGCGGCTCGCTCAGTTGCCGTTCGCCGCTGTAGCGCTCGTCGCCCAGCCAGGTGCCTTCCGGTCCCCAGAACAGTTCCTCGGGTTCCCATACGTCCACCCGGCCCCCGGCAAAACCGAAGGTTTTGAAGCCCATGGATTCGAGCGCGACATTGCCGGTCAGAATCAATAGATCCGCCCAGGAAATCCTGTTGCCGTATTTCTGTTTGATCGGCCACAGCAAACGTCGGGCCTTGTCGAGATTGGCGTTGTCCGGCCAGCTATTGAGCGGCGCGAAACGCTGCTGACCCTGGCCGGCGCCGCCACGGCCGTCGGTGATACGGTAGGTGCCAGCGCTGTGCCAGGCCATGCGGATGAAGAGCCCGCCATAGTGGCCGAAGTCGGCCGGCCACCAGTCCTGCGAATCCGTCATCAGTGCATGCAGGTCCCGCTTCAGCGCATCGAGGTCGAGCTTCTTGAACTCCTCGGCGTAGTTGAACGTATTGCCCAGCGGATCGGAAAGGCCGGAATGCCGGTGCAGAACCTGGACGTCCAACTGATCCGGCCACCAGTCGCGGTTCGATCTGCCTCTCGGTGCCGCATGTGCGACGGGACACTTGCCCGCACTATCGCTCTTCTGATCCATGATAATCTCCTCTTCCTCGATTGGGCGCGTCCAAAGCAGCCTGTCCGCTAAGTCGATTGAGCTGCATCAATTGGGCCGGCGCATGCTCCCCATGATTTGGCGCAATTTTACCCTATTGGTCAAACAGCTTGTTCCCTGATCGGGCCGATGAAGGCGCGCAATTTGGCGGGCATGTGGCGGCGTTGCGAAAAAAAGGCTGAGCCCGGGATAAGCAGGGCACCACTCTTCCACCACCGGATTAAGGCGCCTGGCAGCCATATGCGCAGCGAGCGAATACTCGCCGATATAAGCGAGTGCGGCGCCCGAATGCGCGGCCGCCAGGATAAGGCCCGTCGCGTCAGCGTCAGATTGCCGGCAACTTGAACACGTGCGCTTCACCCCGGCGCTCGAACTCCCAGCGATACATACAGTCCATTCTTGACAGATCGTTCCATTATTCTTAAGTAGGCTTTATGGCACGGATCAAGGAATTTGACAGGGACGAGGCATTGGACGCTGCGATCGCTGTGTTTCGCGAGCATGGTTTTGAGGGCACCTCGACGGAGATGCTGCTAAAGGCGATGAAAATAGGCCGCCAGAGCCTCTACGACACCTTCGGTGACAAGTGGAAGCTCTACTGCCTCGCGGTGGAACGCTATTCGGCGAGTGAGACGAGTGCTCATATCGCCTTGTTGCGCGGCAAACCACGTGCACTGGAGGGTATCCGGTTGGTGATGGAACGCGTTGTGGACAATGCAAACCAAGCTTGTCTCGGCGTCAACTCGATCTGCGAGTTCGGTCAAAGCCGGCCGGACCTGGCGGCACTGCATCACGCCGCCGATCGTCGGCTTAAGAACGTCGTCGTTGAACGCATCAGAGAAGCCCAGGCTGCAGGTGACTTAGCCGTTTCATTGCCCGCTGAGGCGGTGGCCGATTTCCTCGTTGCCAATATCGCCGGTATCAGGATAGCCGCACGTGGGGGAGCCGGTCGGGAGCATCTGCAGTCCCTCAGCCGATTGGCGCTTCGCGCAGTCACCTAGCAGGCCAAAACCTTTGCCCTTTTCTGGAATGAACAGTCAAAAAGGATATATACATGAAAGCCGTTGTGATGAAAGAGGTCGGTGGTACCGACGTGATGGAGTTCGTCGATCGCCCTGAGCCCGTCGCAAGGCCGGCACATGTCGTAGTCGAGGTCGCCGCGGCCGGCGTCAACTTCATGGACATCGGCGTGCGCCAAGGTATGGCCTGGACCGACATCCCTAACCCGAAAGTTCTGGGTGTCGAGGGCGCTGGTCGCGTGCTTGCCGTCGGCGACGGAACGGGCGAGTTTGCAGTCGGCGATCGCGTCGCCTGGGTCTATGCTCCCGGAAGTTATGCTCAGCGCCAGTCGATACCGGCAGCCTCCCTCGTGAAAATTCCCGATACCGTGGACGACCGTACGGCCGCATCCACGATGATGCAGGGCCTCACCGCCAGTCACTTCGCGACGGATTTCTATCCAGTGCAGCCGGGCGACATCGCCCTTGTTCATGCGGCGGCCGGCGGGGTCGGCCTGCTGCTGACACAGATTATAAGGCTAAGGGGTGGCCGAGTAATCGGACGCGTATCGTCCGAAGACAAAGTCGCGATCGCCAGAAAGGCTGGCGCCGAGCACGTCATCGTCGATACCGACGGACGGTTTGCCGACGAAGTCCTGCGCTTGACTGGCGGCGAGGGCGTGAACGTCGTTTACGATGGCTCCGGTCCCAAGACCTTCAAGGGGTCGATCGAAGCGCTTCGCCGGTCCGGTACCTTCTGCTGGTACGGACCAGTGCTCGGCGGGCCTGGACCGCTCGAGATCATGAACCTGCCGAAGAGCATCAAGATCGGCTACGCAACGTTCATGGACCACATCCACACGCGCGAACTCCTTCTCGATCGAACCAAGCAGCTTTTCGACTGGATCGAGGACGGATCGATCACGGTGACGATCGGCGAAACCTATCGCCTTGCCGACGCCGCCGGCGCCCATGCCGCGATGGCAAGCCGTGCAACCACCGGAAAACTGCTTTTGATCCCGTAAGGAGCAACGCATGAACTATATCTCGGAGCGCCAACCGACACGGGCATGACCGCAGCCATGGTCGTTTAACGTGATGGAATGCCTCTGAAGAGGGTCGGTTAGCCGGTAGAATTGCCGTACTCGACCGCGGGGTTCATGGCCGGCGCCAGCCCCATCACAGACGAGGCGCTGTGCTCTGAGTGTGCCCTGAATTGGGTGCCCATCGATTATCTCGATCGGCATAAGCCCCTGGAGGTCGAAAGCTCCACACGCGTGCCTATCCCGATGTTTGCAAGGAATGTCTCGTCGTGGCTGACGACGACGAGTGCGCCGTCATAGGAGAGCAGCCCAGCTTCAACCGCCTCGATGGAGTCGATATCCAGATGGTTGGTCGGCTCGTCGAGAATGAGCAGCGATGGGGGATCGGAACCGCCGAGTGCGCAGGCAAGGCCGGCGCGCAGCACCTGCCCGCCGCTCAACGCCTCCACCCTTTGCAAGGCCGCATCCGCGCGAAAGCGAAAGCTGGCCAATGCCGCCCGGCAGGCGTTGTCGCTGGCACCGGGATTGAGCCGCTTAAAATTTTCGAGGATCGTCTCGCCGCGCTCCAGAATACTGACGCTCTGGTCCAGCAGAGTGAATGGAACATTTACGGAAACGGTTCCTTTGAAGGGTGGCAATTCTCCGGTGACTACCTTCAGAAGACTCGTTTTGCCCGACCCGTTGGGGCCGGTGACCGAAACGCGCCGCGGGCCGACCAGCGAGAAGGATAGATCCCGAATGATCGGGCGGGCGGGATCGTAGCCCGCCGTCACGCCGTCAAACGCAAGGACTTGCCGTCCGGCGGGAAGTTCAGTTCGCGGAAGACGGATGGAAAAGGGCTGTAGCACCTCGATCCGCGCTTTGGCCGCTGTGACGGCGTCGAGCGCGCCTGCGCGCCGTCGCTCGGCGAGTTCCACACTCTTGCCCCGGCTTTCTTCCGCATTGCTCTTACGCCGGCCTACCAGAATCCGCGGCATGTCACCCTTTGCCGCTTTTCGGGTACCAGACGCGTCACGCTTGTCCAGCCGCTCTGCCAAGGCACGTGCCTTGCGGTCGACTTCGTCGGCGGTCTTCCGTGCATGTGTGAGGCTTTGCTGCGCCGCTTCCAACTCAACCGCCCTCGCCGCCTGATAGGCACTCCAGCCCCCGCCGTAGCGCTTTGTCCCGAGCGAGGTCAGTTCGATAATCGCGTCCATTTCTTCGAGCAGTTCACGATCGTGACTAACGACAATTGCCCCGCTGCGCCAGCCGGAAAGAAGGCCGATAACCGCCCGTCGGCCGTCACGATCCAGATTGTTGGTCGGCTCGTCGAGAAGAAGAAAGTCGGGCTCGGAGAATATTGCCGCGGCGAGCACCGCCCGCGTGCGCTGGCCGCCGGAGAGCTGGTTCAGGAGCGTATCCGCCCGCGCCTCCAATCCAAGCCGGGCAAGGGCGGAAACTATCCGCTCTTCCACTGTCCAGTCCGCAGTTTCGAGTTCTTCAACACTCGCTTCGCCTGTTTCAGCGCGCCGTAACACCGCAACCGCCTGCGTCGCACCGAACACGTCGGCGATGGTTTCATCGGCGCCGGCCCGAAGTATCTGCCTCGCTAGCGCGACACGTCCCTGTATGGCAACCGTGCCGGAGGAAGGCCTTAAAGTACCGGCAATAATGTTGAGCACGCTCGTTTTTCCTATGCCATTTCTTCCAACCAGACCCGTCCGCTCCGGACCAAACGCCAGGTCGAGATCGCTAAAAACATGCTCCCCGTCGGGTTTCGACCAGGAGAGAGCGGAGAGGGTGATGGAGGGCATGGCGAACCTATTGCAATGTTAACAACAGCACGGTACCGTGCCGTTATCATTAATCAGCGGTGCGGACAATGGTGTTGTCCGTCCCGCCCATCGGACGGCATCGGACATCCATGATTAGAGCTCGCAGACGTGCCGGCGGACGCCCCACCCGGGAAGAGGCCGAGGCTCTGACCCGCCGTCTTCTGGATAGCGCCCGCTCGACCTTTGCCCGCAAGGGGATTGCGAACTCTTCCATGGAAGAGATTGCCGCGGAGCTCGGAATCTCGAAACACACGCTGTATCGGCGATATCCAAACAGGCAGGCGCTTCTGGAAGGCGTGGTCGAACGTGACCTCGTCCGCTTCCGCAAGACGCTTGCCGAAGCAGCGGGACAAGGTGACGCACCTCTTGCAGCGTTGCGCGATATGGCTTTCAGATATTTCCGGTTCGGCACGGACCGTGATTATTCCGCTTTCTATCTGTCGGTAACCGCCGAGGCCGTGTTTTCGCTGCCATTGCGGGAAAGGTTGGCAGCGTGGTCGAGTGCTGCACTGGAACCCCTCGTGCAGGCGATCATATCGGCTCAGGCCGCCGGCCTGGTCGTGCCGGGATCTGCCATAGAGATTTGCCACGTCCTCATCGATTTGCTGGAAGGCGCGAATAACCGTGTCCGTCTCTGCCTGTCCGAAAGTCCGGATGCCTCCGAACGTCTTCGCCTGTTCGAAAGCCGCTGGGCCGTTTTCCAGACTGCCATGATGCCCGAACCCAATCGACCGCTGGGCGTGTGAAGGATCCGCTGGTCTCGCAGCCGATCCTTCATCGAGTTGGCGGCATTCCCCTGCCTTAAAGTGGCAGCACAGACGCTGCCAGGAGCCCGGCCAGCGCCGAGGGTTCCGGGGAAAATATGTCGTAGATACAAGGCGCTGCAACAACGGCGAATGTCAGTATGCCGACTATGAGACGCTTCATCGAAACCTCCTTGGATCACGAACTCGGTCAGGCGAGTGTCAGATCGACCTCGATGTTCCCCCGGGTTGCCTTTGAGTAGGGGCAGGTCTGATGCGCTTCGGCGATGAGCGATCGCGCAAGGTCCGCGTCGATGCCGGGCAGGCTGACGGCAAGCCGGGCCTGAAGGAAAAAGCCGCCATCTGATTTGGCGAGATCGACTTCAGCATCGACTGCCGTTTCGGCCGGGAGCGTCAACTTATGCTTCGACGCGGCTAGACCTAGTGCACCGATAAAACAAGCTGACCAGCCGGCGGCGAAGAGCTGCTCGGGATTGGTTCCGGCTTTGCCGCCGCCGGGCGGCGAAAGCCTGACGTCCAGTTGGGCATCGTCGCTGCGGGCAAACCCTTCGCGGCCGCCGGTCGTATGAGTCTTGCCTGTATAGAGAACCTTTTCCTGCGTTGTCATCAGACACTCCGTTCGTGGCGTCGCACGATCGCGACATTTGACGACGTGTGTTTTGCCTGGGCTACGTATCGGGAATGTTTGCGAAACCCCCGAAATTGTACCGGGATGTAGGCATCGCTGGAAGGTACCCAGGGGGGTCCGGCGCTGATTACGAAGTGCGGGGACCGACGAATTTGGAGCACGCCCGACGCTCAGGGGTGGATGCCGCTGGCGATTCCGCTTGAGTGGGATCGCTCGGCACCCGCGGGTCGGCATATGCCCGTGCCGATTGTGTCCCCACGGCGTTGGTCAGGCGGCCGGTATCACGACACCCCCCGCCCATCGAAGCCATTCGCTCTCAGCAACGCCATGAGCATCGGGCCAAGCGAGAATTTCCCTTGCCGCGCCTTGGCGGTCAGATCGCGCAGATAGCCGCCAGCAGAGTTGATATGCCCTGCCCTCTCTAGAATGCAGGCCACGGCGACTCCGGCGTTTTCCGGTCCCATGACCTCGCAGGCCTCCTGATAGGCCGAGGGGTAAACGCCAAGCATAGATCGTACCGTGACCGCAGCGATCATGAGGTCGCGCCAACTTCTCACTGCACCGTCAGGACCGTAGTTCATGATTTCCGGGCAGGCTTTCAGTACCATTCCCAGCGGAAAGGTCCTTTTTGCCTTGTTGGCCGGTTCAATGGCTTGGCCGTCTAACCGCTCATTCCGAGAGCAACGTTCAAGTTCAATAATAGATTCGGGTTTTGATTCCTGTTTGTGCCGCTCAGTTTGATCGGGATTGCCGCTCATCTCGTGTGGTTTTATGTGCTTTTGCAACTGGTTAGCCACCTGTTCGCGCAGCGTTTCGAATGCCACTACCAAAGGGGTGAGATCAGCGATATCGGGCGTCCTCGGTATAGCCTGGACGAGGCCTCGGAAATCTTCCTGCATAGACGTCCAGTCGCCCGGCACTTCTACGAGCACCACGTCTATCAACTTGGCGATGTCTCTGCGGCAGAGCGTCAGTCGCTCGCGCAGCCGCTGCAGCTCCATCCGATCAGCCTCGGCTTCGGCAGCGAGTCGCTCTATTTCGCCGGAGCGGGCCAGCAGTGGTGCGAGCGAAAAGCCGAACGCTGCGCCGATCGCTCCATCGCGAGTCTTGCGTGCATAGCGCTTGCCGTTCGGACTGTCCTTGCGAGCGACCAGCCCTGCATCGACGAGGGCGGCCAGATGCCTTCTGAGCGTAGCCTCGGCCATGCCATGAGCTCTCAGTGACAGCTGAACGTTCGAGGGAAAGACGACCAGACTGGTCTCCCCGCTTAGCGTGTTCTCCGGATAGAAGCTCAACAGCGCGTTCAGAACGGCTAGTGTCCGATCGCTGATGCCAAGACGGCGTTTGGCAGCACAAAGCGAGCGAAACAATTTCCACTTGTCGACCGACTTGCCAGCTTCGATGTCGCGGGAGATGAACTGGCCTGCCAACAGGGCAAGCGTCATCGACCGCCGCCCAAAGGGCGTCGTCACACTTCCAATCTCCATTTCCTTCACCTTCGATAAGGCAAAAGAAAGCAGCTCACCAAAAACGGTGCCAAGGACTCTTGACTGTGATTCGTGGAAATGCGATTCTCGATCTTGCTACAAATCTGAGGAAGGCTTCCACGGCTTGTTCGTTGGGGGCCTTTTTCTTTTGCGGGTTAGTCTCCTTGTTTCGAACTCTGCTTTTGCATGAACTGGTCGTGCAGGCTTTCGATCTGACCTGCAATGAAATCGACAAAGCCTGATGGCACAGACTTGTTGAATGTCAGCTTCGCAGCCGACTTGCCGCGTTGGATCTGGCCAAGCACGAGGCCATGAGAGATCAGATCGGTCGTGGAAGACGCTGCAGCCCTCACATCAACCTTGGTAAGGGCTTCAAAAACCGCAGCGAAGCGTAGATCGCTGGAAGAGGCTTGAATCTGCTCTTGCTCCAGAACCAACTGCGCCACCTTCGCGGGCTCCCGGTGAGCCGCCCAGCGCACTTCGAACTCGATCCATCTACGCCGTCCGATTTCAGGAGCCGGACCAATCTGCATCAGGATCTCGCGCGGCAATGCTGCCGCTATCCGGATCATTTCGGAGATATGCGACCTGCCGGTGCTCAGGGACTTGCAGATCACGTCGCGGCGATAGCCGGCAGCCTCCTGCGATTGCGCAAAAAGGCATCGCTCGATGAAGGACAGGTCCTTGCGGTTGCTGTTCTCTTCCCCTTGGAGAACGATAGCATCTTCGTCGCTAAGTTCCCGGGCGATTGCCTTGAACTTGATGCCGAGGAGTTTGGCAGCGGCAAGCCGGCGCCGGCCAAATACGATCTGAAACGGCCTTGCGGCCCCCCGAACCGGGCGGACCAAGCCAGGAGTGCTCTGTCCATGCTCGCGCATCGACTCCAGCAAATCCGCAATACCGGCTTCGCTGTAGCCGGAATCAAAGCGATCCCGGATGGCCGATTCCATGATCTCGTCTGGATCGATCTCGACGATCTGGCCACCATCCTTGAGAAGGCGTTCGGCAAGTTCGCTGCGTTCCTGCATCTGGCGGACGCCGGCTGCAACTTTGAGAAGATGTGGCGATGTCGACCGCTGCATCCCGCCCTTCTCTGCTGAATTTTCCAGCTGTCCGAGGACATTGGCAAAAAGGCCCTTGGAATCCTTGCGGCTCATTCTCTCCCCCATGCCTTCCAGAAGAGGCCCTCGAGTTCAGCATTGGCAGCATTGATCGACTCGATGGCGCGATCGTAGGTTTTCGGCGCCGAGAATCGGGACCTCTGAACCTCGTAAAGGCTCTGCTTCCACGTCAGAGCATCGGCCACCGCGGTCGATTTGATGACGGAGTTGAGGAGCAGATCCTCGCCGAACACCTGTCTCATCAGAGCGGACATATTCGCTTGCGGATGATCGTTCGGCTCGAACTTTGTGATCAGGAACTTGGCGAAGTCCCATTGAGCGGCGGTGCCCACCTCATTCAGGATCTGCATGTACGACCCGGCAAGCTCCAAAAACTTTGCTGTCGAGTCCACATCCAGCATATGTGCCGGAACCGGGATGATGACCCCAGTCGCGGCGGTCAGAGACGAAAGCGTCAGGAAGTTCAGCGACGGAGCCGAGTCCATAAGGACGAAGTCGTAGTCATCGGCGACCTGCTCCAGAGCTTGAGAAACGCGAAGCAAGAAACCGGTCCCTGCTGACCGCCGCATCTCGAGGGCGACGGCCGTCTCGAACTCGGTCAGTTCGAGGCCGGCGCAGATGACGTCGAAACCAACGATGTGGGTCTTGTGGATGATGGATTTCGTCGGGACGGGATCGTCGAAACGAATGGCTGAGAAAAGTGTATCACCGCCACGGTAATCGAATTCCGGCAGGCTACCGTGGAGCGCGGTGAGAGATGCTTGGGGGTCGAGATCGACCGCCAGCACGCGATAGCCCTTGAGTGCCAGATAGTGACCGAGATGGATTGTGGTAGAGGTCTTGCTGGAGCCGCCCTTGAAGTTGGTGACCGCAACGATCTGGCATTGCTCATCGCCTGTCCGGCGGGGATTCATCCATTTCTTCCGGCCGTTTGCCGCAAGAGCCATACGTAGTTCAAGAACCTGCTCGAGCGTGTAGAAGCGCCGGCCGTTGGCGATTTCGGGCTCAGGGCCCTGTTCCTTGGCGGCAACCTGGCGGATATAGGCCTCGGTTACGCCCAGCAGGGTGGCAACTTCGGTAGAGGTGAACTTGCGCATTGTGCGACGCGCGTTCGGGGGGAACTGCGCCATGCTCAAGTTGTTCAGTGCCATTTCGAGCTTACTGGAAAAATTCTCCATGAAAGCGAGGCTGCTTAGGTGTCGCGTCATCGAAAGAATCCCTGTGATCGTTTCCGTCACTTAAGCAGTGAAGTGGTTAACCGCTTGCTAATCGCCACGTAACTACTCGAAAACACGCAAATTCGAAAAATTTCCGCAACTAAGACGTACTCCGATTCGGCTATGGCCATCAATGCGCGCTGTGGATGACGCACGGAGCCGGTGGGAAGGCGCCAGTGCATGCCGGTTCTCGACCCTCCCCGCGTCTTTTTGGACGAAGATGTGCGCAGACGTCGCTGGGCCGAGACGCAATAGTGGTTCACTGCGGAAATGGTTGGCCGTTGCTTTGAATGGAGATCTGCCGAACTCTTCGAGAGTTCCCCGCGGGGAACTCTCGAAGCGACGGACGCTGGCGCGCAGTACCGACTGCTCGCCAAGGCGAGACATATGTGCCGTATTGGGAACAGCTCGGCATCTCGGTGCTTGCCTGCGCTCCGGCCTGCCTCAATCTCGTGGGCCATGACCGAGCAACGACTGCACCGGATGGTTCTCCGCCGGAAAGCTGGTGGCGTTCGGGGCGCGAACAGGTTGCCGGAGATACACAATGCATAGGCCACGCCTCGAGACTAGAGTAGCGGTGAAGGTTGCGTGTATTTGGCAATCGGCAGGACCTGTTCCCGTAATATGATTTCGTCCAGACGATTGCCTCAGACAAGAGTGAAGCCAAGCGTTCCCCGCGGGGAACTTGGCGGCGTGCCGACCGTAGCTCCGTTGATGCGACCATCTACGGCAGGCGTGAGATGCCGCTAGAGGACGAAATGTCAGGCCCGGTTGCTTCGGTGCAAGGCAAACTTCCCTTTGAAGCGGGAAAGTGCGGCCGCATTAAAGGACACGCTGGTTGCACGAGTGTCGGTATCTTTCGGACGGACTATCGTGTCGAGCGGCTGAACGATCTCTTGCGATAGGACTGCTTGTAAGCCGGTCGCCGCGGCGCTACCGCCCTGCTCGATCGCGCGGTGGAACTCGACGGTTTACTTGGCGTTCTCTCGCGGCCTTGCCGAGGCTTCATTCGCCGTCGCGCAAAACGTCGTGCGCCGACTGTGTTCCCGCGGGGAACACTACTCGCGGCCAGGTCGCGATCCAATAGACGGTGATCGGCTTTGCCGCGGGTCTGCCTTTCCCGGCGCCTCAGATGCGGCCGAATGCCAAGCTTCAACTGTTCCCCGCGGGGAACTTTTGGAGGAGATCTCGACAACGCCGCAAGACGAGAGTCACGCTCGGCGCCGATTGGCCCGCAACCGGGCCTGTGCTGTAGAAGCCTTCCCGTGAAGGATTGCCTCTAGTCGCCCCCGAAGAAGCTTCATGCCTTTGCGAAGGAGGCTGGTTGCTCGGACCGCTGACGGAGGAGGGCAGGGCGTCATGGGTGGTCAGGCCGCACGGCTGGGTGCGCGTGTCCGTGGCGGCGAACCGGCGGTGAACCTACTTTGATCATTCCAATCGTAGCTTGTCTCTCAAGTAGATCGGCGAGCTAGAGCAGGGCCAGACATATGCCTTCGGCTTTCGGCTTTCGAGCTAAACAGCGAGATAGCGGCAGATCCGACTGCGGCGATGCGCAATGGTCACGCTGACAGCTCCAAAAGCCGTGGCATTAGTGGCCGAGAAATTACAGTTTGCGGGAGGCGGCCGACTTAAGGTAAGCTTTGTGATGCTGGTCGGACGGGCATGACGAGTGTTTTCTGAGGCTGCTATAAGCTATTGAAGAAAAACACATTTTACGGCCTTATTGAAGCTATCTTGCTGATAACTTCCGCCACTCCTGACCGTGGCAACCCACCGCTCGGCTAGGACTGGAACTGGTTCCCAAGGTTCCCATGTTCCCCGCGGGGAACACTCTCCGAATTCCCCGCGGGGAACATTATTCGGCAACTGACGCGCAACACAGGCGCGTCCTCTCTCTGGATGCCCGCCTCCGCTCGCTGCGGCGGCTTTCTTTGACGATATCACTCCACCTTGACTTGCTGGTGTCGAGGCATAGACTCGATTGTTGCTGACACGAGATGGAGGCTGTTCCCATGAATGTAGACCTCTCACGGCGCAGCTTTTTGAAGCTGGCTGGAGCAGGGGCTGCGGCAACGTCACTCGGTGCGATGGGGTTTGGTGAGGCTGAGGCGGCGGTCGTCGCGCATGTCCGGCCTCACAAGCTGACGACGACCACCGAAACGCGCAACACCTGTCCCTACTGTTCCGTCGCCTGTGGCGTCATCATCTATTCGAAGGGCGACCTCCGCAAGGGTGAGACTGCCGACATCATTCATATCGAAGGCGATGCGGATCATCCGACCAACCGCGGTACGCTCTGTCCCAAGGGGGCGGCGCTCAAGGACTTCGTGAAGTCCCCGACCCGTCTCCAGTATCCGATGCACCGCAAGCCGGGCTCGGATAAGTTCGAGCGAATCTCCTGGGAGGATGCTTTCGACCGCATCGCACGGTTGATGAAGGATGATCGCGACGCCAATTTCGTCGCGGCGAATGCCGCAGGCGTTCCGGTCAATCGCTGGACGACGGTCGGCATGCTCGCCGCGTCGGCGACCACCAATGAAACGGCTTGGGCGACCTTCAAATTCGCCAAGGCTCTGGGAATAGTCGGTTTCGATAATCAGGCGCGCGTCTGACACGGCCCTACGGTGTCCAGTTTGGGCCCAACATTTGGCCGTGGAGCGATGACCAACTCCTGGACCGACATCAAAAATACCGACCTCGTAGTCGTCATGGGCGGCAATGCGGCCGAAGCGCATCCCTGCGGCTTCAAATGGGTGACCGAGGCGAAGGCCACGCGGGGCGCGAAGCTGATCGTGGTCGATCCGCGCTATACCCGCACCGCGTCCGTATCCGACTATTACGCTCCCATCCGTCAGGGAACCGACATCGCCTTCCTCAACGGGGTGATGAAGTATTGCATCGACAACGACAAGGTGCAGTGGGCCTATATGAAGGCGTTCACAAACGCCTCCTATCTCGTCAAGGACGGCTTCGGCTACCAGGACGGCCTCTTCACGGGCTACGACGCGGAAAAGCGCGACTATGACAAGTCGACGTGGGACTATGTCCTCGGCGACGACGGCTTCGTCGTGACTGACCCGGCGCTCCAGCACCCACGTTGTGTCTGGAATCTGCTGAAGGCGCACCTCGCCCCCTATACGCCGGAAATGGTGGAACGGATCTGCGGCACGCCCAAGGACAAGTTCCTCAAGGTTGCCGAGATGATCTCGGAATGCTCGTCTCCGACAAAGACGATGACGTCGATGTATGCGCTCGGCTGGACCCAGCATTCCAGCGGTTCGCAAAACATCCGCGCCATGGCCATGCTGCAGCTCATCCTCGGCAATATCGGCGTGCGCGGCGGCGGCATGAACGCGCTTCGCGGCCACTCCAACATCCAGGGACTGACTGACCTCGGTCTAATGTCGCATCTGCTCACGGGGTATCTGACGATGCCGACGGAAAAGGACGTGGATTTCACGACCTATATGTCGACACGCCAGTTCAAACCATTGCGTCCAGGGCAGACAAGTTACTGGCAGAACTACAGGAAGTTCATGGTCTCCTTCCAGAAGGCCATGTGGGGGGATGCCGCCCGGATCGACAACGACTGGGCCTTCAATTACCTCTCCAAGCTCGACGTGCCGGCCTATGATGTGCTTCGCGTGTTCGAGCTGATGTATGCCGGCAAGGTCAATGGCTACATCTGCCAGGGCTTCAACCCACTTCTTGCCTTCCCGAACCGGGACAAGAACACCAAGGCGCTGTCGAACCTGAAGTGGCTCGTCACGATGGACCCGCTCGACACAGAGACCGCACGGTTCTGGGAAAACCATGGCGACTTCAACCCTGTCGATACCGCATCCATCCAGACCGAGGTGTTCCAGCTGCCCACGACCTGCTTTGCGGAGGAAGAGGGCTCGCTGACAAACTCGGGCCGATGGTTGCAGTGGCACTGGGCAGGTGGAACACCCCCCGGCGAAGCAAAGCACGACACTTACATCGTCGCCCAGATATTCCTCAGGATGAAGGAGATGTATCGCAACGAGGGTGGCGCGTTCCCCGATCCGATCCTGAACTTGTCATGGGACTATGCCGATCCGAACGAACCTACGCCGGAGGAGCTGGCGAAGGAAATCAACGGTCGGGCACTGACGGACCTCATGGATCCTGCCAACCCGATGAAGGTGCAGGTCGCGGCCGGCAAGCAGATCCTGAACTTCTCGCAACTCAGGGACGACGGTTCGACCATGTGCGGTTGCTGGATCTATTCCGGCAACTTCAACGAGCAGGGCAACAATATGGCCCGCCGCGACAACCACGATCCGGACGACACTGGCGCTTATCTCGGCTGGTCATTCGCCTGGCCGCTTAATCGCCGCACGCTCTACAATCGTGCTTCGGCCGATTTGCAGGGCAAGCCGTGGGATCCCTCACGGAAGCTGCTCGAGTGGGATGGCACGAAGTGGGCGGGCTACGATGTGCCCGATATTGCTCCTACGGCAAAGCCGGACGAAATCGGCCCGTTCATCATGAACCAGGAGGGGACTGCACGCCTGTTTTCACGCGGTTTGATGCGGGACGGGCCGTTCCCGGCCCATATGGAGCCTTTCGAATCCCCCGTCGCCAACGTCTTCAATCCGAAGATGCGGGGCAACCCGGTCAGCCGCGTCTTTCAGACGGACGTGGCGCAGATGGGGCTGTCGGACGAGTTCCCTTACGCGGCTACTTCCTACCGGCTGACGGAACACTTCCACTACTGGACCAAGCATAACCGCGTGAATTCCGCGCTTCAGCCGGAATTCTTCGTCGAGATCTCCGAGGAACTGGCAGAGGAGAAGAATATCGAAAACGGCGGCTGGGTCCGGGTGTGGTCGAAGCGTGGTTCGGTCAAGGCGAAGGCGGTGGTGACCAAGCGCATCCGGCCGCTGATGTGCGACGGCAAGCCGGTCCATGTGGTGGGCATCCCGCTTCACTGGGGGTTCACCGGCTCGGCGAAAAAGGGCCTCGGTCCCAACTCGCTCGCGCCTTTCGTCGGTGACGCCAATATCGAAACGCCGGAATACAAAGCATTCCTGGTCAATATCGAATCATCGACGGCGCCCGAGGAGGCTACAGTATGATGGACAGTCCTCGCACCGCCGTCAGCAATCCGCCGGTCCAGCCGATGGAAAGCAACCTTACCGAGCGGGATCTCCTACGCCGCTCGGCAACCACCGAGCTGCCGCCGCCCGAGCGGCAGCTCACGCCCGTCGCCAAGCTGATCGACGTCTCAAAGTGCATCGGCTGCAAGGCCTGCCAGTCTGCGTGCGTCGAGTGGAACGATACGCATCCGGGGATCGGCGAGAACGTCGGCTACTATACCAACCCCCATGACCTCACCGAGGACATGTTCACGCTCATGCGCTTTACCGAGTGGGTCAATCCCGAGACCGACAATCTCGAATGGCTCATCCGCAAGGACGGCTGCATGCACTGCGCCGATCCGGGGTGCCTGAAAGCCTGCCCGGCGCCGGGCGCAATCGTCCAGTATTCGAACGGCATCGTGGATTTCGTTCACGAGAACTGCATTGGCTGCGGCTATTGCATAAAGGGCTGTCCCTTCAACATTCCGCGCATCTCGAAAGTCGATCACCGCGCCTACAAATGCACCCTCTGTTCCGATCGGGTCGCCGTCGGCCAGGGACCGGCCTGTGCCAAGGCCTGTCCGACCCAGGCGATCGTGTTCGGCACGAAGGAGGATATGAAGAAGCATGCGGAACACCGCATCGCCGATCTCAAATCCCGCGGTTATACGAATGCAGGCCTTTACGATCCGCCGGGCGTAGGCGGCACGCATGTGATGTATGTGCTGCATCACAACGACAAGCCGCACATCTACTCCGATCTGCCGGACGATCCGAAGATTTCCGCCGTGGTCCAGGCATGGAAGGGTGTGACCAAATACACAGGTCTCGCCGCAATGGGTCTCGTGGCCGCCGGGGCAATTCTCCACGGCGTCTTCGGCCGGGCCAATCGTGTGCAGCCGGAAGACGAAGAGAGTGCGGAAAGGCTCGTCGATAGCGCCGGAGCCGCAGGGAGGACGCCTGATGACAAAGGCCAGCGATCTTGAACCGGAAGATGCCATCCATCGCGGACCGCCGGTCACAGTCGACCGCTATGGGCCGGGCAAGCGCGTTAATCATTGGATCACGGCCTCCAGCCTGATCCTGCTGGCGCTTTCGGGCCTTGCAATGTTCCACCCGTCGCTGTTTTTCCTGACCGGCCTGTTCGGTGGGGGGCAGAACACGCGCATGCTGCACCCGTGGATCGGCGTGGTGCTTTTCTTCAGTTTCTACATTTTCTTCTTCCAGCTCTGGAAGGCCAACCTCTTCACCAGAGCGGACATGGGCTGGTTCACGGGCATTCGCGACGTGATCGGTGGGCACGAGGACCGCTTGCCGGAAATGGGCAAGTACAATGCCGGCCAGAAGGTGATCTTCTGGGCAATGGCCTTGCTGATCGTCGCGTTGATCATAACCGGCGTCATCATCTGGGATCAGTACTTCTACAGCTATACGTCGATCGAGACGAAGCGCTTTGCGGTGCTCGCCCATGCCGTGGCGGCGGTGCTGATCATCTGCGTCTTCATCGTTCATGTCTATGCGGCCTTCTGGACCCGCGGGACGTTCCGCGCGATGACGAAGGGCTCGGTCACCGGTGGCTGGGCGTGGCGGCACCATCGCAAGTGGCTCAAGGAACTGGCTGGACGCGGCCGGATCGATCCTGCAGAATAACCGGAAACGAGCTGTGGCCGGTCGGCCCGCGAGGTGAAATGTCCGTATCCCCTGTACAGCCCGATCCATCGGTGATCGGCGGCGTTCCCAAGGCACCGTTTGTCCTGAAGCCGAATTTGGCACGCCTCTTCAACGATCGCGCCAGTCGCTTCGAGGCACTCGCCCAAGGCAGCCACCTCGCTCCCTATCTCAATTTCCTGGCGGGGATCACGCGAATCCAGAGCGAGCTCGTATCCGCATTGCCGCCGCCGGAGCCGGTCCCGGCCGATCGGGTTGAGCGTGCGCGTGCGAATGCCATGCCCCCCATCGATCGCGCAGCGATGGGGGGGTCGCCGGATTGCCGCGAAGTGTTGCAGCAATTTTTTGAGAAGGCTGAAGCCCTGGAGAAGCCGGCTGCCGCCGCAGAAGCGCTTGCACAGGTCCGGACGGCGGATGAGGAAATGCTGACCTGGATGATCGGCAACGTCATGGCTGACGACCTGCCGGTCGAGAGCCTCGCTCACCACCTTTACGTTGCTGCCGCAATGCAAATCCAGGCGGCGCGCCTCGCTGCCGGTCTCGACGGCAGCAGGCTCGTGCCGATCCGGGTAGGGGTCTGTCCCGCCTGCGGCGGCAGGCCGGTCGCATCCATGGTCATCGGCTTTCATGGTGCCGAAGGCGCGCGCTATGCCTCATGTTCCTGCTGCGCCACGATGTGGAATGAGGTTCGGGTCAAATGTCTCGCCTGCGGTTCCACGAAGGGCATCGGCTACCAGGCCGTCGAGACGGGAGACGAAGAGGCGACGGTCAAGGCGGAAGTCTGCGACACCTGCAACAGCTGGATGAAGATCCTCTACCAGAACAAGAACCCTTCGCTCGACGTCGTCGCCGATGATGTTGCGAGCCTCGGGCTCGACCTGTTGATGAAGGACACGGAATACAAGCGGGCGGGCTTTGACCCGTTCCTGATGGGCTATTGATCCAATGTCGGGACCTGTCGATCTTCGTGCCTTGCCCTCTGTCGACCAGATGCTGAACGCGGCGGCCGTGTCGCCGCTTGTGGAGCAGCATGGCCGCGCCGTGGTGACGGACGAACTGCGCAAAGTACTGGGCGAAGTCCGCCTTGCCGTGCGGAGCGGTGGGGCGCTGCCAGGCAAGGATGGCATTGTTGCCGCTCTGCTGAGCCGGCTCGATGACCGCAGCCGCTCGAACCTTCGCCCGCTGTTCAATCTGACGGGGACGGTGCTTCATACCAATCTCGGCCGGGCGCTGCTTGCGCAGGAGGCGGTCGATGCCGCCGTCGATGCAATGCGCGAAGCGGCCGCGCTTGAATTCGATCTCGATTCCGGTGGGCGCGGCGAACGCGACAGCCATTTGCGGGAACTGCTGTGCGAGCTGACGGGAGCGGAGGATGCCACCGTCGTCAACAACAATGCCGCGGCTGTCCTGATCGCTCTCAACTCGGTCGGTGCCGGGCGTCAGGCGATCGTTTCGCGGGGTGAATTGATCGAGATCGGCGGCGCTTTCCGCATGCCGGACATCATGGAGCGCGCCGGCGTCGATCTGGTCGAAGTGGGCACGACCAACCGCACCCACGCGAAGGACTACGTCAAGGCGATCGGGCCTGAGACGGCTTTGATCCTCAAGGTCCATACGTCGAATTACAGGATCGAGGGCTTCACCGCGGAGGTCCCGGGTGCCGAGCTTACGGCAATCGCCCATGAAAGAGGTGTGGTGCTTCTCAACGATCTCGGTTCGGGCAGCCTGGTCGACCTGTCGCGTTATGGTCTCGGCAGGGAGCCGACGGTGCGAGAGGCAGTCGCCGAAGGAGCCGATCTGGTCACCTTTTCCGGCGACAAGCTGCTGGGCGGTCCGCAGGCGGGTTTCATCGTCGGGCGCAGGGACCTGATCGCCGAGATCAACCGCAATCCGCTGAAGCGGGCGCTGCGTGTCGACAAGATCCGTATCGCGGCGACGGCTGCTACCTTGAAGCTCTATCGCGATCCGGATCGGCTGGCTTCGCGCCTGCCGACACTTTTCATGCTGTCCCGCGTGCAAGCGGAAGTGCGGGCACAGGCGGAGCGGCTCGCGCCGCAGGTCGGCGCGATGCTGGCGCCGAGCGGTTACGCTGTCGAGGTCTGCAGCTGTTCGAGCCAGATAGGCTCCGGGGCGCTTCCCGTAGACACGATCCCGAGCGCCGGCCTGAGGATCGTTGGGTCGAGCGGGAGCGCACTCGAAGCGCTCGCAGCTCTGTTCCGGTCTCTGTCCCGCCCGATCCTGGGGCGCCTCCGGGATGGTGCGCTGGTTCTGGACCTGCGCTGTCTGTCCGATGAGGCGGAATTCCTCAAAACCCTGTCCGAGGGTAGCGGCGATGCGGTGGCTTGAACGCCTTCGAGGCAATAAGCCCCAGACGGCGCCTGTGGCCGATCCGATGGCAGAGGCCCTGGCACGCGCCCAAGCCGGCGACTACGGGTCGGCGCTGCGCATCTGGGAGCCTCTGGCGCGTGCCGGCGTCGCGCGGGCGCAGAACAATATCGGCGCCTGCTTCGCAGAAGGGCTCGGGGTGCCGGAGAATCGAGAACTGGCGTGCAAATGGCTGCGCCTGGCGGCCGAAGCCGGGGATCCCGTCGGGCAACGCAACTATGCCGCCCTGCACATGCAAGGGCTCGCCGGCACCGATGCCGACTACGGCATCGCAGCCGAATATTATCGACGCGCCGCTGAAAAGGGCGACGCGCCGGCCCAGGACATGTTGAGCTGGCTGCTGCTGGAAGGCGAGATCATGACGGCCGACCCGCTCGAGGCGCGACGCTGGGCGGAATGTGCCGCCGAGGCCGGCATCGCGTCCTCGATGACGCGGCTCGGCATGCTCCACCACAACGCACTCGGTGTCGAACGCGATGCGCAAAAGGCCGTCTACTGGTGGCTGAAGGCTGCAGAGAGGGGCGACGCAGACGCCCAGGCCATGCTGGGAGCGGCCTGCCATATGGGGGCGGGCACGATACGCAATGGTGTGACTGCCTTGGTCTGGCTGATCCGGGCGACGGAAGGCGGCAGCACCCTGGCAAAGCCCTTCATGGGACCGGTTCGTGACAGCCTTTCGCCGGCGGAGATCCAGGAAGCGGAACGTCGGGCAAAAGAGCCGCTTTCAAGGCGGGCGCCATGATCGTCGGCACGGCCGGGCATATCGATCATGGCAAGACGACGCTCGTCAAGGCACTGACCGGTGTCGACACCGATCGCCTCAAGGAAGAAAAGGCGCGCGGCATCACCATCGATCTCGGCTTTGCCTATGCCCGGTTTGCAAAGGACGCCGTTACCGGATTTGTTGACGTCCCCGGTCACGAGCGCTTCATTCATACCATGCTCGCCGGGGCGGGCGGCATCGACTATGCCATGCTGGTGGTTGCGGCAGACGATGGCATCAAACCCCAGACCCTCGAACATCTCGCGATCCTGGATCTGCTCGGCGTCAGCCGCGGTCTGGTCGCAATCACAAAAGCAGACCTTGCCGATCCTGCCCGCCTCGAGAACCTGACCGATGAAATAGGAGCGGTGCTCTCGTCGACGAGCCTCCGCGATGCGGAGATACTTCCCGTCTCCGTGGCGGCGGGGCAGGGGATCGAATTGTTGAAGGAACGGCTGGCGGCTGCCGAGTGTGCGACCGCGGCATCGGCTGTCGGTGGCCGTTTCCGGCTCGCCGTCGATCGGAGCTTCACGCTTTCGGGCGCCGGAACCGTGGTCACCGGAACCGTGCTTTCGGGGTCCGTCGGCGTGGGCGACCAGGTGACGGTCTCGCCAGCGGGTCGCTCTGCGCGCGTACGTTCCATACATGCTCAGAACCAGAGGGCCGAGCGCGGTTTTGCCGGGCAACGATGTGCGCTCAACCTTGCGGGCGAGGGGATCTCGAAGGACGCAATCACCCGAGGCGACATGGTGGTCGATCCCCATCTGCACGCGCCGAGCGACAGGCTCGACGCGGATCTCTCTGTGCTTGAAAGTGAGACGAAGCCGATCGGGGAATGGTTTTCGGCCCGCTTCCACCACGCGAGCGCTGAGACCGGCATTCGCATCGTGCCGCTCGAGGGACCACTGTTGCCGGGCGAGCGTCGGCGGGTTCAACTCGTGCTCGACCGTCCGATCGCGGCTGCTGTCGGCGACCGGTTTATTCTGCGCGACGTTTCAGCCCGGCGCACGATCGGTGGAGGACGGCTCCTGGACCTGCGGGCGCCCGCGCGCAAGCGGCGCTCTCCCGAGCGGCTGAGCTTCTTACAGGCCGCATCTCTGTCCCATGCTGGCGAAGCGCTCGCGGCATTGCTGGATGTTCCGCCATTTCTCGTCGATCTTGACGTCTTTGCACGCGACCGGGCCCTGTCGGAGGCGGAACTGCAGAACGCGATCAGGTCTGCCTCGGCCGAGGTCATCGAAGGCTCGGCGGTGCGTCATGCGCTGTCGAAGCGCCAGCGAGCCGCATTTTCCGACGAGGTCCAGCGCGTATTGAGCGCCTTTCATGTGGAGAACCCCGATCTGCAGGGGATCGGTCGCGAGCGCCTTCGGCTGCAGGTCACGCCACGACTGCCTCCGCCGGCCTTTCTGGTTGCGCTTAGGGCCGAACAGACGGCGGGGCGCCTGGTGCTCGAAGGCGCCTTCGTCCGATTGCCGGGCCACGAGGTCCGGTTGAGCGAAAAGGAGGAGGAACTCTATGCCCGAATCCTTCCACATCTGGAAGGCGAGGGGAGATTCCGTCCGCCTCGAGTCCGCGATTTCGCCGAAGCGCTGGGCGTCGACGAGCGAGAGATACGCCGCATCCTCAAACTTTGTGCACGGCTCGGCCGTGTCGACCAGATTCGGCATGACCATTTCTTCACCCGTCAGACGACAGCGGAAATGGTCGCGATCATCAGGCAAGTCGCGGCCAATGCCGAGCGGGGCGAATTTTCCGCAGGTCTCTTCCGCGACCGTGTCAACAATGGAAGAAAGGTGGCGATCGAAATCCTGGAATTCTTCGATCGTCAGGGAGTGACGATCCGGCACGGCGACGTGCGCCGGGTTAACCCGCACAGGCTCGATCTTTACGAAGGACCTGTTCCTGAGGCAGATGAGGGAAGAGGTTCGTCCCCGGTGGAGCGTCCGGACTTCAAATTCTATCGCGCCGGCTCTTGAACATCCCTTTCAATACTTAGAAGGTCTGATCCGTAAGGGCATGTGCGAGGTTGCGTCCCTGCCAGAAGAAATTGGAAGAGCAAAAGTTCATCAAGGCGAGCTCGCACGTGGACCGCACGGCCGCTTAGATCAAATCCAACGAAGGCGGGGCTTATGCAATGCGCAACTTATGCGCCAATCGATCGAAGTATCCGGTGCCTTGATGGCTAGCTCGAATAGAAAGCGTCGCGCAGCCCTTGTACCGCCAGGTCATTGGCCGCCGCGGATGACGGCAGAAATGGCGGCGGGCTACGTCAGCGAAAAGCACGTCGAGGACTTCCCCAAGCGCGTAGGAACCACCTATCCGGAGCCACGCGCATTGGAAAGCGCCAGGCGCAAATTCTGGTATCGGGAGGACTTGGACCGAGCAATGAACCTCGGGGTGGATGCTGTATGCCGCTTGGGAGAGAAATTCCGAGCGAAGATGGCGGAGAAAACAGCCGCTCGAAACGCTCCGCATGGGGCCGGCGTCAGAAGACCATGAGCCTCACGACCGCATTCATTGCCGAACTGATCAGAGCCGCGAACGAGGTCGAAAGACTTACGCCGTATGAGATCAGCCGGCTGCTGGATCGTTCGGTTGACACGATCCGTGATATGCGCAGGCAGACTGGCATCGCTGCCAGCCACCGCGCCCGAGACGTTGTGATTGATCTCCAGTTGGCCTCGGCACGCGCCCGTGACCTATCTGCCGCGGAGACCAGAGACGTCCTGCTGGACGCGGCCGATATCATCAGAACGTTGAAGATTGTGTTGGATGGGAAGGAATGAGCGGTGCGGCGGTTCTGCTAATGGTGGAGCGGAATGTGGTTTCCAATCGGTCCCCCAAAACGACACGATAAAGCGCGGAACGTTTCGTGAATTGGAAACCGCGAATTGCGCATTCTTGGGCTGTTCTGCAACGGCAATAGACGACGTCGAGAATACCTACAAAGCGCGCTACGATCGTTCCGGGCGTCGTCGCGCTTATGAAAATTGTAGCTCGCTTGGAAGACCTTGGATTGCATACCGCGCCAGCGACGATCCGGGAGGCCGTCTGTACCTGCCAGCCTTGCCCAACTGACACTCTAGCTTCGCTGCCAGGCCCGGTCGGGAGTCTTCGCCCGCCAGGAACAACTTAGTTACGAGCAATTCGGCCGTTTCAAAAGATCGAGGATCGTCAACGAGAAGTTTGGCGTTGTAGCCGGCCTCGCCCAAAACTGACCTGATGAATTCCATATTCGAAGGTGAAATGATGGATACGTTGGAGGACATTGCATGCTCCTTCAATGGGGGCCAAGGCTTTTAACCCTTAAGCAGCAGCGCCCGTGACATTTCTACTGAAGGTTGGACCTTGCGCCTTCGGCTTACGGTTGGCAACGCCCTCTAGGTTGTCACAAGATCTAGGCCATCTCGAAAACAGTGCGGCAGTCCTCTCGCGACCTTGCCCCCTAAACGACGCATGCCGCAATTTCCCGTCATCGGTCCAAGCCCGAACTCGACTTCTGCGACGAGCACTGGCTCCACGAATACGGCGCCTATCCGCCTCAAGGGCACTCCTGCGCTTTCGCCACCATCCCTTAGGACAGATTAACGACGAGCGTCGCAAGACAGGGATCGACACGCGCGGCATGGAATCAGACGGCTGTGAGGATGGCTTCTTTGAAGGTGTTTTGGCCATGAAGCCAACAACCCACGAGATGTTGATCGGATCATCTGCTTATGTTCATCCGTGCCGTTAATTTTGCGTCTCGCAATCGCCATTCTTCGGTCTACAATGCTCGTTGCACCTGCCGGATTTACCCGGGCGCCCCGCGGAGTTTCCGCCATTGCGCCCCCAGAGAGGAGCTCGGCTAATGACCTCTCAGTTTCATGCAATCGATCCTAGGATTCTCACTCCGAGCGATATCAAATCGTTGCAGAGCCTGTTCGACGAGGAGATCAAAGCCAGAAGAATGACCTATGACTGCCCTGAGGCGGCTGTTCTGGCAGCTAAGCTAATAGAGCTTTATCAAAGGGGCGTCAGGAACAACGACAGCTTGCGCGAAATGCTTAGAGCGGCGGCCTAGGGAGCCAGGAATTGCCCATTTGCGCCAGAACTGACTGGGAATAATCTGTGCTAGTTCTGGGTTTCGGATCAGGCGCCACACTGAGGAGCACGGGTTCGTTTAGAAGCGGGGATACGGCCGTCACCTGTTGTGCGAGAGCGAAGGGCTTTTCGGGCAAGATGCTGTTCGCGACACCCCGTGAGGGCCACTCGAGAGCGCCATGCCTGGTGACGTAAACGACCGGAATATCCGGGTAAATCTCACGGGCAACACGTGCGACGCTCCAACCGTTTGGAAGTTCGTAAAACCGAATATCGGTTACCACTCCTGCTATTTCGGAGTCCGCGGACCTCAAAACCTCTATCGCCTTCCCGCCTCTGGCTACCGCCACGACGACGAACCCCCCGTCGGCGAGGGCAGCCTCGTAATCCAAAAAGAGCAGCGCTTCATCTTTCGGCAAGCAATATTGTCGCCGGTTTCATGTCCGCCTCCTCGCACGATGATGTTTGCTCCGAACGAGGCTCTTTTGCAATCTTCCGATAGCTGTGCCGCAATCCCCGGTATGCGCAGCATCTCTTCTGCGGCATATCTCGGTATCCGAGCTGGTGAAGCTCGGCTAGGAGCCACGGCTTGAGCTTTAAGTCTGAAAGTCTTGTCCCCTGTCGGACATTCAAACAGTCTAGACTGAAGCGTGCAATTGCATGATTATACACGCGGTACATGTACTTGCCGGACTCTAGCCCGGCTCATCAATGACAAAGGTCTTAGGCACGCCGAGCGAAACCTTTCAGACAAGAATGCAGTTGTCACTTTCGAGCGGCGACCCAGCCGCTTGGGTGAGTGATGACCTCACAGCTGTGAAGAATGCCCCTTCTCCGCAGCTCTGAGGCTCCATTACCCTGCAGCGGATTAGGAATTGATCGATGCAAGACAGAGACGACGACGCGTTGCCTGAGCAAAGTGCCTCATCCGACGAGAAAACGGGATCAGACACTCCAAAGCAAATGAAGGCGCAGCGGCGGAAGCTCGTTGGTGTGATCCGCGAAACCGATCCCGCGCGCCTGAAGGCGCTGGAATACCTCGGCAGAAGGTGGTTGTCGCATAAATAGGATGCCGCTGCTGTACGTGCCTGTCAGCGCCGGAACTGCGCACCACATCTTTGCGCTGGTGTAGGGGGGTACTCGCATGTGATGCCCCGGGGTGCAGGCCGATGCCGTAGCGCAGATTGACGACGAGGTCGGTCGTGCTGTAGTGGACAGGAGTGATGGCAAAGGTAGCAAAGCGGTAGCAATCGATCGCGTTTGCAAGACTCTCTCCGGTGAAATGGCAACAAATTCAACGCCTGGAAGAGAATCATGCCCGGTGGCATGTCCGGACTTCAAATCCGGGTGGGGCAGCGAGGCTGTCTTGGGTGGGTTCGACTCCCATTCTCTTCCGCCATCAGGAGACCGTTCGTGACCGCCGAAACGCATGGGACCGATTTTGACGACTGGGTGGTCTCGACCTACAGGGACGTCGGCTCGTTCACCATGCTGTTCGTGCTGCTCCGGATCGGCGACACCAGTGTCGATCTGCTGCGCTCAGCCTATCTTCACGTCGTCGGGGACGAATTGCGCTGGCCGAACATGGTGCAGCTTTTCCGCGGCGCCGGCGTCGACTGGTCGGGCGCCGTGTTCTACCGGGCTGGCCGCGAAGGCCTAGTGGAGGACGGGGAGGCGAAGTCGAGGCTCGCTTCGCTGGTTTTCAAACTCAACGAGGATCGTTCCCTGATCAGGGAGGGGGATTTGTTCAACGCCGATGGGTTGCGGCTAACGATCGAGGAGATCAAGCCGCATTGATCGATCTTCCTGCGGCTTCCTTTCCGGACGTCGCCTGGCCCTCAGGCTGTTATTTCCCTGGAGGTGATCGAATAGGCGAAAGTCTGCGGATTGAGGCAGTCCAGCTCGCCGCGCGAGGTAACGGCGGCAGGATACATCAGGAACCCCTGTCGCAGCTCTCCTCCGGGCAGAACGAGATCCCGCGCCGTGTTGTACCCCACCCAGTTCATTTCCCAGTTGCCGTAAGCTTTTTCGCGGAAACCGCGGACGGCGGGATTATCGAGCGGCAGATTTTCTTCGAGCACGACCTTGCGGACATCAGCCGGATCGACCGGAACCCAGCCATGAGCGTCGAGATAGACTTCGGCGCGACAGTGCTGCGCTTTGGTAATGTCGCCGGAACGGCCGAGGCTCTTGAAATCGGCGGAATCGGCCACTCGGATGCCGAAGACGTCGCGGGCGGGCAGGCCGGCGGCGCGGGCGAGCGACACGAACAAGCTTGATATGTCTGCGCACTTGCCGCCGAAATAGCCCGTTTCCAGCATGTCCCTAGCGTTGCCGACGCCGCAGCCGTCGATGTTCGCATCGCGGAACGTATTGTCGATCACCCAATCGTAAATCGCCCGAGCGCGATCTTCGGCTCGATCCCGGCCTTCGACAATGCGCATGGCGGTTGTCTTGACGATGCCGTCCACGGGCATGCTGGGAGTGCCGCGCAACTCATGCTGCAGTTCCGCCTCCGTTGCGGCGATCTTGCTTGTCACGCGGCGATCGCGCGTGGCCACGTGTTGAGTAACCTCGATGACGCGCCGTGGCTCGTCTTCCCACATGACGCTCAGAATGTCGGCGCCGGAGGAGGGGTCTTTCTCCATACGGATGTCGGTGCTGTTCGACACCCAGAGCGGAGCGTCCGCTTTCTGATAGTCACCGGCAGACCGGACGACCGGCAGCCAGAGTTGCGCCGGGCCTTCAGCCGGCTGAAGGTCGACTTTGGTGATAATCTCGAAACGACGCCAGGGGGATCCGTTTCCGGCCTCCTCGGCACGGGCTTGCATGCCGCCTTTTGAAACCCAGAGCGTTGCGGCAGCGGCTGTCGCAGCATTCGTCAGAAATCGGCGGCGGTTCAGCATGACCTCAGCTCCCGTCTGATCGCGACGTGAAAACGCGCGCTCTGACAAAATTACTACCATGCTCGACGCTTGGAAACAGAATTGACGATTCTCGCGGCGGTATCTTCAGCAGTCGGTCGGTATCTGGGTTCCCGGTGCCGCGGTTTCGGGTGCCGGGATTTCGGGTGCGGTGGCGAGATCGATGCCGCGCGCCGTCGGCGGCTGCCAGGTTGTCGAGCCCACAGTCGCCCCTTGGGGATTGGTGCCGATATGCGCGCCACCAGTTCCTCCGGTCCAGCCGGTCGATCCGCTGTTGCCCGGCGCGGTGCCGTCAGCGCTGGCGCGGTCGGGGGGCGTCGCCGGCTCCGCCTTGCCGGCAGCCGCGGCACAATCTGCTCTCTCATTCGTGTTTTGTGCCGATGCTGGGTTCGGAGCCAGGGCGATCAGAAGGCAGAAAGCGGCCAGAACACATGCGGAAGGCCGGGTGGGGGCGAGGTTGCTCATGGCGATCTCCTTTTCATCGCCACCAACAATGTTCGGGAACGCTTGTTCCCCGAGCAGTCGATATCAGGAAATCACCTTGATCTGAGCCGCGCCTGCTGCTGCGGTTCCGACAATGCCCGCAAGCGGGTAACCCGCGAGGCGGATCTTTTCAACCAATGCGCCAGCCTTTTCCGGCGCACATGCGACCAGCAGACCGCCCGAGGTCTGCGGGTCGGCAAGCAACAGTCGCTGCCAGTCCGGGAGGTCGTCGGGAAGCACAACGTCGGCGCCGTAGCTTGCCCAGTTGCGCCCCGAGGCACCGGTGATGAAGCCCTGTTCGGCAAGCATGTAAGCTTGTGACAAGAAGGGAATCGCGGAAAGCCTCAGGGTGAGGGAAAGCTGAGACGCACGGGCCATCTCAAGTCCGTGTCCAAGGACTCCGAAACCCGTGACATCGGTCAGCGCATGGACATCGGGATCGGCGGCGAGGTCCGCGCCGATGCGGTTGAGCAGCGTCGTCGAGCCGATCATTTCCTCATAACAGCCGGGCGGCAGAGCGTTCTTCTTGATGGCTGCCGAATAGATGCCTACGCCAATCCCCTTGGTCAGGATGAGCGCGTCTCCGGCTTTTACGCCGCCATTGCGGCGAACCTCGCTCGGATGACAGAGGCCGATGACGGCAAGGCCGTAAATCGGCTCGACGGAATCGATGGAATGGCCGCCGGCGACGGGAATGCCCGCCTCGGCGCAGATCGAAGCGCCACCCTCGAGGATCTTCGCGATCGTTGTCGAATCTAGCTTGTTGATCGGCATTCCGACAATAGCCAATGCCAGGATCGGCTTTCCGCCCATGGCGTAAACATCGGAAATGGCATTGGTCGCGGCGATCCGCCCGAAGTCTCGCGGGTCGTCGACGATCGGCATGAAGAAATCGGTGGTGGCAATAACGCAGGTGTTGTCGTCTACCTGCCATACGGCGGCGTCATCGGCCATGTCGTTGCCGACCAGGAGCTGGGCAAAAGGCCGGGCAGCCGGTTGATTAGCAAGAAGCTGCTGTAGAACGGAGGGCGCGAGTTTGCAGCCGCAACCGCCACCGTGAGCGAGGTCCGTGAGACGGGGAGCAAGGGTGTTCATCAATCCTCCAGCAGCGTGGCTAAGCTAGCCGCGACTTGTTCACTCGCCTGATCGACGCGAGTAACACGGCCGCCGCAATCAGCCCTGGGATCGCGGTCGACGTTATCTTGCGGATGCTGAGGATAGCGCGAGGGACAAGTAGGCCGCCAGCGGTAACCATCATTTCCGCGTTTGATCCGACGAGCCTAATAGCTGTGGCGCAGTACGTCCATGGTGCTTCGACTCCGCAAGGGGTGAGGCATCGATGATGCGCCTGATCGAGCACGCCGAGCGGTAGCCTGGTCGGTGTTGTGTTTACTGCTGCGGACCTGCCGGCTTCGGTAACGGCGAAGAGTGCCGAGGCCGAGGCTGCGGCACGGCGCGAAAGCGCAGAGGATGAGCTACCCAATCAGATGGCAACGGCAGGGGCACGACGCAACCAGTGAGCAGCGTCTGATCTCCGTTGGTGATCTCGAAGACGATCCCGGGCCGCTCCATGCGCTTGCAATCTGGCCAGCGCTCAAAATCGATCCATTCGCTCATGGCTTTTCCAACCCCTTCAAAGCAGGAAATCGCTTCCGGAAAGAGCCGACAGATTCATCACCTTGATTTGGAAATCTGCAAGGCCGTCGCCATTGACGTCACCGGAAACTATCCCACTCCTGAAGTTAAGTTCACCTGCTTTGCCGTGGAACGCACTGCTGCCGATAAATAGAAACGCCTGGTCTCCGATGGCCTTGCTGCTGGCGTCGATTGAACGCAAATCCATCCGATCAACGCCGGACGCGAAATCGTCGATCACGTCCCTGAAAGCCGGCGCCGATTGCGCCGTCGTCTGAAAGACAAAAGTGTCCGCGCCGCCGCCGCCAATCAGCCTATCGGCGCCGTTACCGCCGATCAGGGTGTCGTTGCCGTCACGCCCATTCAGCATGTCGTTACCTGCTAGGCCGTTCAGGAGGTTTGCGCGATTGTCTCCGCGCAGGGTGTCGTTGAAGGCTGAACCATAGAGCCGCTCGATCGATACATATGTATCGCCAGCCGCTTCCCCCGTGTTGGAACCGGGCGAGTAAAGATCCGCAACCATGCCGGCGGTGGCATTGGAGTAATTCGCCAGATCGGTGCCATTGCCGCCGTCGAGCCGGTCGGCGCCCGCACCGCCGGCAAGATTGTCGTTCCCGTCGCCGCCGATCAGCCTGTCGTTGCCGCCGTTACCCCAAAGAGCATTTGCAGCAGCATTGCCGGTGATCGCGTCGTTGCCTGCGCCACCCTTCGCGTTCTCGATGAGGGAGCGCGTGTCGCCCTGATACTGTAGCGCGTTGGCAATATTGCCGATCGCCACCTTCGAACCGTCGTAGTGCAGCTTCGCCAATTGCGCGGCCGAGGTGGTCGTCCATTCGCCCGGGCGGAGATCGACCTTCAGTGCAGTCGTATAGTTGGAGAAATCGTAGGTGTCCGTTCCGCCGCCGTCCCATACCGTAAGCAGGATCTTGTTGCCGCCAGGAGCACCCTGACCCATACCATTGACGAACATCTCCCCTGACGTCGGGCTCCAGCGATATGTCGTATTTTCGCTGTGGGTGGTAAAATCCGCGCCGTACATATGCTGCAAGGCAGCGATATCGTACATCATCAGCGATTGTGCGTATCCCCAGGTCTCGTTGGTATAGCCCGTCGTCGTCGAGGCACCGACATAGGAGCGGTAACTCATGACCGTGTATTCCATAGAGTCGCGGTTCACCGGCATGACGTTGCCCTCATGGGCGTGTTCCAGCCCAAGCGCGTGGCCGGTCTCGTGAAGGAATGTCACATATGCGTAGTTTCCCTTCACCGGTCTGCTGTAGTGGCCAGATGATTTGTTGAACCACGCGTCGCCGCCTTCTGCCGCGGTCGAAGGGAAATAGGCCCACGCGGTGCTCGGAGCGTCGGACGAGGCGAGGCGAAGATCGGCGTGCTTGGTCACACTCTCCGTGATCTCGGTGAATGTCACGTTGGCGACGGAGGAAAACTGATCAAGTGACGCTCGCGTAGCAGCCTGCTGTGCGGCGTTCAGGACCGCAAAGCCCTTGAGCGGCTCGCCATTGCCATAACCGGCGCCGTAGAATGAAGCGCTGGTTGGGAAACTGAACGTGAAGTCCTTGATCCCCCATTTCCAGTCGCCAAGGAGACCGTCGATATAGGCGTTACCAGTCGTCGCATAAGTGGTTGCTGCAGGCATCTTTTTCCCAGGCCATCCAGGTTGAAGTCAGGTCAGTACACCGCGTTCGATGCGGCGAGGTCTGAGCCGCAGGTGCGCTTATAGCTCGTCTCGGTTAACACCTTAATTCGGCCTGACGGTCTGGTGGGTCAGACCAGGTGGCCTAGACCTGTAGGTTGCTCACGCCAACGAGGTGAGGGAGTCGTATTGAGCGGGTGTGTACCATGCGTCGGCTAGTTAGGAGGACACAGCCTCGCCGAGAAGAAGATGCGTCCGGTTGGCGTGACAGCTACGCCAACCCGTGGCATAGGGGTACCCGCAACCAGATAGGCCGTCTTCCGCATGATCCGTATCGAAAATATCAGCAAGTCCAACAGTCACCGCATACTCTACATCGAAGCCTCTGCAGCGTTGAACCGCGGCGAAAAGATCGGGCTCGTTGGTCCGAACGGAGCGGGAAAGACGACCCTCTTCCGGATGATCACCGGTCAGGAATTGCCCGACGAGGGGCAGGTCGCGGTCGAGAAGGGCATGACGATCGGCTATTTCGATCAGGATGTCGGCGAGATGGCCGGTCGGTCGGCCGTCGCCGAGGTGATGGAAGGGGCAGGCCCGGTCAGCGCCGTGGCTGCGGAGCTGCGTGAGCTCGAAACGGCCATGTCGGATCCGGATCGCATGGATGAAATGGATGCGATCGTCGAGCGCTACGGCGAGGTGCAGGCGCGATACGAAGAGCTCGATGGCTATGCGCTCGAGGGACGTGCCCGCGAGGTGCTCGCCGGCCTAAGCTTCAGCCAGGAGATGATGGACGGCGACGTCGCCAAGCTGTCGGGCGGCTGGAAGATGCGCGTGGCGCTCGCCCGCATCCTTCTGATGCGCCCGGACGTCATGCTGCTCGACGAACCGAGCAACCATCTCGATCTCGAAAGCCTGATTTGGCTGGAGAGCTTCCTGAAAGGCTATGACGGCGCTTTGCTGATGACGTCGCACGACCGCGAGTTCATGAACCGGATCGTCACCAAGATCATCGAGATCGACGGCGGCGCGCTGACGACCTATTCCGGCGATTATGGCTTCTATGAAGAGCAGCGTGCGCTGAACGCGAGACAACAGCAAGCCCAGTTCGAGCGCCAGCAGGCGATGCTCGCCAAGGAGATCAAGTTCATTGAACGTTTCAAGGCTCGTGCCTCTCACGCCTCGCAGGTTCAGAGCCGGGTGAAGAAGCTTGAAAAGATTGACCGCGTCGAGCCGCCGCGTCGTCGCCAGACCGTCGCCTTCGAGTTCTTGCCGGCTCCACGCTCCGGCGAAGACGTCGTCAACCTCAAGAGCGTCCACAAGACCTATGGCAGCCGGACGATCTATGACGGCCTCGATTTCATGGTGCGCCGGCGCGAACGCTGGTGCATCATGGGCATCAACGGCGCGGGTAAATCGACATTGCTCAAGCTGGTCACCGGCACCACCAACCCGGACAAGGGCAGCGTGTCACTCGGCGCCAGCGTCAAGCTCGGCTATTTCGCCCAGCATTCCATGGATCTGCTCGACGGCGAGAGCACCATTCTGCAATGGCTGGAGGAACGCTTTCCCAAGGCCGGACAGGCGCCGCTTAGAGCGCTGGCTGGCTGTTTCGGCTTTTCCGGCGATGACGTCGAGAAGCGATGCCGGGTGCTCTCCGGCGGTGAGAAGGCGCGGCTGGTGATGGCCGCAATGCTGTTCGACCCGCCGAACTTCCTCGTCCTCGATGAGCCGACCAACCATCTCGACCTCGATACGAAGGAAATGCTGATCAAGGCGCTCTCGGCCTATCAGGGCACGATGCTGTTCGTTTCGCACGATCGCCGTTTCCTGTCGGCACTTTCCAATCGCGTTTTGGAGCTTACGCCTGACGGGATCAATCAATATGGCGGTGGTTACAGCGAATATGTGGAGCGTACCGGGCAAGAGGCGCCGGGCCTGCGCGGGTGACGGGCTGCGCCTCCACGGCCTGCGCCCCGGTTGACGCTTGGCGGTATTGCGCCGTGCGAAGGCGGGGCGCCTTCGCGCGAGACCACTCACTCGACATCGATGCGGATCAATCGATCGGTATGCGGCGGCCCGTCCCGCACGCAGAGAAATATATCGTGGATGCGGATCGCCTTGAACGGCAAGTCCTTCCAACGGATTGAGATAGCAGCATTCCGGCACCAGCTTAATTCGGCGTGAGACTGCCACCCGCGCGCTCTAAAGAGCGGCGGATTTCGGGGAGTTTAAACGCACTCTCCCACCAGTTCCTGCCTGATCGTCCTTCCGCAACGAGGCGTGGCGAGCAACTCCCATTTCAGGTCATGAAGCTCGGCAATTGCGCCGCCAAGGCATCGACGGCAACGCGAACTTTGAGCGGCAGATGCGGCGTCTGCAACCACACTGCATGGCAATCATAAAGAAATGGAGGCTGCTCCGGCAGAAGCCGGACGAGCGTGCCCGCCTCGATCCGCCCCCGCACCAGCCAGTAGGGAAGCCATGCAAGTCCCAGCCCTCGTGCGGCGGCGTCAGCGATCGCATCGAGGTCGTCGAGGCGGAACCGGTGGAACGGTGTCACCTCCGATGACGATTGTCCCGGCCTTGGGAAAAGCCAGGGCGAGACGGGGCCGGACCGGCGATAGACGACTGCCGAGTGCTGGGCCAGATCCTCGGGGGCCTCGGGGCAGCCATGTGATTCCAGATAGGAGGGTGAGGCGCACACGATCATCGGCTGGCGTGCGACACGACGGGCAATCAATCCGGCCCTGTCCTCCAACACGCCCGTGCGGATAGAGAGATCAAAGCCGTCTTCGGCAAGGTCGATGATGCGGTCGTTGAACGAGAGGTCAAGTTCCAGCGCCGGGTATTTTCGGGCGAGTTCCAGCAACACAGGAGTGACGCAGTGCCGGCCGAAATGGACCGGCATAGTCACACGCAGTTTGCCGCGCGGTTCGGAAAGCTGATCGGACGCAAGCGCATCCGCTGCTTGCGCTTCCGCGAGCACTACCCGGCAGCGTTCGTAATAGACATAACCGAACTCCGTCAGGCTCTGTCGCCGCGTGGTGCGATTGATAAGCTGCACGCCAAGCCGATCCTCCAGGGACCGAACATGCTTGCCGACCATCGGGCCGGACAGTCCAAGGGCTTCCGCTGCGGCGGCGAACGAGCCGAGATCGACCGTTTTGACGAATACAGCCATGCTGGTCAGGCGATCCATATTAAAAACTCCCCGTTTCGACTGTGCTGTCTTTCTCCCCATTTATCGGCTGAATCACTGCTGTCATAGATCATTCAACACATTTGTTTTGGAGTCTTGCCATGGCGCGCGTCGTTCGCTTTCACGAGTTGGGTGGTCCCGAGGTGCTTCGGATCGAAGATGTGCATGTGCCGGAGCCCGGGCCCCATGAGGTCCGCATTCGCGTCAAGGCGCTGGGCCTCAACCGGGCCGAGGCTTTGCTCCGCTCGGGTGCCTATATCGAGACGGCAACCTTTCCTTCCGGCCTCGGCCTTGAGGCAGCGGGTTTTGTGGAAAAGGTCGGGCCGGGCGTTCAAGGGTTTATTCCCGGCGATCCGGTCAGCGTTTTGCCACCCAAATCGATGATCCGGTGGCCCGCCTATGGGGAACTTGCGATATTTCCTGCCGCGCTCCTCGTCAGGCATCCGCCGTCGCTGAGCTTTGAAGAGGCGGCCGCTGTGTGGATGCAGTATCTGACCGCCTATGGCGGCCTGGTCGATATTGGGGGGCTTCGCAGGGGGGATTTCGTCGCCATCACCGCGGCATCGAGCAGTGTCGGGCTTGCCGCAATTCAGATCGCCAACATGGTCGGCGCCATACCGGTAGCCGTCACCCGGACCTCCGCGAAGCGGCAAGGCCTGCTGGAGGCCGGCGCGGCGCATGTCATCGCCTCCATGGAGGAGGACCTGGAAGCGCAGCTGAAGCGAGTTTCCGGACAGCACGGAATTCGCGTCGTGTTCGATCCCGTAGGCGGCCCAATCTTCGAGCCGTTGGCGGCCGCGATGGCATCGGGCGGCATACTTGTCGAGTATGGCGGGCTGAGCCTGGAGAAGACTCCGTTCCCGCTGTTTGCCGTGCTGAGCAAGTCACTGACGCTGCGTGGCTACCTAGTCCATGAACTGCTCGCCGATCCGGGGCGCCTGGAGCGCGCCAAGGCATTCATTTTGGATGGTCTGGTGTCGGGCGCCCTGAGGCCGATCATCGCCAGGGCGTTCCCATTCGACCAGATCGTCGAGGCGCACCGTTTTCTGGAGTCGAACGAACAGTTCGGCAAGATCGTCGTGACGGTTTGACGGGCAATGCGAGCGGTCAGTCAAAGACTCAAGCGAACCGCATCGCCGATCTCTCGCGCGCCTTTGCCGCTACCTCCTCACGATTGCGTGGAGGCTGCGAAGTCTCCAATGCGTCCAGAAGTTCGCGGGCGCATGCCGCGATCGAATCGACTGCGCGCTCGAAGGCGGCCTCATTGCGCTTCGACGGTTTGGTCGTTCCGCTCAGCTTACGCACGAACTGCAGCGCCGCGTCACGGATTTCCTCGTCCGTCGCCGGCGGGTCGAAATTGAACAGGGGTTTTATGTTTCGGCACATGATTTGCTCCCGGCCATCTCTCTCCTTGTCACCAAGGGAGGCTGCCCAGTTGAAGGTAGTCGCGTGACCGCAATTTGCAACCGGTCAAGCCCGCCGTCAGGTCTCGGGTATATTTTCCCGGAAGATCACTTGCAGACGCGGCGGATGATAGTCGATGGGCTTGCCCCTCACGGCGCAGTCCAGCATCGAAAGCGCCTCGCGGGCTTCCACCCGCGGATTCTGGTCTATCACTGCGTCCATGACGCCACTTAGCAACAGCCTCTTGCTGTGCTCGGTCAGCTCGTGACCAACGAATATGATGCTATCGGCTTTTCCCGCCTCGGCCAAGGCCTGGCCGATACCGGAGTTACCGGCACCTATATTGTAGATGCCCGCCAGGTCCGGGTGACGCTTCAGCAGCGCAGCCGCCTCCTCGAAGGCGCGCTCGCGGTCATCCCGGATCTCCCGCAGCTCGACGATTTCAAGGGCGGGGAACTCGTCAGCGATGATGTGACGAAAGCCCATCTCCCGTTCCTCATGGCCGCGGTAGGAGAGAGAGCCGGCGAACAGCGCGATCTTGCCTTTCGACCCTCGGCCGAGAAAGCGTCCGAGCAGGTATCCTGCGAGCCTTCCGGCCGCGCGATTGTCGATTCCGATATAGCCGGTGCGCGGTACGTGCAGGATGTCCGATACGAGCGTTACGATCGGCACGCCCGAAGAGGCGAGTGAACGCATTGCCTCTCTGACCGTCGGATGGTCCAGGGCGATTACGCCCACACCCATGGTCTCACCCCTCAGCTCCTGAAGGGTGCCGGCGAGGGTGTCCGGATTGAACCCTTCGATGGAGTGGACGCGCACGTCGAGATCAGGTCTGGCCGTGGCCTGGGTTTGCAATTGCCGGAGAAGGTTAGCGACGAAGGTATTGGTGCCTGCCGGCAGCACGAAGTCGAGACGCACGCGCCCTTCCGCGGAGGCGTTGTGCGCGGCGGGGCTGAGATAGCCCAGACGCCGGGCGGCATTCATGACGATTTCGCGCGTCCTGTCCTTGACGCCGCTGCGATTGTTAAGGACGCGATCGACGGTCGCGCTCGAAACGCCAGCCTCTCGGGCGATATCAATCAGTGTGGATCGCAAAGCGGCCTCTTCGATTAAAATGATGTATTTTGATGTAATCCTTCCTGGCAAAGAAACAAGAGGGAGTCTGGTCGGTCGCTGCAATCAGCTAGGTCAGAGTCCCGGTTTTCCACTGAAATATCAAACATTCCGCGGGACAGTAAAATGGGGGGTCGGGGGAATACATCATAAAGCCTAAAAAAATGATGTAAAAAGATTTATAATGATGTTGACTTTGATGCGCTTCGGAATGAGTATCCCGCTCGAATTGGCGCAGGGAAGAATGGAGTCGGGCAAGTCGCCGGCCAGCCATTTCGCCGCTACGGGAGTGCGGCGCTGCCGGCGATGTGAATGGGAGGAGTTTCGTGAGCGCTGCCAGAGGCTTCGTGCCTGACCCGCCGGTGCGGGTGAAAGAATACAAGATCGGCTGCATCGGAGCCGGCATGATCATGGCCGAATGCCACCTGGCCGCTTATCGGCAGGCGGGCTTCCCCGTCGTTGCGATCGCTTCACGCACGCAGCAACGGGCAGAGGCCGTCGCCGCGCGCTGGGAAATTCCGGCCGTTCATGCGACGCCCTCCGCTTTGATAGCCGATGCGAACGTCGAGATTATCGACATTGCCTTTCCGCCGGACCAGCAGCCGGCGCTGATCCGCGAAGCACTTGCGCAGCCGCATATCAAGGCGATCCTCGCGCAGAAGCCATTGGCGCTCACGCTGGACGAAGCGAAGGCCTTGCGGGACGAGGCGGCAAGCGCCGGCAAGATACTCTCGGTCAACCAGAATATGCGCTACGACCAGTCGATGCGGGTTCTGAAGCAGATCCTCGACAGGGGCGAGCTCGGCACGGTCGTCGTTGGGACGATAGAGATGCGTGCCATTCCGCACTGGCAGGATTTTCTCGAGGATTACGATCGGCTGACGCTCGCCAATATGAGCGTACACCACCTTGACGTATTGCGCTTCCTGTTCGGCGATCCGGACGCGATCACCACCGTGGCCCGACCGGATCCTCGCACCAAATTTGCGCACACGGACGGCATTACGGTCTCGACGCTTACCTTCCCGAACGGGGTCCTGGCCCTCTCCATGGAGGACGTCTGGACCGGCCCGCGCGAAGAGGATTTCGACAGCGACATCTATATCAAATGGCGGGTCGAGGGCACGCAGGGCGTGGCGCAGGGTACGATCGGCTGGCCGAACGGTTCGCCCTCGACGCTCTCATATGCATCGAAGAGGGCGACGGATGGAAAGTGGGTTACTCCGGCTTGGGACACCATGTGGTTCCCCCACGCCTTCATCGGCGTGATGGAGCAGTTGCAATACGCTTTGAAGTCGGGGGAGGTGCCGGCGCTCTCCGTCGCCGACAATGTCAGGACCGTCGCCTTGGTAGAGGCGGGTTACCGCTCCATCGCCGAGGCGCGCACGGTCAGGCTTTCCGAAATTTCGGTCGATTGATTGCAAGGGAGGAATTTCAATCATGATGCAAACCGGCATTTTTACGGGCTACTTTCCCTACAGCCTGGAAGAGACGGCGACAAAAATAAGAGCGCTCGACTTCAATACCGTTCAGCTCGACATGCATTTCAAAGATGTCGATCTGTCCGCAGGCCAGATCACGCGGGAAAAATGCATCCGGATCCGCGAGACCTTCCGCGATCACCACCTGCCGATCTCCTGCATCTCCGGCTACACCAACATCATCCATCCGGACAGGACGGAGCGCGAGCGTCGCGTCGGTTACCTCAAGGAGATCATCCGCCACGCCCAGTATCTCGGCACGCCCTATGTCATCTCGGAGACCGGCACCTTCAACACCGAGTCGGACTGGGTGCACCACCCGAGGAACAAGACCGAAGAAGGCTTCGAGGAGTGCCGCAAGGTCATCGCTGATCTTGCCCAGCACGCCTATGATCATGGTGCCGTCTTCCTCCTCGAAACCTATGTGAACAACGTCGTCGGCTCTGTCGAAGAGACCGTGAAGATGTTCGCTCAGGTGGACCACCCCGGCCTCGGTCTTCTTATGGATCCGACGAACTACTTCGAGGCGCATAACATCGAGCGCATGGACGAGATCCTGAACCAGGTCTTCGATACGCTGCAGGACAGGATCAAGATCGCCCATGCCAAGGACGTCAAGCGTTCGGGCGACGACAAGACGGAGAAGCATGCCGATATCGGTGATGAGGATGCGCTCGAAAGCCATACGTTCCGCGGAGTGGGCGAGATCGAGCTTCCGGCGCCGGGCCTTGGCTCGCTGAATTACGATCTCTATCTACAGCGGCTTTCGAGAAAGCATCCGAACATTCCCGTCATCATCGAGCATCTCGACGAAAGCGATGTGCCGCGGGCCAAAAAATTCCTCGACGGGAAGCTCCGGGCGCTGGGCCTCTGATCAACCGTCTGCGGCCGGAGGTTCCGGCCGCGCCTATTCACGCTATGAAAGGACTGCCCGGCCGGGCACACGACAGGAACACCCCAGATGGTAGAACTCTACGGGAAGGCGATGTCGCGCCGCGACATTGCAGCCAAGGCGGGATCTTTTTCGCAATTTGCCGGCGTGCGGCTCATGACGCTTGCAGATGGCGTCGAACGCGGAATCCGAATGCTTGAATTCCGCAGCGGGACAGGCTTGCGCTTTACCGTGCTCGTCGACCGCGCCCTCGATATCGCCGATTGCGACTATCGCGGCATGGCGATCGGTTGGAATTCGCCGGCCGGCTTCAAACATCCGGGCTTGCACGAATATGAAGGCGAGGGTGGACTTTCCTGGCTGCGATCGTTCTCCGGCCTGATGGTGACCTGCGGTCTCGACCACATCCTGTTCATGGCGGACGAACCCGGCGACACCTATGTTTACGGCCCGCGCAGGAACATCAGTCACTCGTTGCATGGCCGGATCGGGACGATCCCGGCGAGGCTCACGGGTTATGGCGAGGAGTGGAGGGGTGACGATTGCATCCTCTGGTGTGAGGGCGTCGTAACCCAGGGGACCGTCTTTGGAGAGCATCTCGACCTCGTGCGCCGCATAGAGATCAAAGCGGGCACCGACGAGATCAGGCTCACCGACCGGGTGGCCAATCGCGGCTTCTACCGCACCCCTCATATGTATTGCTACCACATCAATGTGGGCCATCCGGTCCTGGCGGAGAATTCCCGCTATCTGGCGCCGATCAAGGAAGTCGTCTGGGCCGCCCACGCCGGCGCGGACTACGAGAAGCAGGGCGTCGGTTACCACACGATGCCGGCTCCGCAGCTCGACTTCCATGAACAGGTCTGGCAGCACGAAATGGCCGCGGATAGCGAAGGACAGGTCCCGGTGGCGCTCGTCAACGATGCGCTCGGCATCGGCTTCGAAGTCGTCACCCGCAAAGACCAGTTCCCCTGCATGTACGAATGGCAGAACCTGCAAGCCGGGCAGTATGCGCTCGGCATCGAGCCGTCGACCAATCACGTCCTCGGCCATGGCGCTGCGCGCGAGCGCGGCGAACTGATCTGGCTCGAGCATGGCGAGGAGCGCCGATACGACACGACGTTCCGGATACTTCCAAATGTCGACGCAATTGCCGCCAGCGAAAGGCGGATACGCAGCCTGTCGGAGCAGCCCGCCGACGCGTTCCCCCCGCCGACCGGCAATCACATCGCTCTTGGAGGAAGGCGATGAGTACCCGGCCTTTCCCCGCAGACGAGATCAATGCTGGAATGTCGATCGCAGGCAAGGTCATTCTCTATACCGGTGCCGCCGGCGGTCTCGGAACGGAGACCACGCTGAGCTTTCTGCGCGCCGGTGCGAGGGTCGTTGCCATCGACAAGGACGACAGCAAGACGCGCGCCCTCATCGATGCGGCGGAAAAGCAAGGGCTGACCGGTCTGACGGTCCAGGCGATCGACCTGGCCGACCTGAGCGGTCTGCACGCAGCGCTCGACCGTCTCGCCGCCGAGGTTGGCGGCTTCGATGTGGTGATCAACAATGCTGCGATCTACCCGTCGAGGCCGTTCGAGGAGTACACGATCGAGGACTTCCAATCCGTGCAGCGGGTGAATGTCGATGCCGGCATCGTCTGCGTCCAGGCGGCCCTGCCGCACATGCGCGAGCAGGGCTGGGGCCGGATCGTCAATGTCGCCAGCGTCACCCTGTCAGGGGGGTGGGCGAATCTTGCCCCTTATGTGCAGTCCAAGGGCGCCCTTGTGGGGCTGACGCGCGCCTGGGCGCGCGAGTTCGGCTGCTACGGCATTACTGTCAATGCAATCTCGCCCGGCGCTTTCCCCACGGATGCCGAAAAGATCCATCCGGATCCCGAAGGCTATACGCGTTTCGTGCTCGACCACCAGGCGGTCAAACGCCGTGGCCGCCCAGCCGACATCGCTGCCGCTCTCAGCTTCCTGATCTCCGACGCTGCGAGCTTCATCACCGGCCAGACCCTGAACGTCGACGGCGGCTGGGTGATGCATTGACTGCTGAATACATAAGGAACTGAACGAATGGGAATTCTCAGCGGATTTCGCGTCCTCGACTGCTCGATCGCCATGGCGGGCCCGTTTGCCGCCCAACGTCTCGGCGACCTCGGCGCCGATGTGATCAAGGTCGAGCCGGTGACGGGCGAGTGGCAGCGCCACGTCGCGGCTGGGGGAGCCGGAGGCAACAGGGTCAACGTCTCGTTCCTGTCGCTCAATCGCAACAAGCGCTCGCTCGCCGTCGACCTGAAGTCGCCGGAGGGCAAGGAGGTTCTTCTCGACCTCGTGAAGACGGCCGACATCTTCCTGCAGAACTACCGTCCGGGCGTCGCGAAACGTCTCGGCGTCGATTACGACACGCTCTCCGGCATCAATCCGCGCCTCGTCTATGTGTCGATGTCGGGATATGGCGAAGACGGCCCCTATATCGACCGGCCGGGACAGGACCTCGTTCTTCAGGGCATGTCCGGCGCCATGCTATCGGCGGGGCGCGAAGGCGAGGCGCCAACAGCGGCCGGGCAGTATCTGGTCGACGCCATCACCGCATATAACGCATTCGAAGGCGCCCTTGCAGCTCTCTTTCACCGGGAGCGGACCGGCGAGGGACAGCTCGTGCAGGTCAATATGCTGGACGCGATCACGACGATCCAGATGCAGGAGCTCTCCGTCTTCACGATTGGCCGGAAACCGCAGAAGCGCTCGGCCGAGCCGCACGCCCATGTCTACATCCGCGCACCCTACGGCGCTTTCGCCACCAGCGATGGTTTCATCATCGTCGCGTTTCCCAAGCTCAAGACCTTGGGGGAGGTGATCGGCGAGGAAAGCTTCATGACAATGGACGACGAAGTCGACACCTGGACCAGGCGGGACGAGATCTTCGCCAAGACCCGCGAGAAGCTGAAGACGAAAAGCTCCGAGGAGTGGCTGGCGCGGCTTCGTGCCGCCGATATCTGGTGCGGTCCGGTCTATGGCTATGCCGACCTCGTCGAGGATGCACAGATCAAGCACAACGGGACATTCGTCGAGTATGACCACCCGACCGAGGGCCGCGTCAAGACGCCGGGCTTTCCGATCAAGTTTTCCAAGACTCCCTCGACCGTCAATCGCGGTGCGCCGGTCGTGGGCCAGCATACGCGCGAGATATTGAAGGATGCCGGCTATGACGACGCCCGCATCGCCGCACTCGAAGCCGCCGGCGCCGTTACTGCCGGGGAGATCTGACGATGCAGCGGTTGAGAGCGCTGACGTGGAATCACCCGCGCGGCTACAACGCACTGGCGGCTGCGGCAGCCCGCCCCGAGCTCGCCGAAAGCGGTCTTGCCATTGCCTGGGACAAGCAGCCGCTCGAAGGCTTTGAATCGCATCCGATCGCCGATCTTTGCGCGCGTTACGACCTTGTCGTTCTCGATCATCCGCATGTCGGGGAAGCGGTGGCCGGAGACTGCCTGCAGTCTCTCGAGGCGGTTTTTGGCGATGCGACGGTCAGGAACCTCGAAGCCGAAAGCATCGGTCCGTCGTTGCGGAGCTATCGCTTCGGCGACGCTCATTGGGCGCTGCCGCTCGACGCGGCCACACAGGTCATGGCGGGGCGTGCCGATCTTCTCGACGCGCCGGTGCCGGAGCTTTGGGGCGAGGTCGTGGCGCTGTCACAGAGGACGGGCAAGGTGGCGCTGTCCCTGGCCGGCCCCCACGCGGCTCTCTCTTTTCTGTCCATTGCCGCTGCCTTCGGCGAGCCTCCGGCGGAGAAGGATCCGGATGTCCTTGTCTCGCGCGAGGCCGGACGGAGGGTCTACGAACTGATGCTCGATCTTGCGGGCCGCAGCCCTCAATCGGTGCGCGACAAGAACCCGATCGGGATCCTGGACCACATGGCGGCCAACGACGACGTCGTGCTCTGCCCGCTGGTCTACGGCTATGTGAATTATTCAGCTCCGGAGAGGGGACATCCGATCGCATTCGGGAACGCGCCGCGGCGCATGCCCGGCGGGCGGCCGGGATCGACGCTCGGCGGCACGGGAATAGGCATTTCCCGGCGCTGCGAAATCACGCCGGCCCTGAAGCAACACCTGCTCTGGCTGATGAGCCGCCAGGCCCAAGTCGGTTTCATCCCCGCCCATGACGGCCAGCCGTCTCGGCGGGAGGCCTGGCATGATCAGGCCGTCAACGCTCGCTGGGGCGGCTTCTACGAAAGCACGGCCGACACACTGGAGCAGGCCTATGTGCGCCCGCGCCACAACGGCTACATCGCTTTCCAGGGCAAGGCCTCGGCGCTTCTGCGACAAGCCTTCGAGGACAGGGCGCCGGCCGATGCTGTGCTCGATAGTTTGCAGGCCCTTCATGAAAGCCACCGCGCAGCCGGCAGCGAAAGGTAGACAAATGACCGACGACGTTCTCTATACCGTGGACGGTGCAATCGCGACGATCACCCTCAACCGGCCACAGAAGCTCAATGCCGTGACGCCGGAAATGGCGGATGCGATCGTGAAGGCCGTGAAGGAAAGCAACGACAGCGACAGCATTCGTTGCGTGGTCCTGACCGGAGCCGGCGATCGCGCTTTTTGTGCCGGCTCCGATATCCGCGAACTCGACACTTACGAAACGCCCTGGCAGTTCCGCAACCGCCCGGATTATTGCGATGCGTTTCGCGCGCTCCTGAAGCCGACGATCTGCGCAGTGAACGGTTATGCCTTCGGTGGTGGCCTGGAAACGGCCATGTCCTGCGACATCCGGATTGCTTCGCAGAACGCGCAGTTCGCAGCGCCCGAGATCAAGCTCGGGTGGATCGGAGGCGGCGGCATGGCGGCACATCTGATGCATTCCATAGGCGCCTCGAATGCCGCGCTCATGCTGATGACGGGGGACCCGATACCGGCGGACAAGGCGCTTGCCTGGGGGCTGGTCAGCGAGGTCGTTCCCCAGACCGACCTGCTGGGACGCGCCCGCGCGATCGCCGAACTCATCGCCTCGCGCGCACCGATCGCGGCGGAAACGGCGAAGGCCAACCTCAGGGCCGCCGTTTCGATGCCGATCGACAAGGCCATCGAATACGAACGCGACCTTCAGACGATCTGCTTTGCGACCGCGGATGCGGCCGAGGGCCGCGCGGCCTTCAGGGAGAAGCGCGCTCCCAAATTCGAACGGCGGTGATGGCCATGCAGTCGGCATTGACTTTCGCGAAAGAACTGGGCCGGCACCGCGAAGCATCGGTGCTTGCGATGCTCGTCGCCGTGGCGCTCTATCTCACGTTTGCAAGCGATTACTTCCTGGAGCCGCGAAACCTTTTGAATGTCGGACGTCAGGCGTCGGTGGTGGCGATCGTTGCTCTAGGGCAGGCACTGGTCATCATCGCCCGCGGCATCGATCTTTCCGTGGGTTCGGTCATCGGTCTGTCCGCAGTCGTCGCAGCCGTGCTGATGCGCGATACCGGCAGCGAGACCGTCGGCGTCCTAGGCGGCCTTCTGACCGGACTCGCCTGCGGCCTCGCCAACGGACTTCTCTACACGCGGCTGAGAATCAATCCCTTCATCGCCACGCTCGGGACGCTCTCTATCGCGCGCGGGATCGCTCTCCTTATGACCGGCGGCATCCCTGTATCGTTTGGCGGTTTTGCCGAGTTCGTCGGCGCGGGGCGTATCTTCGACATACCGGTGTCCTTCCTGCTGATGATCGTGCTCGCCGTGATCGTCCATGTATTCGCCAGCCGGACCGTCAAAGGCCGGGAGATCTATGCAATCGGAGACAATCCCAAGGCCTCCCGTCTTGCCGGGGTGAACCTGCGCTCGACCCGACTGTTCGTCTTCGCGCTGTGCGGTCTGCTGGCCGGGCTCGGCGGGCTCATACTCGCGGGTAACCTCGCGAGTGCCGATCCAAACCTCGGTATGGGCTACGAGTTGGATGTCATCGCCGCCGTGATCCTCGGTGGCACCGCCTTGAGCGGCGGCCGGGGTTCGGTCCCCGGCGTGGTGATCGGCGCCCTGCTCATGGCACTGCTCAACAACGCCTTTGTGCTCCTTGGCATCTCTGCCTACTGGCAGGTCGTGACAAAGGGCCTCGTAATCATCTTCGCCGTAGGGCTGGATGGGCTGCAACGCGGCGGCGACGACGACTGATCATTAATCGGAGGAGACAAGCATGTTGCTCAAGACGCTGAAAACCATGGCCATTGCTGTTGCGGCCGTTGCGGCGGTCACGTTACCGGCACTGGCCGGCGAAGCACCGCAGGGAGGTACCGTCGCGGCAGTGGAAAACACCAAGGGACCGATAAAGATCGCGTTCCTTTCATTTCAGAACAATCCGTTCTGGACCCCCGTTACCGAAGGTGCGAAGGCGGCGAACGACTATCTCTCGAAATACGACGCCAAGGTCGATTTCGTCGACCTTGGAGACGAGCTTTCGGCCGAGGCGGTCGTCGCCGGCATAGAGGGGGCGCTTGCCAAGCAATATGACGGCATCGTCGTGGTGCCGATCTTCGACGGAACGGCTCGCATCATCAACGAGGCCATGCAAGAGGGCGTGCCGGTCTTCAACATCATCGCGGAAGGCGCGGCCGAGTCGCAGCGCCTTGCCTTCATCGGCCAGGATGCGACCTCGGCCGGCAAGCAGATTGGCGAATTCATCGCCGCGAAGATGAATGGAAAGGGCAAGCTCGGCGTCATCACCGGCTATTTCGGCGCCACCCAGCACACGCAGCGCATGAATGGCGCGCTGGATTTCCTGAAGGCCGAATTCCCCGACATCCAGATCGTCGGTCCATTCGAGAACAAGGACAAGGCAGAATCGGCCTATTCGCTGGTTCAGGACATGGTGACTGCCAATCCGGACCTCTCGATGGTGTACGTGACGGCGGGCGGACCGTTCGGCGCGGCGAAGGCCGTCAAGGATCTCAATCTAACCGGTACGGTCGGCGTCGTCGGCTTCGACCATACGCCGGACAACATCCAGTATTTGAAGACGGGCGAGATGGTCGGCCTTCTCGATCAGGCGCCCTACCAGCAGGCGCTCGATTCGAGTGTCATGCTCTACAACTATATCGTCGCCGGTCAGGAGCCGCCCGCCAAGATCATCCCGGTGACTGGAAAGCTGCTGACGCCCGATGATGCCAAGTAACAGCCCACGAGCGGCGGCGCCTGGCGCAGAGGCCGCTCGCTTCACCTCCGCACCGTTCCTTCGCGCGCGCCGAATTGCCAAGAGCTTCTCAGGCAATGCAGTGCTTCACTCGGTCGACCTCGATCTCAACGCGGGCGAGATCGTGGGACTGCTGGGCGAGAACGGCGCCGGCAAATCGACCTTGATGCATGTTCTGTCCGGCGGCCTGCAGGCCGACGACGGCACGATCGAGATGGACGGCCGGTCTGTCCGTTTCGGCTCGGTGTCCGAAGGCATCGAGGCGGGCGTCAGCTTCGTCCATCAGGAACTGTCGGTTGTCGGCGCGCTCAGCGTGGCCGAGAACCTGCACCTCGGCCGGATGCCCACGACGCGCTCCGGACTTGTCGATTTCGGCTTGATGCAGCAAGCGTCACGCGCCTTGCTCCAAAGGGTCGGGGCCGGTCATATCGATCCGGACCAGGAGGCCGGAACGTTGCGGGCTGGCGAGCAGCAACTCGTCGAGATAGCCAAGGCGGCCGCAAGGAAGCCTCGGCTGCTCATTCTGGACGAGCCGACATCATCGCTGACGCCGCACGAGGTCGGCGGCTTCTTCTCCTATGTGCGCGAGGCGAGAGCGGCGGGTGCGGCCATCATCTTCATCACGCATCGTCTGGAGGAGGCGATGTCGCTTTGCGACCGGGTGGTCGTCTTGCGGAACGGAGCGATCGTCAGCGAGCGGCGCCCCGGGGAAACGAGCCGCGAGCAACTGATCAAGGACATGACGGGAAAGCCTGCGATCTACGAATACAGGCAGCGGTCTCTGGACAGCAAAACGGTTGCGCTGGCGGTCCGCGGCCTGTCAGACGATCGTCTGCTTCGCGACATCGATCTCGACGTCCGCAAGGGCGAGATCTTCGGGCTGTTCGGCCTCGTCGGCGCCGGGCGAACCGAACTGCTGGACCTCATACACGGGGTGAATAGGCCGAAAGCAGGAGAGATCTCGCTGTTTGGAGAGAAAGTGGCGTTCACTGATCCGAGCGAGGCGGTGCGGGAGGGGATTACGCTCGTGCCGGAAGGGCGCAAGACCGCAGGCATCTTGCCGCAGCACTCGGTGCGCGACAATGCCGCGATCAGCAGCCTGCGTCGATTTTCCAAGGGGCTGTTCTCCGATCGGGCAGGGGAGGCCGGGCGTATGGCGCTTTATCGCGAGACCCTGGGCATTCGCATGGTTCGCGACACGCAGCCGATCTCGACGCTGTCGGGCGGCAACCAGCAGAAGGCGATCTTCGCCCGTGCCCTCATGGCCGAACCGCGACTGTTGCTCCTGGACGAGCCGACACACGGAGTGGATGTCGGCGCGAAGTCCGAGCTCTACGACATCGTCGCCAGGGAGGCGGAAAAGGGGCTGACCGTCGTCATCGCTTCGTCGGAGGTGCCGGAGATCCTGGCGCTGTGCGATCGCGTCGCCGTTCTCTCCAAGGGCCGGCTGGCCGGAATCGTGGACCGCGCCGACATGACGGAAGACCGAATATTGACCATGGCATTCAAAGAGCACTGAACAGCTCGTTCATTCCCAATCAGTGCCTCTACTCGCGCCGCTCGATCTTCAAGCCGCTTGCGGCGTGACCTTCGCGCGAACGCGGGAGCAGGCCTTTCAATACCGTTCGAGTGATCGCTCTGGCAGCCTGATGGAGGGCTAAACCGTCAAGCGCTCCGCTATTCCCGCGTCAGTAATCGACGACGCGAGCGTCACTGGGGTCTGCCCATCGGGTGTTCGGGACGACGGAAAACCAGCCGGGGCGGGAGGGATCCCGGTCGTAGGGATAGCCGCCGAGCGTCTTATGGAGGTCGGCGTACTGCCCGAGCTTGTCGCGATCGAGCTCCACCCCGAGACCCGGCGCCGTCGGCACCTTGATGGTGCCGTTCTCGTAGCGCATCGGGCCGCCGACGATGATATCGTCCGTGAGCTGGTGATAATGCGCATCCGCGTGGAAGACGAGGTTCGGGAGAACCGCGCCGAGGTGAAGCATGGTGGCGAGCTGGATGCCGAGTTCGCCCGACGAATGTACCGCAATGCCGAGTTGGAAGGTCTCGCAGACGCCCGCCGCCTTCACGCAGGGGCGGATGCCGCCCCAGAAGGTGGTGTCGAGCAGGATCACGTCCACGGCGGGATTGAGGATATTGGTGGCGAGCTGCTCGAAATTCACCACGACGGTATTGGTGGCGAGCGGCATGGTCGTGTTCTCGCGCACCCGCCGCATGCCGTTCAACCCCCAGGTGGGGTCCTCGTAATAATCGTTGTTGAGATCCTCGATGCCCTTGGCGAAGCGGATCGCCTCCTCGACGCTGAACGCCGCGTTCGGGTCGTAGCGGACGCTGTCGGGGCCGAGGGCCTTCGCCCATGCGCGAAAGACCTCCAGCTCGTAATCCGGCGGGAAAACGCCGCTCTTCAGCTTGTGCGAGGTGAATCCGCACTTCTTTTTCAGAGCCAGCGTCTGCTCGATGAGCTGATCGGCCGTGCGCGTCTCGCCCTCGCCCGTGTCCTTGTTGGGAAGGCGGAAAAACATGTAGCTGGCAAAAGGCACCGCATCGCGCATCTTGCCGCCGAGGAGATCGCAGGCAGGCACGCCGAGAAATTTGCCCATGATGTCCAGACAGGCGAACTCGATGGCGGCATGCATCTGGGTGCGGTTGTTGTAGAGGCTGGCGGTCGGGTTGCAGATCATGAAGCGGAGATTTTCCAGCTCGAAGGTATCATGGCCGAGGAGGTATGGTTTCAAAGCCCGGAACGCAGCCTCGGCGCTCTCTCCGCCTCCGCCCATTTCTCCGAGGCCGACGATGCCCACATCGGTTTCCACCTCGACGATGGTACGCACGAACCGCCCCCAATGTGCGCCGTTGGAATGACGCAGCGGCGCCTCCAGCGGAACGGTGACGGTGGTCGCGCGGATATCGGTGATCCTGGGTCGCTTCATGGGAGGCTCCAATGCAGGCTGTCTGGTGCGAAGGCTGGGGCGCGGGCAGAAACGGTCCCCCTGCTATTGCGCCTCCCCCAGCACGCGCAGGATTTCGTAGCAGGCACCGAATGGATGGTAGTCGGTCTTGCCTGAAGGGCTCTTGATGTCGCTCTGCTTCACACCGTCGGGCGAGAGAATGCGGAACCAGCAGCCATATTCGTGATCGATCAAGTGCCGCCAGCTGTAGCGCCAGAGCCTGTCGTAGTCCTGCCAGTAGCGCTCGCGGCCGGTGCGCCCGGCAAGCGCGGCCGCGGCCGCAATCGTTTCGCAATGGACCCAATGATATTTGTCGAGGTCGTAGAGCTTGCCTTCGGGGCCGTAGCTGTAATGCATGCCGCCGAATTCGAGATCGGCGCTTTTAGCGAGTGCCGTCTCGTAGAGAAGGAGGGCTTTCGGCAGGATCCAGTCCTGCGGACGATAGCGCTCGAGGATCAAGAGCAGCTTGGTCCATTCCGTCATGTGGCCCGGCTGGTAGCCGTAGGGCCGGAAGAGGTGCTTCGGATCGTCCTTGTTGTAGTCCCAGTCGACCGACCAGTCCTGACGGTAATGCTCCCAGACCACGTCCTGAGTGTTGGCGGCAAGCTCGACGCAGATGCGCCGCGCGAGCGTTTCGGCGCGGTCCAGGTAACGGATCTCGCCGGTCGCTTCATAGGCCGCCAGCATCGCCTCGGTCATGTGCATGTTGGCGTTCTGCCCCCGGTAGGGTGAAGTCGCCCCCCAGTCGCGGCTGACTTCGTCCTTGTAGAGTTCGCGGTCCGGCTCCCAGAAACGGTTTTCGAGAAGATCCCAGGTCTGCGAAACCCGGGCGCCCGTGCCGGGAATTCCGGCCTTCATGGCCGTTGCATAGGCGAGCAGCACGAATGCGTGGCCGTAGCAATGCTTCGTCGCATCCACCGCATCGCCGCCGCGCATCAGCCAGAAATAGCCGCCGTGCTCCGGATCGCGATGAACCTTATCCAGGTATCTTACGCCATGGGCGGCCGCTTCCGCGAAGTCCGGACGCTCGAACAGCACCGCGGCGGTCGCATAGTTGAAGATGAAGCGCGTGGTGGAGACGAGATGCTGGGTCTTCCGGTCTGTGATGAAGCCGTCGTCGCGGTATTCGTTGTAATAACCTCCGTCTTCCTCGTTGAGGCAGATCGGATGGTAGAAATCCATGATCTCGCGCATGTGGGCGAGCAGGAAGTCTTTCGAGCGGAAATCGGGAATCGGTTTCATGACGGGCCTTCCGGTCAATCTGGAATGACGATGCCGAGCTTGGAAAGAACGCCGCCGTCGATTTTGATATCGGCGCCCGTGATGAAGCGGGCCTTCTCGCTGGCAAGGAAGGCGACAAGTTCGGCGACTTCGGAAGGCTTGCCGACACGGCCCAGCGGATGTCCTTTGCCCCAGGTTTCGAGGGTCGCCTCGACGGTGCCTTCGCCTTTCCACAGATCGGCGGCCCAGCGCAGCATCGGGGTATCGATGGAGGCGGGGCAGACGGCATTGACAGTGATATTGTCTCCGGCGTGATCCAGGGCCATGGCGCGCACGAGTGCATTGATCGCGCCCTTGCTCGCCGTATAGGCGGCGACGCCCGTCTGCGAAGCATAGGCTTGCACGGAAGAGATGGCGACGATCGAGCCGCCGCCGCGCTTGCGCATTTCGGGAATGGCGAACTTGGAGGCGAGGAAGATGCCCTTCAGATTGATGTCGAGAACGTCGTCCCAGACCTCATCCGCTGTGTCGACGACGGTGCCGTAGCGCTGGATGCCGGCGCAGCAGGCCAGAATATCGACGCCCCCATGGCGCGATACCGCGGCCTGAACCGCCGCATTCATGTCGGCCTTGGAGCGGACGTCGCCGACGAAACCGGCGGCATTGTCCCCGATCGACGCCACGGCTTCATCGACCGAAGCCTTGTCGTTCGCCACGATCGTCACCTTGCCGCCACCCGCAGCAAAGCGATGGGCACAGGCGAGACCCATTCCGAGGCTGCCGCCGGTGACGACGATGCTCTTGCCGTTGAAATCGCTCATCACGCTATCTCCGAAACAGAAGGGAACTTGTCGGGCGCCAGCCCGAATTTCGGCTCTTCGACGCCGTGCCCCACGCCCTCGACCGCGAAGAGCCCGCCCTCCAGCGGATGCATATCGAGATGATCGCCCGTCATGGTGAAACGCGCCGAGGTCACGTAGAGGGTGGATAGGACCGGACCGCCAAATGTGCAGCTCGTCGGCCAGCTTGCCGGCAGCTCGATCAGGTGCATGAGACGGCCGGCTCCGTCGAATCCCGCGACGGCTGCACCTCCCGCTACCCGGCAGTTCCAAAGCCGGTCGTCCGCATCGAGGCAGGAGCCGTCCGGCAGGCCGCGTGCGAAGCCGGCCACGATGGTGCGCCGGTTGTCGATCCTCCGGGCGGCAAGATCGCAATCGAACATGTAGATTTCGTTCGCGAGCGTGTCGGCGAAGAAGAAGCGGTTGTCCCGCGTCCAGCCCATGGTGTTGGTGATGCCATATTCGTTAGGCGTGAGCTGCGACACGTGACCGGTTGGATCGATGCGGTAGACCGCGCCCGATTGCCGGTCCATGTCCTTCGGTGAGCCGCCTGCGTCAAGATTGCTCTGCATCGTCGCGACCCAGAAGGAACCGTCCGGTGCGACGCGACCCTCGTTGAGGCGATTTTCCGGCAGATCCGGCTCCGGCACGGCAAACTCCTCGAAAGGTCCGTCGGGCGTCCACAGGCAGACGTTGCGGCTGAGGCCGACGATGAACCCGCCATCCTTCCGCATGCCGATCGACGTCACGAAGTCCGGCGTCGGCCACGTGTCATGACGGCCGTTTTCCGGTTCGAGCCGATGGATGCGTTTGCCGACGATATCGACCCAGTAAAGCGCCTTCTCGTCACCGGACCAAAGGATGCTCTCGCCGACGATGTCCTTCGCATCGAGGAGCAGGGAAACCGTGGCACTCATGGCCGCGTCATGAATCCGTTATGCAACGTCGCGGGACGTCGCCGCTTGCGATCGACCATCGGTGTCCTCCCAGATCCCGGTTGCATTCTTGTATGCAAGATTCCGGAAAGCGTCAAGTGAGCATCAATGGCGAGTAGCAACCGGAACCCCGTCAGCGTATTCTGCCCGCAATGACAGATTGCATGCAAAAATACATAGGACTCTCAATTTATGACGCGTGACATAAAAATCTCGGCCGCGGAGCATTGCTACCGCACGCTTTCGCGCAAGATCATCGGACTCGAACTGAAGCCGAACGAGCCGATCGGCGAGCATGCGCTGGCCGGCCTCCTCGGGGTCAGTCGTACGCCCGTGCGCGAGGCCCTGTCGCGGCTGAGTGCAGAAGGACTTGTCGATCTCCGGTCACGGGCAGGCGTCGTGGTGGCGCCGATCCGCATGGACGCGGTCAGGACCGCCCAATTTGTTCGCGAACAGCTGGAGCTGGCGATCGTTGCCGAAGCGGCGCAGCAATCGAACCGCCGCGTCCTACTCGGCATCCGGCAGGCCATTGAGGAGCAGGAGCTCGCCATCCTCGAGGACAACCCCGACCTGTTTTTCGAGTGCGACGAACGCATGCACGCGCTTTACTGCAGCCTCGCGGGCCGCGACGGAGTCTGGGCCTTCATCTCGGATGCCAAGAAGCATATGGACCGGGTCCGCCGTCTGTCGATACAGGCGGGGCAACTCGACCAACTGGTCGAGGACCACCGGCGCGTTCTCAAGGCGGTGGGCGAAGGAGACGCAACCAAGGCCCAGGAGATCATGCGGCTGCATCTGCGGCGCGCGGTGGTCGATCTGGGCGAGCTTTCGCAGCGGTTTTCGTCCTATTTCGCGTTGGATGCCGCAGGCGATGCCCGTTAGGGCGCTTCAGTCGAGCGGTTGCTTCCGTAGCACCTCCCAAACAGATTTTTGCAATTCGGCATTGACAACAACCGAAGGCAAATCTATGCACAGGTTAATGCAAACCTATCTGATAGGTTGGAGGTTAACTTGATAGAGCTAAAGGCGGAGGAACAGTCCTCATCCGGGCGTTCCGGCGCGGAGGGGCTGCTCGGCGGCGTCATGACCGCCGTGAAGACCCATATTCGCGAAAACGGTCTTCAGGTCGGCGACTCGCTGCCGAGCGAGGGGACCTTTGCCGAAAAGCTGGGCGTATCCCGCAGCGTCGTGCGCGAGGCCTATCGTTCGCTTGCCGCGCTGACCCTGATCGATATCGGTAATGGCCGGCGTCCTCGGGTGGCCGCGCCCAAAGCGGACGTGCTTGCACTGGTGACCGACCATGCTGTGCATACCGATCAGGTGACGATCCAGCAGATTTTCGATGTCCGCCGGACTGTCGAGCGCCGTACCGTCGTGCTGGCAGCCATGCGCCGCACCGACAAGGAAGCCGCCGAAATCGTCGCGCTTGCCGAAGCGATGCAGCGGGATTTCGACCAGCCCGTCAGGGTGATGGAACACGATATCGCCTTTCACGAAGCGATCGGCAGGGCGTCCCGCAACCCGATGTTCGCGCTGATCGTCGGCTCCTTCCATGTCGTGACGCGCCATACCTGGCCGATCGGCTGGGCGAGCCGCGGCAGCAATGAGACGCGGCAGGAAAGTATCGACGGCCACATGACCATCGCGCGGGCCATCGCCAACGGCGATCCGGCGAAAGGCGAGGAGGCGATGGTCGAGCATTTCGATCTGACGGTAAAGGCGCTTTTGGCGGCAGGAGTTTATTGAGCATGAAGATCACGGAATTAGAAACGGTCCGCGTCCGCGACTTTCCCAATATTCTCTGGGTCCGCATCCACACGGACGAGGGGCTTGTCGGACTTGGCGAGACTTTCTTCATGGCGCAGACCGTGGAGACCTACATCCATGAGGTGGTGGCCCCGAAACTCGTCGGGCGCGACCCGCTGGAGATCGACCGCATCTCGAAGGATCTGACGGGCTATCTCGGCTTCCGGTCGACCGGGGCCGAGATGCGCGGCAATTCGGCGGTGGACATCGGCCTCTGGGACCTTTTCGGCAAGGCGACGAACCTGCCGATCGCCCAGCTTCTCGGCGGCTTCTCGCGCCGCGAGATCCGCACCTACAACACCTGCGCCGGCAACACCTATATGCGCGACGCCAAGGGCCAGCAGACGGCAAATTACGGCATCGGCGGCCCGCGGCGCGACTATGACGACCTGAACGGATTTCTGGAACGGGCGGACGAACTCGCCGAGGACCTCCTGTCGGAGGGCATCACGGCCATGAAGATCTGGCCGTTCGATATCGCCGCGGAGAAGAGCGGCGGTCAGTATATTTCCGGACCGGACCTGCGCAAGGCGCTGGAGCCCTTCGAGAAGATCCGAAAGCGCGTCGGCGACCGCATCGACATCATGGTCGAGTTCCACTCCATGTGGCAACTGACGCCCGCCATCCAGATCGCCCGGGCACTCGAACCCTATGCCACCTTCTGGCACGAAGACCCGATCAAGATGGACTCGCTTTCCAGTCTGAAGCGCTACGCGGCGGCAAGCCGCGCGCCGCTCTGCGCGTCGGAAACGCTCGCGACGCGATGGGCCTTCCGCGACCTCATGGAAACGGATGCGGCCGGGGTCGTAATGCTCGATCTCTCCTGGTGCGGCGGGATTTCCGAGGCAAAGAAGATCTCCACCATGGCGGAAGCCTGGCACCTGCCGGTCGCGCCGCATGATTGCACCGGACCGGTGGTGCTCGCCGCGTCGACGCACCTTTCGCTCAACGCGCCGAACGCTCTCGTCCAGGAAAGCGTGCGTGCCTATTACAAGACCTGGTACGCCGACCTTACGACGCAGTTGCCCACCGTGACGAACGGCATGATCACCATCCCGCCGGGGGCGGGGCACGGGGTCGATCTCGCTCCCGATCTCGACCGGAAATTCGAGGTGTCGCGGCGCAGTTCCTAGATCGAGGATTGAAGTTCGACTGACTTGTATGGTAGTAGGCCAATAGCTGCCGGGAGCTTGGAAGGGGGGCTGAATGCAGAACATCAAACCGCAGCGCGTTCTGTCCGCGATCGAGGCTGTCGGTCCGCAGGTCTATCGCATCCTGCGCGAGCAGATCATCCAGGCGGAGCTGGTGCCCGGCGCGCGTATCTCCGAAGCGGAGATAGCAAGAAGCCTATCGATCAGCCGCCAACCGGTTCGCGAAGCCTTCATCAAGCTGGCAGAGGAGGGGCTGGTACAGGTGCTGCCCCAACGCGGCACCTATGTGACGCGAATCTCGACGGCATCGGTCATGGACGTGCGCTTCGTGCGCGAGGCGATCGAGGCCGACATCGTGCGCCAGGTCGCCGGCGAGCATCCGGCGGCGATCGTCGACGAACTGCGCGAACAGATCGCTCGCCAGAAGCAGGTGCCGCATGACGATCGCGCTGCATTCCTGCGACTGGACGAACTCTTCCACCACACGCTCGCAACGGCCGCCGGCCGCGCCTATGCCTGGAGCGTTATCGAAAGCGTCAAGGCGCAGATGGACCGCGTCCGGTTCCTGAGCGTCGACGACCTGCAGATCGGCCGTCTGATCGAACAGCACGAGCGCATCGTAGACGCGATCGCGGCAGGTGATGTCAGCGGGGCCGAGCAGGCGCTGCGCATGCATCTGCGCGAGATTTTGAAATCACTGCCCGAGATAGCGCGATCGCGGGAGGAATTCTTCGACGGCACCGGGTAACCGGCCGCCGCAATATGATCGATGTTCAACGGGAGGTAACGCATCATGATCAGGAAATTGATAGCAGGAACGGCCCTCGGGCTGACGCTGATGGCTCCAGCCGCCAGCGCGGAAGGTCTCAGCATCGCCTTCATCAGCCACTCGTCGGCCTCGAACACATTCTGGCAGGCGGTCAAGAAGGGCTATGACGACGCCTGCGAAAAGGTCGGGGCCTCGTGCCAGTTGATCCTCACGCAGACGGAAGGCGCGGTTGAGCAGGCCGTCGCCAATCTGCAGGCGGCGATCGCCTCGAGGCCGGACGCGATCTTCGTCGCGATCGTCGACAACAATGCCTATGACAACGTGATCAAGGAAGCCGTCGACGCCGGCATTCTGGTGCTCGCCGTCAATGTCGACGACAGCGAAGGCGCCAAGGGCAACGCCCGTAAGGCCTTCATCGGCCAGGGCTTCACCGCGGCCGGTTACTCGCTCGCCAAGGCCCAGTCGGAAAACTTCCCGAAGGACGGCCCGCTCAACCTGCTGGTCGGCGTCAACGCGCCGGGCCAGACCTGGTCCGAGCAGCGCGCCGGCGGCGTCACGAAATTTCTGGAGGAGTACAAGGCCGAGCATTCCGACCGCGAGGTGAACATCACCCGCATCGATTCGGCGACCGACCTCGCGCTGACCGCCGACCGTATCGGCGCCTATCTCAATGCCAACCCGGACACGACCGCCTATTTCGATACCGGCTACTGGCATGCCGGTGTCGCCAAGGTTCTGAAGGACCGCGGCATCGAGCCCGGCAAGGTCCTGCTCGGCGGTTTCGACCTCGTGCCCGAGGTGCTGCAGCAGATGGAGGCCGGCTATGTTCAGGTGCAGGTCGACCAGCAACCCTACATGCAGGGCTTCATCCCGGTCATGCAGGCCTATCTCTGGAAAACCGCGGGCCTGACACCCTCCGACGTCGATACGGGGCAGGGCATCGTCACTCCGAAGGACGTGCCGGCGATCCTCGAACTGGCGAAGCAGGGTCTGCGCTAACCCGGCGCCCCCGATAAGCAAACAGGCGTTTTGCCCGAGCGACTTCGAGACTGGAGCGGGATGCGCGGCTTTCCGTCCGCATCCCGCTCCGGCTCTCCGGATTCGATCACGTTGACGATCTCAGGCACCCGACCCGGGATCGCCGTGATCCGCCAGGCACGACGCCGAACCATGAGTGACAGCCCATGAAGCGGTTTCTGAAAATCTATCTCGACAAGCCCGAGCTAGCCGGCCTTGCACTGCTGTTCGTCCTCGTCCTCGTCTTTCAGGCGAAGTCGAACGGCATTCTTCTTTCCTTCGAGAACATGCGTGGCGTGATGGGCCTTCTGCCGGAAATGGCGCTCGTCGCCATCGGCGTGACGCTCCTGATGATCTGCGGCGAATTCGACCTGTCGGTCGGGTCCGTCTTTGCGCTGATGCCCATGTCGATGGCGGTGCTATTGAATTCCGGCGTGCCCTTCACCGTCGCGGTGCTGCTCGGTCTCATGATCTGCGGGGTGATCGGTTTCATCAATGGTTATGTGACGCTGCAATTCTCGATACCGAGCTTCATTACGACGCTGGGGATGCTCTTCATCGCGCGCTCGCTGACCATCGTCATATCAGGCGGTTTCCCGCCGCTTCTGCCGCCCGACCTGCCGACCTGGCTCTTCACGGACTACATCTGGCAGGGCTCGCCGTTCCGCATGTCCTTCCTCTGGTTCGTCGTCATTGCCGCACTCGTGGCGGCGCTGCTGTCGCTCACCAACTTCGGCAACTGGATTCGGGCGACCGGCGGCTTTAACGAGGCCGCCGCCTCGATGGGCATTCCGGTCAAGCGCGTGAAGATCGTCTGCTTCATGCTTTGCTCGGTACTGGCGGGCTTTGCAGGCCTGCTTCAGGTGCTGCGTCTCGGCTCGCCGCTGCCGTCGATCGGCGAAGGGCTGGAATTGCAGGCGGTCGCCGCGGCCGTCATCGGCGGTACGGCGCTCGCAGGAGGGATCGGCACGGTCTTCGGCGCCATCATCGGCACGCTTCTGATCCGCACGATCGACAACGGCCTTGTCCTTTCCCGTGTCGATGCCAACTGGTTCAAGTTCGCGATCGGGGTTCTGACCATGTTTGCCGTCATCGCCAATGCCTGGATGGGCAAGATGTCCCGCAAGATCAAGGTGGAGGCGCACAAATGACCACACCGATCATCGAATGCCGCAACCTTCAGAAATGGTATAGCGGCGTGCATGCGCTGAAGAATGTCGATCTCACGATCCACCCCGGCGAGACCGTCGGCCTGGTCGGCGACAACGGCGCCGGCAAGTCGACGCTCATCAAGATTCTCTCGGGCGTCCACCATCAGGATTCCGGCGACGTGCTGATCGAAGGCCGCAAGGTAGCTCTTCGCAGCCCAAAGGATGCGATGCGCTACGGGCTGGAGACGATCTATCAGTACAATTCCATGGTTCCGACCATGTCGATCGCCCGCAATCTCTTCATCGGCCGCGAGCCGATGAAATGGTCGGTCTTCGGCGTCGGCATCATGGACCAGAAGCGCATGCGTGTCGAAAGCATCCAGGCCATCGCCGATGTCGACCTGCATCTGCGCTCGCCGGATGCGCTGGTCGGAGAGCTTTCGGGCGGCCAGCGGCAGGGCGTTGCGATCGCGCGCGCCATGCACTTCAAGTCGAAGGTGCTGATCCTGGACGAGCCGACAAACCATCTTTCGGTCAAGGAGACTGACAAGGTGATCGGCTTCGTGCGCGGCTTGAAGGCGCAGGGCCTGACCGGAATCTTCATCTCCCACAACATGCAGCACGTCTTCCAATCCTGCGACCGCATCGTCGCAATGGCCCGCGGCGAGATCGTGTTCGATAAACCGACCGCGGACACTTCGATAGACGAGGTTCACGCGCTTCTGTGAGGTAACGATGACAGAGCTTTCCGGAAAGACCATCCTCATTACCGGCGCGCTCGGCACGCTCGGCCGCGCCCAGGCCGAGCGGCTGGGGCGCGCCGGCGCCGGTTTGCTGCTGCTGCTGGATCGCCCGGGCGCGGAAGCCGGGGAGGGCTTCGCGGCGAGCCTCGCCGCGGCTCACGAAACCATGGCGATCTATGTCGGCGAAGACCTGAATAACCTGGCTTCGGCGGAAAAGCGCGCAGCTACGCTTTCCAGCGAGCATGGCGGCATCGACATTCTCATCAACAATGCGGCGCTCATCATCAACAAGCCTTTCGAGGAATTTTCGCTGGAGGAATACGAGGACCAGGTCCGCGTCAACTCGTCGGCGGCTTTCGCGCTTGCCCGAGCCGTAACGCCCGGGATGAAGCAGAAGCGCTACGGCAAGATCGTGAACTTTTGCTCCCTCACGTTGAACGGCCGCTGGGACGGCTATGTGCCCTATGTAGCGTCCAAAGGCGCGATGCTGGGGCTGACGAAGGCGCTTGCGCGCGAACTCGGCCCCCACGGCGTGCGCGTCAACGCGGTGTCGCCGGGCGCGGTGGTTTCGGAGGCGGAAGAGCGGATCTTTGCCGACCGCCTGCAACAATACAATGACTGGATCGTCGAAAACCAGTCGCTGAAGGCGCGCATCCAGCCCTCGGACGTCGCCGACCTGGTCCACTTCCTCGTCTCGCCGGCCTCCGACATGATTTCCGGCCAGAACATCGCGATCGACGGCGGCTGGTGATGCCGGCGATCGAGCTCTCCAACGGCGAGGCCCGCCTCATCGCGCGGCCCGACCTTGGCGCCGGGCTGACGGCATTCGACGTGCTGCACGATGGCGTCTGGCAAGCGATCTTCCGCAGGGTCGATCCGTCGACCGCGCATCCCTTCGCGCTTTCGAACATTCTGCTTGTACCTTTTTCCGGGCGGGTTTCCGGCGGCGGGTTCACGTTTGACGGAACCTTTCATGCCCTGCCGCGGAACGTGGAAACGGAGCTATACCCGATCCACGGGAACGGCTTTTCGGTCGCGTGGGACGTCGCCTCCCTGAGCGCGGATCTGCTCACGCTCACCCTATCCGCCGAGGGACCGGGGCCTTTCCGCTACGATGCGACGATGTCCTACCGCCTCCAGGGCGCCGGCCTGGTCATGGAGCTGAGCCTTGTCAACCGCGCCAGGATCCGTCTGCCCTATGGCGCGGGTTTTCATCCCTGGTTCGTGCGAGAGCAGGATACGACGCTGCACGCGCCGGCCCGCGGCGTTTGGCTCGAGCAATCAGATCACCTGCCAAAGGCCCATGATGCCATAGCCGCACATGCGGATTTGGATTTCAACAGGCCGAAGCCATTGCCGGCGCGCTGGATCAACAACTGGTTCGACGGCTGGGACGGCAGGGCGCGCATCCACTGGCCAAGTCGGGGGCTCGCGGTGGACGTGGATGCGAGCGAGGGGCTCCGCCAATACGTCGTCTTCTCGCCCGCTGCGGCTGCAGATTTCTTCTGCTTCGAGCCGGTAACGCACCCTGTCGATGCGTTCAATCTGCCCGGCAAGGCCGAAGCCCACGGGCTCAAGATTCTCGAACCGGATGAATCGCTGGCCGTCTCTGCCCGTGTCGCCGCAGACTTTGGCTGAGCATGTCGTCAGCCACGGGTTCCCGGCGCAGCGCCAGTTGCAGAATGCCCGGTGAGCTCAGATGCTGCAGCCGCAAGGTTGAAGTGTTCTGATCGTGGAGAGAGCAGAGAATTTCCGCTTTTCCTGCTCTAACTCCTGTTTGCTGCTGTGCGAAAAATCGGTGCGCACTTTTCCTGGAATTGCTCTAGCGATTGACCGTCGACTATAATCCCTCCACGCATTCTGTTCCGATCGGTAGTCAATGTCCTCCCAAGAACGAAAGAAGTCTCGCGTCACGCTTCTCGACGTTGCGCGACACGCCAGCGTTTCCCGTGCGACCGCTTCCCTTGTTCTTCGCAAGAGCCCGCTGGTCGGCAGTGAGACGCGCGCGCGCGTGGAGCAGGCGATGCGGGATTTGGGCTATGTCTACAACATCGGTGCAGCCCGTCTGCGCGTCGAACGCAGCCAGATCATCGGCGCAATCGTGCCGAATCTCACCAATCCATTCTTCGCGGAACTCCTTTCAGGTATCGAGGAGGCTATCGGAGCCACCGGCAAGGTGGTCATTCTCGCCAATAGCGGCGAGAAGGTGGAGCGGCAGTCGATGCTGCTCCAGCGCATGCGCGAACATGGGGTGGACGGCGTCGTTCTTTGCCCCGCCGCGGGCACCGAACCTGACCTGTCCGAGCAGTTAGCCGCGTGGGGTATGCCCGTCGTCCAGGTATTGCGCCACATTTCCGTCGATATGGACTATGTCGGCGTGGACTATGCCGGCGGCATGCGTCAGGCGGTGGATTATCTCGCTTCGCTCGGTCATGAGAAGATTGCCTTTGCCGTCCACGGGCCCTTTCATTCTGCCTATCGGGAGCGCGTGGACGGCTTCCGTGACGCCATGCTGGCAAAGGCGTTCGATCCCGAGATCCTGATCCATTTGCCGGCACAGCTCGGAGAAATCGCCGACTCGACCCACCTTCTGTTCGCAAAGGCTACACAGCCAACTGCCGTGATTTGCTTCAATCATCTTGTCGCTCTCGGCCTTGCAGCAGGACTTCACGATTGCGGGCTCACAATCGGACGCGATCTCTCGCTGATCGGCTTCGACGACGTGGCTGACGCCGAGGCCATCCGGCCGAGACTGACCTCGGTCTCGACCGGCCCCACCGCGATCGGCGAAATGGCGGCGCGGCTCCTTGTCGAGCGCATCGCCAATCCGGATTTGCCGCCGCGGCGCGTGGTGAACGATACGACGTTGAGCGTTCGGCAGTCCTGCGGCCGGCCCGCCTGATCGCGCCCGATCCCGGCCGTCATTTGCGGTTGACGCATGTCAGGAAACATTTTAGATCGATCTAACTGACGCAGATCGCGGGAAGCGCGGCATGCGGCGCCGGTAGTGTGGGAGGAGGTCCCGGCATGTACGAGTTCAACTTCGCGCCTGTACTCGCGTCTTTCGACCAGTTGCTGGTCGGCGCCTGGCTGACGGTTCGCCTGTCATGTGCAGCCATGTTGATCGGCCTCGTCGTTTCAGTCTTCTGCGCCTGGGGAAAGACGGCAGGACCGGCGATCCTGCGTCACGTAATCGATGGCTATATCGAGATCATCCGAAACACGCCTTTCCTGGTGCAGATATTCTTCATCTTCTTCGGCATGCCTTCGCTTGGCCTGAGGCTTTCGCCGAACAGCGCGGCGCTGCTGGCGCTTGTCGTCAATTTCGGCGCCTACGGTACGGAGATCATCCGCGCCGGGATCGAATCCATTCATAAGGGGCAGGTAGAGGCCGGCTGGGCGCTTGGGCTGTCGAGGCCCCAGATTTTCCGCTACGTCGTCATGAAGCCCGCCTTGCGCACCGTCTATCCCGCGCTCACCAGTCAGTTCATTTACCTGATGCTGAATACCAGCGTCGTGTCGGTCATCTCAGCGGATGACTTGGCTGCTGCCGGCAACGACCTCCAATCCGCCACCTTTGCGAGCTTCGAGGTCTATATCGCAGTCACTCTGATCTATCTTGCCCTGTCGGTCGGTTTCTCCGCGCTGTTTTACGCGCTCGAGAAAGCGGCCTTCAAATATCCCCTCGGCCGCTAGGAGCACTGTCATGATCAGAGCCTTCGGCTGGAACGAGTTTCTCGTCATCGTCGCCGCGGCACAGTGGACGATCGCCCTGTCCGCGATCGCCTTTGCCGGCGGCAGCGTCGGCGGACTGCTAATGGCATTGATGCGCGTCTCCGAGACGCGAGCGCTGCGCCTCTTCGCCACGGGCTTCATCCGCGTCTTCCAGGGGACGCCGCTTCTGATGCAGCTCTTTCTGGTATTCTTCGGCATGAACATCTTCGGCTTTGCGATCAATCCCTGGATTGCCGCGACCATTGCGCTCGCGCTCCACGCCAGCGCCTTCCTGGGCGAGATCTGGCGCGGCTGCATCGAGGCCGTGCCGAAGGGACAGCGCGAGGCGGCGACTGCGCTCGGCCTGCGCTATTTCCGGTCGATGCGTCACGTGATCCTGCCTCAGGCGGCCCGTATCGCCGTCGCACCCACCGTCGGTTTCCTGGTGCAGCTCATAAAGGGCACCTCGCTCGCATCGATCATCGGCTTTACCGAGCTGACCCGGCAAGGGCAGATCATCAACAATGCGACGTTCAGTCCGTTCCTGGTCTTCGGCACCGTTGCCGCCGTCTATTTTCTGCTTTGCTGGCCGCTGTCGCTGATCGCACGCCGAATGGAAACACGTTTTTCCCGGGCAACGGCACGTTGACGGGCCCCCGCCGGCGGGAGGGCCGGCATATGAGAAGGGAAGGGCTAATGAATATCTCTAGACGCACAGCAATATCTGTCCTCGGCGCTGCGATTGTCGCGGGCCTGGTGGCGCCCGCAGCAGCGCAGACGGTAAAGACGATCAAATCGGCCGGTACGGTGAAGGTCGGCATGCTGGTCGACTTTCCGCCGTTCGGGATCATGGACGCGAACAACCAGCCGGATGGTTACGATGCCGATGTTGCAAAGCTGCTTGCCAAGGAGCTCGGAGTCGAAGTGACGATCGTGCCGGTGACGGGGCCCAACCGCATACCCTACCTGCAGAGCAATCAGGTTGATCTGCTGGTCGCCTCGCTAGGCATCACCGAGGAGCGCGCCAAGAACGTCGATTTCTCGCAGCCTTACGCAGGTATCTCGATCGGCGTGTTCGGCGCCGCGGACCTGGCCGTCACAAAGCCTGAAGATCTGGCCGGCAAGACGATCGGCGTCGCCCGCGCCAGCACGCAGGACACCGCGACCACAAAGATTGCCCCGCAGGACGCCAACATTCAACGCTTCGACGACGACGCCAGTGCGGTGCAAGCGCTCCTTTCCGGACAGGTCGAGCTGATCGGCGTTTCCAATGTCGTCGCCGCCCAGATCGAAGCCGCCGCCCCTGGGCGGTTCAATCAGAAGCTTCAGCTGAGCCAGCAGGTTCAGGGTATCGCCGTTCGCAAGGGATCGAGCGAGATGTTGAAGTTCGTCAACGGCTTCCTCGACAAGGTCAAGGCGGACGGACAGCTCAATGCCATCCACGAGAAGTGGCTCGGATCTCCGCTGCCGGAATTCGTCACTGAAGCGAAATAGAATGGAGCCCTCGCGATGAACACGGAACGCGAACACGCCTCGCCCCCGGATTCGCGCGAGGCTTTGGACCCGGCCGTCCGCATGGAGGGCGTAAACAAGTGGTATGACGCCTTTCACGCGCTCAAGAACATCGATTTGACGGTCGGCCGCGGCGAACGGATCGTCATCTGTGGACCATCGGGTTCCGGCAAGTCGACGTTGATCAGGTGCATCAACCAGCTCGAGACCATTCATTCGGGCAGGATCGTCGTGGACGGCCACGACCTGACCGCCGGCGGGCGGAACGTCGATCTGGTCCGGCAGGAGACCGGCATGGTCTTCCAGCAGTTCAACCTTTTCCCGCACATGACGGTGCTGGAGAACTGCACGCTGGCTCCCATGAAGGTTCGGGGACTCGCCAAGGCAGAGGCCGAAGAGACGGCGATGAAATATCTCAAACGGGTGCGCATCCCCGAGCAGGCGGTGAAATATCCGGCGCAGCTTTCGGGCGGGCAGCAGCAGCGCGTCGCGATCGCGCGGGCACTGTGCATGAACCCCAAGATCATGCTCTTCGACGAGCCGACCTCGGCCCTCGATCCGGAAATGGTCAAGGAGGTCCTGGACACGATGGTGGATCTCGCCAACGAAGGCATGACCATGCTTTGCGTCACGCATGAGATGGGCTTCGCACGAAGCGTCGCCGATCGTGTCGTCTTCATGGACCGCGGCGAGATCCTGGAGATCGCGCCGCCCGATGCCTTCTTCGGCGCCCCGCAACACGAGCGCACGCGCTTCTTCCTCGGCCAGATCTCCTGATGGCCACATCCAGGTAATTGGAGTTTCGAAACGTGAAACCAGATCTATTGCTCGTAGAGCCGATGATGCCGTTCGTCATGGACGAACTGCAGCGGAATTATACGGTTCACAGGCTTTACCAGGCCGCCGATCGGCCGGCGCTCGAAGCGGCACTCCCATCGATCCGCGCGGTTGCCACGGGCGGCGGCGCGGGCCTTTCCAATGAATGGATGGAGAAGCTTCCATCACTGGGGATCATCGCAATCAACGGGGTCGGGACGGACAAGGTGGATCTCGCCCGGGCGCGCCGTCGCAACATCGATGTGACGACGACGCAGGGTGTCCTCGCGGACGACGTCGCTGACCTCGGTATCGCGCTCATGCTCGCCGTCCTGCGGAGGGTCGGCGATGGCGACAGGCTGGTGCGCGAAGGCCGCTGGGCCGCTGGCGAACAACTACCGCTCGGCCATAGCCCGAAGGGAAAGCGGATCGGCGTACTCGGCCTCGGTCAGATCGGGCGGGCACTGGCGTCGCGCGCGGAGGCCTTCGGCATGTCGGTGCGATACTGGAACCGGTCCACCCTTTCCGGCGTCGACTGGATCGCGCATCAGAGCCCGGTCGACCTCGCGCGCGACAGCGACGTTCTGGCCGTCTGCGTGGCGGCGAGTGCGGCGACGCAGAACATCGTCGACGCGTCCCTTCTTCAGGCGCTCGGTCCCGAGGGTATCGTGGTAAACGTCGCGCGTGGCAACGTCGTCGACGAGGACGCCCTGATCGAAGCGTTGAGGTCCGGAACGATCGCGGGTGCCGGGCTCGATGTCTTCGTCAACGAACCCGCAATCCGCAGCGAATTCCATACCACGCCGAATACGGTGCTCATGCCGCATCAGGGCAGCGCGACGGTCGAGACGCGCATGGCCATGGGAAAGCTCGTGCTTGCAAATCTCGCCGCCCACTTTGCCGGCGAAAAAGCGCCGAACACCGTCAATTGAAGCGGGAAAAGACATCATGATCGTTCGTCAGGCCCTGTTCGAGGGAACCATCCGTCCTGGCCGGGAGCAGGCATTCCGTGGATACGTCGAAGAGAAGCTGGTGCCCCTGTGGCGGGCCTTTCCAGGCGTCAGGGAAGTTCGGGTGCTCCATGCTGTCGACCGGGACGAGGGGGCACCAGCCTTCGCGATGATCCTTTCCACGACCTATGACGACCGCGAGGCTTTGGCGCGGGCCCTGGCGTCGCCCGTGCGCTACGAAAGCCGTGAATTGACGAAGGGTCTGCTGGAGATGTTCGAAGGGCACATTCACCACCATGTGTTCGAGCTGGACGCCCGATCGACGGCTTGAATGTGCGCTGCTCCCCAGGCCGCCAATCCGTAGCACCTGCCCAGTTTTAAGGCGATGGACACGGCCCACGCTCATGACATTGCGGCGAGGGTTGTGCAGGGTGCAAGCGGTCGATCGATATTCCAAGTTCATCCGAACAATTTGGGCGGCACGCGGCGTTTCACATACGTAGCGTATATGTGAGTTGACACGCGCGGCGGATCCTGGTTCACATACGCTGCGTATGTAGAGCTGGCAGCGCGATCCCGGGCTGACCACAATCAGCCTGCGCCGGCAGAAACGATGAAAAGGAATGAACAGATGACGCGACGCGACGCAATCTTTCCCGCCAATCGGCATGCCCTGTACGAAGCTCACGGATATTCAGCCGCGATCCGCTCCGGCGACCTCCTGTTCGTCTCCGGGCAGGTCGGCAGCCGTTCCGATGGTAGTCCAGAACCGGATTTCGGGCGACAGGTCCAATTGGCTTTCGACAATCTACGGGCGACGCTGAATGCGGCGGGCTGCACCTTCGACGATATAGTCGATGTGACCACGTTCCATACCGACCCCGAGAACCAGTTCGAAACGATCATGGCTGTCAAGAATCAGGTCTTCGGCACTCCACCCTATCCCAACTGGACCGCGCTGGGCGTAAACTGGCTTGCCGGGTTCGATTTCGAGATCAAAGTCATCGCGCGCATTCCCGAGGCGGCATAGGATTTCTTCCACCGGAGCGCCGGCACCGCAGCCTAGTATCCCGAAAGCTCAAGCATTCTGAGGCCTCGTCGGAACTTGAGACCGAGCCTCCGCATTTCTTCGTGGAAGGACGAAGGAGGCTTAGGTGAAAACGGCGTTGGCGGTATTTGGCGGGTTCGTCCTGTCACTCGCGTTGTTCCTGAGCGGGGCGGTCGTCGCAGTCTTGTTCCTCACCGGCAAGCCTGCGCGCCAGCCGCAGCTGGACGTGAATCAGTCAGAAGTATGGACCAAGCAGCCGCGAGCAGTCGACAGGACGGCCCAGCAATTCGAGCGGCTGCCCGCCCGCCCCGCCCCGTCCGACGTCAACGCTTCGAGAGAGCCTGAGACGCCCGCAATGGCCAATGAGGCCGAAAAGGAACGCTCTCCGGAGCCTTTGGACAGGATGGCCACCGCTTCAATTCAATCGCCGCCAGCGGAGGAGGAGCCGACGGCGTCGACAGTGCCTGCTGCTCATGCCGAATGGTGTGCGAGACGCTATCGCAGCTATCGTCCGTTCGACAACACCTACAGATCGTTCAGTGGCGGACGGCGGTCCTGCAACTCACCCTATATGGATGCGGCGTGGGGGCCGTCGGAGGATCCTTCGCCTGTACCGCGCGGTATCGATGCGGAAGATGCCGATGACCCCTCGACGCAGATGGAATACTCGGCCGGTGATGGCGAGGCAATCCGACTGACGCAAGAGCATGTTGCCTATTGCTTCAGCCGCTACCGCTCCTACCGCCCGGAAGACAACAGTTACCAGCCTTACAGCGGCGGCCCGCGCAGGCAGTGCCGGTAACGGGGCGCCTGGTCGATTGCGCCGGGAGACGGCGTCAACCGATTGAAAACAAAATCTCAGGCAAATTTTGCATAGGATGCTGCCCGAATTGAATTGGTCAGCCGCGGCAAGTCGTTCCTATGTTCCGCCATGACTGCATGTCTCCTTTCATCGGACCCGATGAAAGAAAAGACATGCGGCAAGTTGACGATTTTGCAGCGACCTTTGCGCGTTCGAAAGAGGCGCGGCGCTGTAGGGCAACGGGCGCAGCAAGGGGAACAGATGGGCAGGATCGTCTATGTCCACGGTCAATTCGTACCGGAGGAGGAGGCCCGCATCGGGCTTTTCGATCGCGGCTTCCTGTTCGGCGATGCTGTCTACGAAGTGACGGCGGTTATCGGCGGACGGATGATCGACAACGACCTGCATCTTGACCGTCTCGAACGCTCGCTGAGGGAACTCGCCATTCCGCTCGGCCTCTCGCGCAAGGAGATTGCCGGCGTCCAGGCGGAATTGGTCACCCGCAATGCCTTGCGGGACGGCACGGTCTATCTGCAGGTCTCGCGCGGCGAGGCGGATCGCGACTTTCTCTATTCCGACGCACTGGCGCCGCGGTTCGTCGGATTCACGCAGGCGAAGACGCTGACCGGCACCAAGGCCCAGCAGGACGGCATCTCGGTCGATCTGACCGACGATCCGCGCTGGCACCGTCGCGACATCAAGACCGCCATGCTGCTCGGTCAGGTCATGGCGAAGCAGGCGGCCCGCGCCCGCGGTTTCGACGACGTCTGGCTGGTGGAGAACGGACTGGTGACGGAGGGCGCATCCTCCACGGCCCATGTCATCACCGGTGACGGGCGCATCCTTACCCGCGCCGCGTCGCGCGCGACGTTGCCGGGCTGCACGCAGCGCGCCCTCGCACTGCTCTGTGCCGCCGAGGATCTCGCGATCGAGGAGCGCGCCTTCACGCCCAACGAGGCGCAGGCCGCCGCGGAGGCGTTCCAGACCTCCGCCTCGAGCCTCGTCATGCCCGTCGTGCGCATCGGCGACCGGGTGGTCGGCAACGGCAAGCCCGGTCCGATGACCCGAAAACTCCAGGCCCTCTACCTGGAAGCGGCTGGCGTTCCGGTCTAGATCCGTCGAATGTTTCACTGAAACGGAAAAGCGATGTAGGGAGGGGCGATATGAAGACCGCACGGGAACTGGGGCTGATCCCGAAGGGCAGGCTGGAACCGGGGCCGGGCAATGCCATTACGGACGTCGCGGGCGTTTCGGTCGGCCACCGGTCGCTGCGCGGCGAGGGCCTCTTCACCGGGGTCACGGCGATCCTCCCGCATGCAGGCGACGTGTTCCGCGTGAAGCCGCGGGCGGCGGTGGAGGTAATCAACGGCTTCGGCAAGTCGGCGGGGCTGATGCAGGTGGCCGAACTCGGCACGATCGAGACGCCGATCATGCTCACCAACACCTTTGGCGTTGCCGCCTGCACCGAAGCGCTGGTCCGCCGCGCCATCTCCGCTAACCCGGCGATCGGGCGAAAGACCTCGACCGTCAATGCACTGGTCTGCGAGTGCAATGACGGCAGCATAAACGACATTCAGGCGCTGGCGGTAACGCCCGCCGACGCCGAGGCGGCGCTGGACGCCGCGCGTACGGGGCCGGTGGAACAGGGTGCGGTCGGCGCCGGCTCCGGCATGACCGCCTTCGGCTTCAAGGCCGGCATCGGCACGGCCTCGCGGCGCATGCGAGTCGGCAAGCGCGACTTCACGCTCGGCACGCTGGTCCTTGCCAATTTCGGCGCGGCGGGGGACCTCGTCCTGCCGGACGGGCGCCGGCCCGATCCGCGCGTGCCGGCCGGTCCCGAGCGCGGCTCCGTCATCGTCGTCATGGCGACCGACCTTCCCTTGGCAGATCGCCAGTTGCAGCGGGTCGCGCGGCGTGCCGGCGCGGGCCTTGCCCGGCTCGGCGCATTCTGGGGCCATGGCAGCGGCGATGTCGCCCTCTGTTTCACCACCGCCGACCCGGTGGAACATGAGCCTGCCACAGCGTTCACCACGCAGGAGCGGCTCGCCGACGGCCACATCGACATCGCCTTCCGCGCCGCCGCTGATACGACGCAGGAGGCCGTCCTGAACGCGCTCTGCATGGCCCCCGCCATGCCGGGGCGCAACGGCCGCATCTATCCCTGCCTTGCCGACTGGTTGATGGAGAACCCGTCCCCGTGATCCAGTGAAGGTCTGATCAGGCCGGTGCGGGTTCCAGGAGTCGCTGCGCCGTCGCCCATAGTTCCTCGACCTTGCGGTTGCGGCTCGCTGCGTGGCGGTAAAGGCGGATTTCGAGGTCGAGGTTCCAACCCTCGTCGGCAGAGGCAGGCACGAGGCGGCGCGCGTCGATTTCCTCGCGCGCCAGGCTCTCCGGCAGCCAGCACACGCCCGCACCCGTCACCGCCATGTTCATCAGGCCGGCGCTGATTGTGTTTTCGTGCGTCGTACGGCGCCGGAAGGGCGGGCGGCGCAGCAGCAGGCGCGACAGGGCGACCCCGAAGAAGGAATTGAAGCCGTAGCTCAGATAGGGGATGGCGAGCCGCGGCTGCGCGATCGCGCGGTCGAGGAGGTTCAGTCCGGGCTGCGGATCGCCGGACAGTACGATCTCCGCCGCGACCAGCGGAATCAGTCGGTCATGGGCTACGGTCAGCGAGGAAAACTGCCCGCTATCGAGATGAAACGGCACTTCCGGATGCGCATAGGTGAGGAAGAAATCCGCCTCATCGCCGACGAGCGCGTCGAGGTTCGCTTCGATTCCGCCGCGGTCCGGAATGAGCGAGGTGCTGAACGATCCACCCGCCGCTTCCAGCGTCTTCAGCCAGCGGGGAAAGAAAGTGACCGTCAGCGTATGCAGCGCGGCAAAGCGGATGAGGCCCGGCTCGTGCGGGAGACGCAGCACTTCGCGCGCCGCATAGAAGGTGCGGATCGCTTCCTGTGCGACCGGCAGGAAATTGCGCCCCGCAGGCGTGAGTTCGGCCGGCATGGTCGCGCGGCTGATCAGCGTTGCGCCCAGCCAGCTCTCCAACTGCTTGATCCGGCGGCTGAAGGCAGGTTGAGTCACGTTGCGCAGCTCGGCCGCGCGCGAGAAGCTGGACGTGTCGGCAAGCGTCACGAAATCCTCCAGCCACTTGATCTCCATGTCCGCTTCCCTTTGCTGCGCGTCTGCCGCGGCCGATCATAAGTCATTCAATCGAAATAGGTATGTCGTTTCTGCATGGGTTGGTGCCAAAAGCGAATTGGCCAAGCCAACTGCAACCTTTCACCTTGCGCCTGGAGGAAATAGGTGCCGGCCCGTCCGGTGCCGACAGGGGGGAGTTGTGAATGGCGTTCGGAATAAAAGCCGATCTTATCCTCATCAATGGCCGGATCTGGCGCGGCCGGGAGGAGGGCATCAGCGAGGCTCTCGCCGTGTGGCAAGGCAAGGTTCTTGCAACCGGCAGCGATGCGGACATCTTGGGCCTGAAGGGGCCGCGCACCGAGGTCATCGATCTCGAAGGCCGCTTCGCCACCCCCGGCCTCATCGACAACCACCTGCACCTCATCGCGACCGGCATGGCCATGGGCTGGGTCGACGCTACGCCCGCGAGCGCGCCGACGCTCGCCGCCCTGATGGGCCGGATTTCCGACCGCGCAGCCACGACGCCGAAGGGCGGCTGGGTGCGCGCCCGCGGCTATGATCAGGTCAAGCTCGACACCGGACGGCACCCGACGCGCGACGATCTCGATCGCGTCGCCCCCGATCACCCAGTCCTACTGACACGGGCCTGCGGCCATGTTTCGATCGCCAACTCCCGCGCTCTGGAGCTTGCCGGCATCAACGAGGCGACGGCCGTGCCGGAAGGCGGCGTGATCGGCGTCACGGAGGGCCGGCTGAACGGCTTCCTGGCGGAAAACGCACAGAACCTCGTCAAGGCCGCCATGCCGCCGGCAACGACCGAGGACCTGATCGACGGAATCGAGCGGGCAGGGCGGTATCTGCTCTCCTTCGGAATCACGAGCTGCATGGATGCGGCCGTGGGGCAGGTCTCCGGTTTTGCCGAAATCCAGGCCTATGAGATGGCCAAGCTTTCCGGCCGGCTGCCGGTGCGCGTCTGGCTGACCCTGCTTGGCGATCCCGGCGTTTCCATCGTCGAGGATTGCTGGCGCGCGGGCCTTCTTTCCGGCGCCGGCGACGACATGCTGCGCGTCGGCGGCGTCAAGGTCTTCCTCGACGGCTCGGCGGGCGGGCGCACCGCCTGGATGACGAGGCCCTATAGGGGCGAGCCGGACAATATCGGCGTGCAGATGCTGCCGGATGCGGAGGTCGAGGCGGTCGTCAAGGCCTGCCACGACCGCGGCTATCAGATGGTCTGCCACGCCATCGGCGACGGCGCGATCGAGCAGCTCATCACGGCCTACGAGAAGGCGCTTGCCGCAAATCCCGATCCCGACCGCCGCCATCGCGTCGAGCATTGCGGCTTTTCCACCCCGGATCAGAATGCGCGCATGAAGGCGGCCGGTATTCTGCCTGCGCCGCAGATGGCCTTCATCCACGATTTCGGCGACAGCTACATATCCGTGCTCGGGGAGGAGCGCGGCCGGTTGTCCTACCCGATCGGCACCTGGATGCGCATGGGCCTGAAACCGTCGACCGGCTCGGATTCGCCAGTCTGCTCCCCCGATCCGTTCCCGAACCTGCACGCGATGCTCACGCGCCAGACGGGCAAGGGCACGGTGATGGAGGCATCCGAACGGCTGAGCCGCGAGGAGGCATTGCAGACCTATACGGAATACGGCGCCTATTCGCAGAAAGCAGAGGGGGTGAAAGGGCGGCTCGTGCCCGGCCAGTGGGCGGACATCGCCGTCTTCGACAACGACCTTCTGGCCGCCCCGCCCGAAACCATCCTTTCGGACACAAGCTGCGTGCTGACCCTGCTTGCGGGCCGCGTCGTGCATGATGCGCGCTGACGACCTGACGAACTGAACCGAAACGATGCCGAGAACGGCACGAGAGGGAGAACGAAATGCTGAAGAGACTGACACTGGCCGCAATGCTCAGCCTCGGCGTGGCTGCCGGGGCGCTTGCCGCGGGCGAGCGCCATGGCGGAACGCTCGTCTTCACCGCGCCCTACGGCTCGAGCTTCGCCACGCTGGACGTGCAGTCGAGCCCTAACACGCAGGAAGAGTTCATCACGCAGGCCATCCACCGTGCGCTCTACAGCTGGGATTCGAACCAGAACAAGCCCGTCCTGGAACTGGCGACATCCGAGGAGGTTTCCGAGGACGGCAAGGTCCACACCTATCACCTGCGTAAAAACGCCGTGTTCCACAACGGCAAGCCGCTGACGGCCGACGACATCATCTACAGCTACAAGCGCATCGCCAACCCGGAAAACGCCTTCCCCGGCGCGAGCTTCATCGCCGTCATCAAGGGCGCCGAGGACTATATCGCCGGCAAGGCCGACGAGATTTCGGGGCTGAAGAAGATCGATGACCACACGCTCGAGATCACCTATACCGGCACAATCAATCCCGGCTTCCCGCTAATGCAGAACACGACGGTCATCTATCCGTCGAATGTCGAGGACGAATCGACCTTCGGCAAGAATCCGGTCGGCCTCGGCGCCTTCGTCTTCAAGGAGCACGTACCCGGTTCGCAGGTCGTCGTGGAAAAATTCGACAAGTACTACGAGGAGGGCAGGCCCTATCTCGATCGCATCAACATCGTGCTGATGGCTGAGGACGCCGCGCGCGACGTCGCCTTCCGCAACAAGGAAATCGACGTTTCGATCCTCGGCCCTACCCAATACCAGGCCTATCAGGGCGAGGAGGGGCTGAAAGATCACCTCCTGGAAGTCGCCGAGGTCTATACCCGCAATATCGGCTTCAACCCCGCCTTCGAGCCCTTCAAGGACAAGCGGGTGCGCCAGGCGATCAACCATGCCATCAATGCGCCGCTGATCATCGAACGCCTGGTCAAGAACAAGGCCTACCCGGCCTCCGGCTGGCTGCCGATCTCCTCGCCCGCCTTCGACAAGGACAAGGCGCCCTACGCCTACGATCCGGAGAAGGCAAAGGCATTGCTCGCCGAGGCCGGTTATGCCGACGGCTTCGAATTCGAGGTGACGGCGAGCCCGAACGAAAGCTGGGGCGTGCCGATCGTCGAAGCCATCCTGCCGATGCTGAAGAAGGTCGGCATCACGGTGAAGCCGAAGCCGGTCGAAAGCTCCACGCTCGGCGAAGCGGTGACGACCAACAACTTCCAGGCCTTCATCTGGTCGAACCTTTCTGGCCCCGACCCGCTGAACGCACTGCGTTGCTACTATTCGAAGACGGCGCAATCGGCCTGCAACTACACCAGCTATGCAAGCCCGGAATTCGACAAGCTCTACGAGGCGGCGCAGCAGGAACGCGACTCGGCCAGGCAGAACGATCTCCTGCGCCAGGCCAACAACATCGTGCAGGACGACGCTCCGGTCTGGTTCTTCAACTACAACAAGGCGGTGATGGCCTACCAGCCGTGGATCCACGGCCTCGTTCCGAACGCGACGGAACTGGCCATCCAGCCCTATGACGAAATCTGGATCGACGAGACGGCGCCGTCATCGCGCCAGTAAGACCTTGAGGGGGAGGGGGTAGCTGCGGCTGCCCCCTCATCGATTGTCGCCGCCCCCGTGTACAGGGCGGCCAGAACGGAACCGCTCATGCTTCGTTTCACCCTGCGCCGCGTCCTGCAGATCATACCCACGGTCGTGGTGGTGGCGTTGCTTATCTTCGTCATCTTCAGCGTCGTACCGGGAACCTTCGCCGCAAGCCTCTTCGCCGACGGCAGGCGCGCCGCCGACCCGCAGATGATCGCCCGCCTCAACGAGGAATTCGGGCTGAACAAGCCGTTGATGGAGCGCTTCGTGACCTATGTCACGGACCTTGCGCAATTCGATCTCGGCACCAGTTTCCGCACCCGTCAGCCGGTGATCGACCTCATCAACGACCGCATGTGGGCCTCGCTGCAACTGGCGATCGCCGCCATGGTCTTCGCCCTCGTCATCAGTGTGCCGCTCGGCTTCGTTGCGGCGCTGAGGCCCGGCTCGGTGCTCGATACGGTGACGATGATCGGGGCGGTGTCGGGCCTCTCCATGCCGCAGTTCTGGCTGGGCCTCCTGATGATGTATCTCTTCGCCCTGCAGCTGAACTGGTTGCCGAGCTTCGGCTACGGCGACGGGTCCTTCCGGAACCTGATTCTGCCCGCCGTCACGCTAGGGGTCACGCCGCTTGCGCTTCTCGCGCGCACCACGCGGGCCGGGGTCCTCGATGTCCTCAACGCCGACTTCATCCGCACCGCCCATTCCAAAGGCATGAGCGAGGCCAAGGTGGTGCGCTGGCATGTGGCGCGCAACGCGCTGGTGCTGATCGTCACGACCGTCGGCCTGCAATTCGGTTCGCTGATCGGCCAGGCCGTGGTCATCGAGAAGCTCTTCGCCTGGCCCGGTATCGGCTCGCTTCTGGTGGACAGCGTCGCGAGCCGCGACATTCCCGTGGTGCAGGGCACGATCCTCGTCATCGTGCTTTGGTTCCTCGTCATCAACACGGCCGTCGATCTGATCTATGCCGCGATCGATCCGCGCATCAAGCAGGAGTGACGGGAATGCGCCTCGGCTTCAACTTCTGGCTCGGTTCCGGACTGACGACGCTGGTGATCCTCGCCGGTATCCTCGCGCCGTGGATCGCACCCTTCGACCCGGTGCTCGATGCGGACCTGATGAACTCCGAATTGCCGCCGGACGCCACCTTCTGGTTCGGCACGGACGGGCAGGGGCGGGACGTCTATACCCGCATCCTTTACGGCGCGCAGATATCGCTGACGGTCGGCATCGTCTCGCAGGTGATCAACTCGATCATCGGCGTCACGCTCGGCATGACCGCCGGCTACTGGGGCGGCTGGTGGGACGATCTGGTGAACGGCTTCACGAACGTCATGCTCGCCATTCCATCCCTGATCTTCGCACTCGCCGTGATGGCGGTGCTCGGCCCCGGCCTGCCGTCGCTGCTCATCGCCCTCGGTCTTACCAACTGGAGCTGGACCTGCCGCATCGCCCGCTCTTCCACACTCTCCCTGAAATCGCTGGGCTATGTGCAGGCGGCGCAGACGCTCGGCTACGGGGACCTTCGCATCATGTTCACGCAGATCCTGCCCAACATGATGGGGCCTATCCTCGTCATGGCGACGCTCGGCATGGGCTCGGCGGTGCTTTCGGAAGCCGCGCTCTCCTTTCTGGGCCTCGGCATCCAGCCGCCGTTCCCGAGCTGGGGCTCGATGCTGACGGATGCGCGCCAGCTCATCCAGCTCGCGCCCTGGGTGGCCATCTTCCCCGGCCTTGCCATCTTCCTCTCGGTGCTCGGCTTCAACCTTCTCGGCGACGGCCTGCGCGACAGCCTCGACCCGCACATGAGGACGCGAAACCCATGACCGAGCCACTTCTGGACATCAGGGATCTCCACTTGGGCATCGCGGTCGGCCGCTCCGTCAATCGCCCGCTCCTCAAAGGAGTCTCCTTCCAAATCATGCCGGGCGAGGCCTATGGCCTCGTCGGCGAGTCCGGCTCAGGCAAGTCGGTGACTTCGCTCGCCGTCATGGGCCTTCTCAAGAAGCCGCTCGCCGTATCCGGCGGCGAGATCCTGTTCAAGGGCCAGAACCTGCTGGAACTGCCGAAGCGCGAAATGCGGCGCCTGCGCGGCAACCGCATCGCCATGATTTTTCAGGAGCCGATGACGGCACTGAACCCGCTCTCGACCATCGGTCGGCAGATCGCCGAAATGTTCGTGCTGCATCAGGGAAAGAGCTGGGACGAGGCGCAGAAACTCGCAATCGAAGCGCTCGCCAGCGTGCGCGTGCCCAATCCCGACCGGCGGGCGCGCAACTATCCGCACCAGATGTCGGGTGGCTTGCGGCAGCGCGTGATGATCGCCATGGCGCTCGCCTGCAATCCGGACCTCCTGATCGCCGACGAGCCGACCACGGCGCTCGACGTCACCGTGCAGGCCGAGGTCTTACGGCTGATCAAGGAACTCTGCGCCGAGCGCGGTACGGCGGTTCTCTTCATCAGCCACGATCTCGGCGTGATCGCCAGCATCTGCCAACGGGTCGGCGTCATGTATGCCGGCTGCCTCGTCGAGGAGAACGAGACGCGGGCGCTCTTCGCGGCACCCCGACACGAATATACCCGCGGGCTCCTCGGCGCCCTGCCGCGCTTCGGCAGCCGCAGTCTGCACGGCCGCCAGCGGCTGGTCGACATCGACAGCATCATTGCCGACCGCTCGAAACTCATCGAGACCCGCTTCATCGCGCCGCGCGGTGCGGAAGAGCGGGGCCAGCCATGACCGACCCCCTGCTGGAGGTGGACGACCTGCATGTCCGCTTCTCCGTTTCCGGCGGAGGACTGCTCGGAACCGGTCGGCGCATGCTGCATGCCGTCAACGGCATCGGTTTCTCGCTCTCCAAGGGCGAATGCCTGTCGATCGTCGGCGAATCCGGTTGCGGCAAGTCCACGACGGCGCTCTCGGTTCTCGGTCTTCAGGAGCCGACCGAAGGCACGATCCGTTATCGCGGTCAGCCGCTCACCGGGCCAGGAGCGCCCGGACGCATGCAGCGCGCCAAGGCGGTGCAGATGGTTTTCCAGGACCCCTATGCCTCGCTGAACCCGCGCCAGTCCGTGCGCACCTCGCTGGCTGCGCCGTTGCGGCTGCACGGCATCACGGCGGCATCGGAGATCGCCGACCGGATCGAGGTCATGCTCGCCAATGTGGGGCTCACGCCCGAGCAGGCGAACCGCTATCCGCACGAGTTCTCCGGCGGCCAACGCCAGCGCATCGGCATTGCCCGAGCGCTCATCCTCGAACCGGAAATCGTCGTGCTGGACGAACCGGTATCCGCCCTCGACGTGTCGATCCGCGCACAGATCATCAACCTGCTGCTGGACCTGCAGGAAAAGCTCGGCCTCGGCTACCTGATGATCAGCCACGACCTGAGCGTGGTGGAGCATATGAGCGACCGGGTGCTAGTGATGTTCTTCGGACAGGTCGTGGAGGAGGGCGGCTGGCGGGACATCTTCGAAAGGCCCGCCCATCCCTATACGCGCCGGCTCATCGCCGCCATTCCCGATCCGGATGCAGCCCTGAACCCGGGGACGAAAGACCACTTTGCCGATGTGCTGCTTCCTGACGGTCGCAGCTTCGCATTTGACGGCAGCACCGCACCGGACATCTTTTCCGCGCCCCCGCCCTCCGAACTCGTCGAGATCGCGCCTGGCCATCTCATGAGATTGGTGCCAGCCGTCTAGAGCAATTCCAGGAAAAGTGCGTAGCGGTTTTCCATCCGGGACTTGAGGAAAAACAAAGGGTTAGAGGGCTCCGCGATTCGGAGAAAGCGCAAACGCTCCAAGGAATCACAAAGCCCTGTCGCTCAAAACGTGCGGCGTGACTGCAAAGCAATTATATTGCTGTCATTGAAAGCGATGCGAGGGTTTGACTATGGCGATCCTGACGGTCCGGAATGTGCCCGATGAAGTGCATCGCGCCTTGCGCGTGAGAGCGGCGATGCACGGCCGCAGCACCGAGGCGGAAGTCCGGGAGATTTTGGAAAGTGCGGTGAAGCCCGAGCAGCGCGTTCGCATGGGCGATGCCCTGGCCGAGGTCGGCCGGCGACTGGGGCTGACCAATGACGATTTCGCCGTGTTCGACGAGGTACGCGACAAGGCGCCGGCGCAGCCCGTGAGATTTGAATGATTGTCCTCGGTACGAATGTCGTCTCCGAGGCGATGAAACCGACCCCCGATCCGGCCGTGCGCTCCTGGTTGAACGAGCAGGTCGCTGAAACCTTGTATCTGGCCAGTGTGACCTTGGCCGAACTGCTGTTCGGCATCGGTGCGCTGCCGGACGGCCGGCGCAAGAAGGCTCTGACCGAAATGCTTGGCGGCGTGCTCGAACTGTTTGGCGATCGCGTATTGCCGTTCGACATCGGAGCTGCTCGCCATTATGCCGAGCTTGCGGTGACCGCTCGAGCGGCCGGCAATGGATTTCCGACGGCCGACGGATATATTGCCGCCATTGCCGCCTCCAGGGGATTTATCGTCGCGACCCGCGCTAGCAGCCCGTTCGGAGCGGCTGGACTTACCGTGGTAAATCCTTGGCACCATCGATGATTGGAAGCTCCTGGAAATGCTCTACCGTTCCATCAAGCTGCACCCACTTATGTTGCGATCGTTCGAATACTGACATGACAGGCGGCGCGAAGGCCGGGTCGGCAAATGAACCTACCGCCACCCCGATCCAGGACGGCGAAGCGTCGGCCCTCCAGTAGACGGTCGAACCGCAACTCGGGCAAAAATGCATTCGGACCTTGCGACCGCTCTCGGCAGTACGAACGTATTCTGTAGACACCCCAGATATTTCGACACAGTCGATCGAGTAGAACGCATTAGCGCTGAACGGTGCACCAGTTCTTCGCTGGCAAGCGAAACAGTGACACAGCGCGGTCAATTGTGGCGGTTCGTTAAGCATCAGTCTTAGAGCGCCGCAGGCGCATTGGGCATTGGTCATCGAAACTCCTCCCGCTTGCGCGGTGAGATTGCGTTCATTGAGGGCTGAAGCGCGGCCCGAACCGCATTCATAGCGGTGGGCGATGCGAAGGGGCTGGAGCTGATGCAATTTCAGGCTCACAGAAGCTCGAATGTAGATCTCTAAAGCGCCGGGGTCTAGAGCGGATAAGGAAAAGTGCGTGCGGTTTTCTTCCCGCATCCCGCGTCTCATGATTAGTAACGCTGCCGGTTCGAGAATGCGCAAGTCAGAAAAGGCCGGGAACAAAACCCCGTCTGGTACGTTGATGCAGGTTAACCAAGATTGCGCACCCGGGGGTCGCGCGTCGAGCAGAGTTGTCCCTCCATGACTCCGGCTGAGATTCAATCGATCCCTTCACGAGCCGCGAGGGCACTGTCTGCATGTCGAATGTCGAGGAATTTCCACTTACAGGTCGCGTATTGACCGAATACGAAGCGCTGATCACGTCAGCTCCAACTGCGCTCGATGCTATACCGGGAGCCGTTTATATCTGTGATCACGAGGGATGGCTCGTGCGATATAACGCGGAGGCTGCCGAACTTTGGGGTAGACGGCCATCGCTTAGCGCACCGCAAGAGCGATTTTGTGGTTCCCAACGTCTTTTCCTCTCGGACGGCTCGCCCATGGCGCACCAGGAGTGCCCCATGGCTGAGGCGATCAAGACCGGTGTCTCGACGCGCAACGCCGAGGTGATCATCGAAAGACCAGACGGATCCCGCATCTTTGTGCTGGTGAATATTCGCCCGCTCAGAGACCATCGGGGAGCAATTCAAGGGGCCATCAATTGCTTCCAGGATATTTCGCAACAAAAGCGGGTCGAAGCGGAGGTTAACCGCAAGAGCAAGGACCTGAAGGACTTTTTCGAAAACAGCGCCATCGGGCTGCATATCGTCAGCGCCGCGGGGATCATCCTGCGGGCGAATAAGGCAGAGCTGGAGCTCCTGGGGTATCCGGCGGACGAGTATGTAGGCCGGCACATTGCCGAATTTCACGCAGATGCACCGGTTATCGGCGATATTCTTGCCCGCCTTTCCTGTGGCGAAAAACTCGATCGCTATCCCGCTCGTTTGCGCGCACGGGACGGCTCGATCAAGCATGTGCTGATCACTTCCAACAGTCGCTTCGAGGATGGGAAATTCGTCAATACGCGGTGCTTCACGACCGATGTAACCAGCCTGCACGAAACAGAAGACGCGTGGCGCGAGACCGAGGAACGCTTCGCGGCCACGTATCAGGCGGCCACGATCGGGATCGCCGAGTCCGATGCGGATGGGCGCCTATTGCGGGTGAATGATGCATTTTGCACCATGCTGGGCCGCTCGCGCGAGCAACTGCTGAACATGACGTTCCTCGACTACACGCACGAGGATGACCGCGACGAGGAGGCCCGTTGCTACGCGCGGCAGGTCAGCGGAGAGACTGATACCTATGCGATCCGCAAGCGCGCCGTTAAGGCGGACGGTACGGTGATCTATCTCGACGTTTACAGCTCGACAGTGCGCGATCGCACCGGTCGATTCCGTTATGGCGTGCGGGTTCTGCTTGATGTCACCGAAGCCAAACACATGGACGACCGCCGCCGCGAAAGCGAACAGCATATGCGTGATTTGCTCGAGGCGTTGCCGGCCGCCGTCTACACCACAGATGCCGAAGGCCGCATCACCTTCTTCAATAAGGCGGCTGTCGAGATGGCCGGCCGCACTCCACAGATCGGAGATAAATGGTGTGTCACCTGGCGTCTCTACAGGCCGGATGGCACCTACCTGCCGCACGACCAATGTCCAATGGCCGTGGCGCTCAAAGAAGATCGGCCGGTCCGTGGCGAACAAGCCGTGGCCGAACGACCGGATGGCACCCGTGTGCCGTTCATACCCTATCCCACGCCGCTGCATGATGTCGCCGGCAAGCTTGTTGGGGCGGTCAACATGCTGGTGGACATCTCCGATCGCGAGAAAGCTGCGGAATATGCAGAACGGCTCGCGTCCATTGTCAGATTCTCGGATGATGCGATCGTAAGCAAGGACACGCAAGGCATTATCCAGACTTGGAATAGAGGCGCCGAACGCCTGTTCGGCTATAGCGCCGAGGAAGTGATCGGAAAACCCATAACCATCCTCATTCCGCCCGACCGCCAGGACGAGGAGCCCGGCATCCTTGAAAGGATCCGGCGAGACGAGCACATCGACCATTATGAGACGGTACGGATTCGAAAGGACGGAAGCCTGATCGATGTCTCCTTGACGGTTTCCCCTTTGAAAGACGCCCGCGGTCGCGTCGTCGGCGCGTCAAAGATCGCGCGCGATATTACTGAAAGGCGACGCAGCGAAGAACACCGCAAGCTTCTGATCAACGAACTGAACCACCGCGTGAAGAACACGCTCGCCACGGTTCAATCGCTGGCTGCGCAAACCTTCCGTGGTGTAAATGCAAGCCAGGATTTTGGCCGGTTCCAAAGCCGGCTCGTAGCATTGGCGAGGGCGCACGACGTGCTTACTCGGGAGAGCTGGCAGGGTGCAGATCTTCAAGAGGTCCTTCAGGCGACGATCAATCCAATCTGCGTGGAACCCCAGCAGCGCGTTCAGGCCTCTGGCCCGCCGCTCCGGTTGCGGCCGAAAATGGCGTTGGCATTCTCGATGGCTTTTCATGAGCTTTGCACGAATGCTGCAAAATACGGGGCGCTCACGAACGACGGCGGTCTGATCAAGGTCAGCTGGCATGTTAGCGATCTTGAGAGCGTATCTCACCTGCATTTACAATGGGAGGAGATTGGTGGTCCACCTGTCGAAGTACCAGCGCGGACGGGTTTTGGCACTCGTCTGCTCGAACGTGCTTTGGCCCGCGAACTCGGCGGCAAGGTTGATCTTGTGTTTGCGCCGAGTGGCGTGCGCTTTCACATCGAAGCGCCACTCACTTAACGTCCAATGCTTCTACGGGCTTGACGCATGACAAAGCGCAGACTTCGGATTCTCGTGGTCGAAGACGAATCCATGATCGCCATGCTGATTGAAGATAGTCTATCCGAACTCGGGCATGAGGTCGCCGCCATAGCCTCTCGGATGCAGGAAGCGCTCGATTTGGCGCGGAAAGGGCAGTTCGACATCGCCATCATTGACGTCAACCTGGATGGGGAGCCCAGTTATCCCGTTGCGGACATTCTGGCGGAACGCAACGTACCCTTCATTTTTGCCACGGGCTATGACAGCAAAGGCCTGGATGCAAGATACTCGAACATCCCCTTGCTCACGAAGCCGTTTCTGGAAAGCGACCTGGAAATGGCGCTCGTGCAGGTTTCAAGGGAAGTCTAGCGAGCGGTTCTTGCGCCGTAGGCGCTCCTTATCGGTGCACCCGCGGCCTAAACCCATTAAACACCGGCGATTGCCTGTCGGTATGCGTTGACGCGATCTCGGCCGGAACGCTTCGCCTCGTACAGCGCTTCGTCCGCGCGAGCGATCAGCTCTGATAAAGCTTCACCTCTGCGAATCTCGGCGATCCCTACACTCGCTGTCACGCGCCATTCCTTCGGGAGCCCATCGAACACTGCCGTACCAACGCTCGTGCGCAGTCGCTCAGCTACAATGCGCGCGCCCTCCAAATCGCAATTGGGCATAAGTATCAAGAATTCTTCCCCTCCCAAGCGACCACAAACATCAACTTGTCTCGCCGTGGCGAGCATCAGCTGACCGAAGGTCTTTAGAACAGCGTCACCCGCGAGATGGCCGTGCGTGTCGTTCACCTTCTTGAAATGGTCGATATCGACGACCATCAAACTGATTGGCCATGCATGCGGAGCCTGCAGTCCCACGGTCGCGAATTCTTCGAAACCCCGTCTGTTCAGCAGTCCGGTGAGCGGATCCAGCGCACGTTCTCGTCGCAGTTCGTCAAGGGTGTCGCTTACAGTCACCTGAACGATAGCCAATGCAAGTGCCACCCCCAGCACTGCGACGGAGTACTGTAGCGCGAGCCAGAACGGCGAGGATGCAAAGGAAGTGGCGGATGGGGCGACTAGCCCGACCGTGAGAGTGGTCCTCAAGAAGAAGTGTATCGAAAACGCCAGCAAAACCCAGAAGAGGACGCGTTCTGCAGCTTTCCCATAGCGCAGCCCACGCAGACGCAAAGTGGACGCAAGACAGATCACCCCAATCCCGAAATTGAGGAGATAGATGCGGGTAATGAGCTGGCGGTCGATATAGAAGAAATAAGCGATCCCTCCCACGATCAAGATGATGCTGGCGACATACTCTGCCCAGTGCAAACCACGCCCGGATCGCCTCAGCAGTCCATCACACAGGACCAACACGCTTGCGACATATATGAACGCCGATACGACAGCATTTGGGCCTGCTCCTTCAGGGATCGCGAAGATCTGCGACATTGCTCCGATACAGAAGAGCAGAGCACCTCCACCATAATACAAGAGATGCTTGCGCCGCCGATCTATCATCCAGATCCACACGAATGTGGCTGCGAAAAGAAGAAGAATGGTCGGTCCGATCAGGATGAGGGGATTTGATGGAACGCGCATTGCTATCAGGGCTCTATGTTGCCAAGTGTACGACTGCGAATATTGATGAAGTCTTGATGAAGCAAGTCGCAGTGAGTATTCCCTGATACGGCTGTATTGCTAGGGACGTCAACGCGGTGTGCTGTGGTACCTTGGAACGCGGCGGTCCGCAATGTTTGCCGCGACCTCGCGACCGGAAAACGGGAGGACGGAATCTTAGAGCCGGCTCAGGCGCGCTGGGCGTACCTCAGCAAGCACTGCAGCCTCTCAGCCGCCCGTTCGGTAGGCTTCACGAGACGTCGGCGATAGCCATGGCCTCTTCAGCTTCGCGGGGTGCGCGCGCCAGGCGGGTCACACCGCCGCGCAAGACTCTGCCGTCATCTCAATCTTGCGGACCTTCTCCTGCGGGCTAAATTAGACTGAGGGTGTTGACGCGCAGCTTGCCGCAGCCGTGCAGTCGACGCACGTCAAATGGAGGTGATCGGTGACTGATGATCCCTATCAGATACTCGGCGTTCCGCGTGCCGCTAAACCGGATGAGATCCGCAAAGCCTACCGCAAGCGCGCAAAGGAGCTGCATCCAGATCTGCATCCAGGCGACAAGGAGGTGGAAGCCAAGTTCAAGGCGCTTTCCGCAGCCTACCATCTGCTGAACGATCCCGAGCAGCGGGCCAGGTTCGACCGGGGCGAGATCGATGCATCAGGGGCTGAACGGCCGCCGCAGCAGCAGTTTTACAGGCACTATGCCGATGCGGATCACGCACGGCGGTATGGATCAGCGGGCGGAACCGGCGAATTCGAAGACGTGTCGGACATCTTCGCGGATCTTTTCGGGCGGGGCGGGGCAGGGGCTCGTTTCAAGGCCCGCGGGCAGGACCTCCACTATCACCTCGAACTCGAGTTTCTGGACGCGGTGAACGGCGCCCGGCGCCGTATCACCTTTCCCGACGGAAACACGCTCGACTTGGCTATTCCTGCCGGCACACGTGATGGCACCTCGCTGCGGCTGAGGGGCAAGGGGACCCCTGGAATTGCTGGCGGGGAACCCGGAGACGCCTTAATCGAAGTCAGCGTCCGTTCTCACTCGGTCTTCCGTCGTGAAGGCAACGACATCGAAATAGATCTGCCAATTACGCTTTATGAAGCGGTGCTTGGTGCGAAGATCGAGGTGCCGACGATCTCCGGCCGCGTATCGATGACCATCCCCAAGGGTTCAAATACGGGCGACATCCTGCGTCTCAGGGGCAAAGGGGTGAAGTCTCAACACGGCCCCGCCGGGGATCAGCGTGTCACGCTGAAGGTCGTTCTACCGACGGCGGCCGATCCCGATCTCGAGCGTTTCATGGAAACTTGGCGACAGAGCCACGCTTATGACCCGCGCGAAGCTCTACGGAGGGCCACATGAAATTGACGGAGAAGCAAGTCCTTGAACAGTTCGACGCTGTAACCCTCAAACAGCTGCGCCAGTGGGTGCACAGTGGCTGGATCGTGCCGGCTCAAGGCGAGAGCGGGCCCTCATTTGATGACGTCGACGTCGCTCGAATCCGACTGGTTTGTGAGCTCCGGCGCGACATGAACGTCAACGATGACGCTGTGCCGATCATCCTTGCACTGCTGGATCAGCTCTATGGACTAAGGCGCGAGCTTAGAACGATCGCTACTGCGCTGTCGGAGCAGCCTGATGAGGTGCGCCGGCAATTGAAGCAGGCGCTCTTTTCGCGTATCGGCCAACGGCATTAGCGTATGAACTGCGCGCTATCGTTTTCGATCGAGGTCCTCCTGGAGAAAAAGGGAGTCGGCGGCGAGCACGAGAGGTCACGGACTGCCCATTCGGCATCGTGATTTGTTATCGCAAAGGCGCTGCAGGGTGGTCGCCCGGGAGCGCTCTACTGGCCGCACTTTCCGAGGAGGTCGTCGCCGATTGGTGCGACCTGCGTCCGGCATGAACCACAGGAAGGTTCGGCGGTTTCCCGTTAATTCCAAATAGCTAATATATACCGCGACTTCCTTATGGTATTCAGTTTGCTTCAGCAGCGAGCCTCAGGGGGTAAGCATGTTTCGGTTGGGCATTGGGTTCGCATGTTTCGCCACCTCTGCTTTTGGGCTACAGCCGCTCGGGGCCGCTGCTGCCGACGATCCCGAAATTGCGCGGGGGGAATATCTCGTCACAATGGGCGGCTGCAACGATTGCCACACACCGGGATATTTTTTTGGAAAACCGGACAGCTCACGCTTTCTCGGCGGGTCGGATGTAGGCTTCGAAATCCCCGGAGAGGGTGTTTTCGTCGGTCGCAACATCACGCCCGACAAGGAGACCGGCATCGGCAGTTGGACCAGGGAGCAGATCGTGACTGCCATTCAGACCGGGCAGCGCCCCGACGGCCGCATGCTGGCGCCGATCATGCCGTGGCACGCATTTGCGCAACTCACAAAAGAAGACGCAGGTGCAATTGCAGCATTCCTTCAAAGCCTGAAGCCGGTAAGCCATCAGGTGCCGGGCCCGTTCAAGCCAGGGGAAAAGGTATCGACCTTTATGTTCAGGATCTTGCCGCCGGGCCAAACTGCGGCAGCAGCCCCAAAATAGCCGTTGCACCCGGCTCCGAAGTCTTCAACCGCCCCTGCCGTTGGCTTCGGCTCAGCCTTTGTGTTTGCCACCCTGCGGGCTGCTTTTCTCGGCATTCTTGAGCTGATTGGTGAAGCTCGTCTCTACCTTCACCGGAGCTTTTTCCTTTTTCGGCTTCCGCGCCTCGCGGTTGCTTCTCACTTGTCCTTTAGCCATCGATGCGATCCTCTTGACGTTGAATTTGATGAAGCTGGCCCGCCATAGGGCGGGCCAACGAGAAACGGGCCGAGGCGTCCAATATGCTCTCAAATGAGCCGGTCGTCATCAGCCGCTTGAGGCGCGCGACGCGGCGCTCCAGTTGTGCCCGATTTCTTGTTCTCTTCCTTCGCGGCTTCGCTTATTTGCTTGGTACGTTTGTTTTCGGCTTCCTTCAGCGAGGGCTGCGGGTCGGGCTTTCTCTCGAAACGGATCATTTGACGTTCTCCTGGTCTGACAGATTGAAGCGCTCCAAACAAACGCAGGAGCGCTTTTCAGATTTTGCGCTCAGATGGCGAGAGCGGTGGCGCAACCTTGAACGCTGCGGCTGTCAGGTGCGGTCTGGCCCGGCATCGTCGCCCAACCGCCGGCCTCTACGAATTGACGCTTCTTGTAACCATCGGTGATTGCCTTGAACTCGATCAGTTTTGCGGCCGCGTCCGGCGCGGCGTTGAACCGCTCGACGCATATGGCGGATGCCAGTTCACCGCGTGCGATGTCGGCTGCGGCCGCTGCCGCCGTGCGAGACGTGCCGCCTGTCACCCAGCCGCCCCAGTTGAAGCCGACGATCATCGTTGCGGCTGCCGTGGCGGCGCATGCCCATACGAGGATCGCCTTGGATGGCTTGTAGCTGTCGAATTGCTGGGTAATTGACGTCTTGCTGCTGTTCTCTATGGCCATTGGAAGCCTCCCCCTCCGTCGTTGTTCGCGTTTCGCCGCCTGACCACCCGGCCGAACGGTTCAGGCACTGCTCTCAGTATCCCATACTGCCGATGGCGCCGTTTCCGGTGCCTTGGGGAGACGCCCTCTCGGGAATGTCGGCGATCATGGCTTCGGCGGTGATCAGAAGAGCCGCGATCGAGCCGGCGTCCCGCAAGGCTGTACGCACGACCTTGGCGGGATCGACGATGCCCGCCTTGATCATATCGACATAGGTTTCCGTCTGTGCGTCGAAGCCCTGGTTGTGGTCCTTGCTGTCGACGAGTTTTCCGACAACGATCGAACCTTCGACACCGGCATTGTCGGCGATCTGGCGGATTGGTGCTTCCAGTGCCCGGCGCACGATCGAGATGCCTGCCGCTACGTCGGCGTTCTCGTCGGTGAGACCGACAAGGGCCGATTTTGCCCGTAGCAGCGCCACTCCGCCGCCGGGAACGATGCCTTCCTCGACCGCCGCGCGCGTAGCGTTCAGGGCATCGTCGATGCGATCCTTCTTTTCCTTCACTTCAAGCTCCGTCGCGCCGCCGACGCGGATGACCGCGACGCCGCCGGCGAGTTTTGCCAGCCGCTCCTGCAGCTTTTCCTTGTCGTAGTCGGACGCCGTCTCCTCGATCTGCGCCTTGATCTGACTGATGCGCGCGTGGATGGAGGCTTGGTCGCCGGAGCCGTCGATGATTGTGGTCGTGTCCTTCTCGATCAGCACCCGCCTGGCGCGGCCAAGCATATCGAGCGTGACGTTCTCAAGCTTGATGCCCAGATCCTCGGAGATCGTCTGGCCGGCGGTCAGAACGGCAATGTCTTCCAGCATGGCCTTGCGGCGGTCGCCGAAGCCCGGCGCCTTGACGGCCGCAATCTTCAGGCCACCTCGCAACCTGTTGACGACGAGCGTCGCAAGCACTTCGCCTTCGACGTCTTCGGAGATGATCAGCAACGGTTTGCCGCTCTGCACCACGGCCTCCAGGATAGGCAGCATAGCCTGCAGGTTACCGAGCTTCTTCTCGTGGATGAGGATATAGGGATCCTCCAGTTCCACGCGCATCTTCTCGGCATTGGTCACGAAATACGGCGAGAGATAACCGCGGTCGAACTGCATGCCCTCTACGACCTCGAGTTCGGTATCGGCCGTCCTGGCTTCTTCGACGGTAATCACCCCCTCGTTGCCAACCCTCTCCATCGCCCTTGCGATCATCTCGCCGACGCTGGCGTCGCCATTGGCGGCAATCGTGCCGACCTGCGCGATCTCGCTCGACGAGATGACCTTCGTGGCGCGTATCTTGATTTCCGCGAGGACGGCGGCAACGCCAAGGTCGATACCGCGCTTCAGGTCCATTGGGTTCATGCCCACCGATACGAGCTTGGCACCTTCGCGAAAGATGGACGCGGCGAGCACGGTAGCCGTCGTGGTGCCGTCGCCGGCAAGATCATTGGTCTTTGAGGCTACCTCGCGGACCATCTGCGCACCCATATTCTCGAACTTGTCTTCAAGCTCGATTTCCTTGGCGACGGAGACGCCGTCCTTGGTGATGCGTGGAGCGCCATAGGACTTGTCGATGACGACATTGCGGCCCTTGGGGCCGAGCGTCACCTTGACGGCATTGTTGAGCAATTCCACGCCGCGAAGCAGGCGATCGCGGGCGTCAGTGGAGAAGATGATTTGTTTGGCGGGCATTGTCTTTGGCCAGTTCGGGCTTGAGATAAGGGATCGGAATTCGACGGATCAGGCAGCATTGGCGGCGGTCGGGACGGTGTTCGCGACGATGCCCATGATGTCGGATTCCTTCATGATCAGTAGGTCTTCGCCATCGATCTTGACCTCTGTTCCGGACCATTTACCGAACAGGATCGTGTCGCCGATCTTGACGTCGAGCGGGATCAGCTTTCCGCTATCGTCGCGGGAGCCGGGACCGACGGCGACCACTTCGCCCTCTTGGGGCTTTTCCTTGGCGGTGTCGGGGATGATGATCCCGCCCTTGGATTTGACGTTACCTTCGGCGCGCCGGATGACGACGCGGTCGAGGAGCGGGCGAAATGTCATGGGATTCTTTCTGCGACCGGCGTATAGGGCGGCTGCAACTCCTAAATAGCATCGACGGCAATCGATTAATAGGAGTGCTAAGAAATATTATTTCGAAGCTAAATATGGCTTGAAATCAGTGTCTGCAATTTGCGCAAATTCATAACCGGTAAATCTACTAGAGATATTATGACGTACCTGAATTCACCTTTTTTAGGGCCCCAGAAATATTGGGTGTTCGTTAATTGAAGGATGTACAGGCGTAACGGTATACTCGGCTCGTTGCCGCGGTGCACCGGCATGGACGGAAACGCGACCGCTGGAATTTCTCTACCAAAGGTCGCATCGGACTTTTCCGAAAACAAAAAGTTGACGTGGCCGCCGCTCTCGTCTATGAGTGGGCATCGATACTTTGTTTGCCGATATTTGTTTTGCTGCGCTTTGCGCGTCTCTTGACGAACTTCCCTCTCTCAAAAGTCGAAACCCCGCTGTGCGTCGCCCAGCGGTGATCTATGTTGCTAAAAAAGGGGTTCGTTATGACCACTGGCACAGTTAAATGGTTCAATTCCACCAAGGGCTTCGGATTCATTCAGCCTGACGACGGCAGCGCCGATGTGTTCGTTCACATCTCTGCTGTTGAACGCGCCGGCATGAATTCGATCGTCGAAGGTCAGAAGCTCGGCTTCGAGCTCGAGCGCGACAACAAGTCGGGCAAGATGTCCGCAGGCCAGCTCCGCGCTGCCTGACGCTTTTTCGCCGCTGATGACCACGGATGTACTGGCATCGCGGCAAGAGGTTCGAAGAGGCCAGGCGAATGTCTGGCCTTTTTCCGTTAAGGCAATCTTCGCGACCAAACGATATCAAAGGAACAACGATTGAGACACCCGAACGACAACGGCTTTGCCGAACGACGCAATGCCGCGGCAGATGCAAAGCGCCAGCTTCTGACAAAATTTGCATCCGCTCCTAAACCGACCGACCCTGAAATGCAGGAGAAACTGGCTGCGCGCGAAGCGGCCAACCGTGCCAGGGATGCCCGTCGCGCCGAGCGCGAAGCGCTGAAGACAGCCGAGAACGAGCGAATCCTTGCAGAAGCCGCTGCGTTGGCCGCTGCTGCCGAGGCCGAGCAAAGGGCTGAAGCCGAAGCCCGCCAGGCAGAAATTGCCAATCGGGTCTCGCGTGTCGTCGCCGACGAGGCGGCCCGCAAGGCCGAACGCGACCGCCGCTATGCGGCCCGCAAAGCCCGCCAGGCGTAACACTTCAGCACCTGCACCCGTTCCACGGGCGCAGCCCATTGCCCTGGCAGAAGATCACGGGCGAGCGAAAAACGGACCGGTTGTAATGAGCGCACATGTCTATCCACCCGCTTCACTTGTTGAAGACAATGCTGGAGCGTGGTTGAAGACGCTGGCGAAATACCGGCAGCCCCGTCTGGGGCGTAGCGCCTTCGAACTGTTCGTCACTCTCGTTCCTTTCGCCGTCTTCTGGGCAGCGGCCTGCTTTTCGCTGGCCAACGGCTTCTGGCTCGGGCTGATCGCAATCCTTCCTGCCAGCGCCTTCCTGCTCCGATTGTTCATGATCCAGCACGATTGCGGCCACGGCTCGTTTTTCGCCCGTCGCGGCCTCGATGACTGGACCGGCCGCGTGCTCGGGATCCTGACCCTGACCCCTTACGACTATTGGCGGCGTGCACACGCCGCTCATCATGCGACGGCGGGCAATCTCGACCAACGCGGGGTTGGTGACATCACCACGCTGACGATTGCCGAATACCGTGCCCTTTCGCCGATGAAGCGCCTCGGCTACCGGCTGTACCGGCACCCGCTCGTCATGTTCGGCATCGGGCCAGCCTGGCTCTTTCTGTTCAAGCAGCGCCTGCCGTTCGGGATGATGAACTCGGGTGCTCTGCCTTGGATTTCGACCATGGCGACGAATCTTGCGATCGTCACGCTGGCCGGCTTGATGGTGTGGGCCGTCGGGTTGGGAGCTTTTCTCCTGATCCATCTTCCGGTCGTGCTGCTCGCAGGTGCAGCCGGCGTTTGGCTCTTCTATGTGCAGCACCAGTTCGAGGAGACCCACTGGTCGGAGGGCGAGGATTGGCGGTTTCCCCAGGCGGCGCTGCATGGCGCCTCGCATTACGATCTTCCGCCGGTGCTGCGGTGGCTCACCGGCAATATCGGCATTCACCACGTGCACCACCTGTCCAGCCGGATTCCCTATTACCGTCTGCCAGAAGTGCTGCGTGACCATCCGCAACTTGCCGGCATCGGCCGGATCACCTTGTGGGACAGCCTCAAATGCGTCAGGCTCGTGCTCTGGGACGACCGGCGCCGGAGGCTCGTTTCATTCCATGACGCCGCAGGGTCGCTGCGCCGCTCACTTACCGAAGATGGACGAAAGACGACGACATGATTGAATTGACGCCAACGCAGATCCGAGGTCTGAAGCTCGCCAAGGACGGCGATGTCCATCCCCAAGGTGGGAAGAGATGGACGCACCTGAATGCCCAGGTCACCTATGCAAAACAGGACCGGTTCAAGGAACGGCCGCAGAAGATCAAGTTTCTGACGACCGCAACTCTCAATGAGCTGCGCGACCACAGCCTCGTGAAGGCGCTCGATACGGATGTTCCGCCAGAGGAGTCGGCTCACGGCATTACCATGGCCGGCAAGATGCTGCTTCTGAAGATCAAGTGAGCACGCCCCAAAAGAAACATGGGGCGCGCGCGCGCGCTACTGACTTTGGTCGACGGCCGCGGAGATAGCTGCGAGGCCGCTCTTGCGCCCCCACATCGGGGGACGTCAGCCCTGCCGTTATGGCATCATGCCGCGGTACCGCTCACGCTCTCGTTCGACTTGATCGAGTGTGTACGGATCGGCATTTTCGTCGAAACGCGACCATCCTTCCTGGGCATAAATGCTTCTGCGGGCCGCAGGGTCTACGATTTTGCGCTGTTTCAGGATCGCTTCTGCTCGGGGCGCGACACTGTCCTCGACCCTTGCCGTGACCAGAGTGCCCCCTCTGCGAACGCCCTCGGCGTAGACATGGGCGTCTTCTTCATCGACGCCGGAGTCCGTGAGTGCACCGATCAGGCCACCGGCAGCGCCCCCGGCGATTGCGCCGGCCGCTGCACCGGCCGCAGTCGAGGCCAGCCACCCGGCAGCCACCACTGGGCCGACTCCAGGAATGGCCATCAGGCCAAGCCCCGTCAGAAGGCCGACGACGCCGCCTCCTGCAGCGCCGAGGCCAGCTCCGGCACCGGCGCCTTCGGCCGCGTTCGAGCCGTCCGACGAGTAGCGATCGCCCGTGTTGTTCGCGACGATGCTGATGTCGTCTGAAGGAACGCCTGCCGTTTCCAGATCGCTTACGGCTTCGCGAGCATCTGAATAGTCGTCAAAGAGCCCTGTTACGGTTCTCATATTCGTTCTCCCTTTTCCTTTGGAGTCTGTGGACTACTGCGCTGTTACGTTGCCCTGGTAGTCGAGAGCGACCGAAACGGATTTGCCCTCCTTCATCGCAGTTGCCTGCCACACACCCTTGTCGTCGAGCTTCAACCCGCTGACCTCGGTATATCCGGCCTCTTCGATCCGTTCCTTTGCTTGCGCTTCGGTGAAGCTGTTTGCGCCTTCGACCGGTGCCGTCGGGTTCTGCGAGTCGGGCGTTGCCACTGCAGGCGTTTCTCCTTCCGGTGAAGGCGTCGTCTGCGCGAGTGATGTCGTGGCCACGGCGCTCATCAGTGCCGCCGCGGCAATGATCATATTTTTCATGTGGTTACCTCTTCAGAAGACCGCGATTGATCCCCCGTCGCAGAAACCCACCGGGCGGAGAATAGTTCCCGGCGCGATGCTCCGGGTGGGCGGCTTGGTTTTGGCACGGGGAAACGGCAATCGTTGCGGTTCCTTGCAACGGAGCATCTGCTGGGCGGCGCAAAACACTGCCCTACCTACTTGCGAACAAGTTTCTTGCCTGCTGGTCGCAACCAGGTCGACCGTTCGGTGATGTAGTGGAGGGTGCGATGCTGAAGTTCTCGCGTGGCATTGACCAGGATCGTGCTGCAACCGCAGGCGGACTGCAGCAAATCGCGTTTGCGCGCGGCGCAGCAGCCGCGGCGCAGCCGTCACGTCTACCGACGCTTGTCGCCACCGCCGCCACGGTTGCCGTCCTCTATTTCGCCCGCGACGTCTTCCTGCCGCTGGCTATCGCCATTCTGCTCACCTTTGCGCTCGCGCCGCTGGTTTCGAGGCTGCGTCGAGTGGGTTGTCCCCGTTCGGTGGCCGTCATTGGGACGGTGACGACGGCTTTTCTGTTCCTGTCCGCATTCGGCGTGGTCATAGCGATGCAAGTGAGTGAGGTTGCTCAGAACCTGCCGACCTATCAGTACAACATCGTCGAGAAGGTCAGGACCCTCAAGGAGACCGGATCGGAAAGCCAGATCCTTGAACGGATTGGCCGCGTCATCGAGAGGATCAGCACGGAAATCAGCCGGCCCGAACCCGAGATGCGCGCCTCACCCGAACCGGCGCCGGAGGCCAAGCCGCTGCTCGTGGAGATTTTCTCTCCACAGCGGCCCGTCGAGACACTGAAGAATATCATCAATCCTCTGCTTGGCCCGTTGGCAACGACCGGCCTGGTCATCGTCGTAGTCATCTTCATGCTGTTCGAGAGGGAGGAGCTGCGGGATCGTTTCATTCGGTTGGTGGGCTACGGTGACCTGCATCGAACGACCGAGGCACTTCAGGACGCGGGCGCCCGCGTCGGCCGTTATCTGCTCATGCAGTTGGTCGTGAACATCACCTACGGCATTCCGCTAGCGATCGGCCTCTCGCTGCTCGGCATACCCAATGCGGTCCTCTGGGGGATGCTCGCCATCGTACTTCGCTTCGTTCCCTATATCGGACCTGTGATCGCTGCGGCTTTGCCGTTGTTCCTCGCGTTTGCCGCGGCACCTGGATGGAGCCTGCTCGTTTGGACGGCAGCCTTGTTCATTGTCCTCGAACTCTTGAGCAACAATGTCGTCGAGCCTTGGCTTTACGGATCCCGCACCGGTCTGTCGCCGCTTGCGATCATCGTCGCGGCGATCTTCTGGGCATGGCTCTGGGGGCCGGTCGGATTGGTGCTGTCGACGCCGCTCACCGTGTGCCTTGTCGTTCTCGGCCGTCACGTCCCCCAATTCGAATTTCTGGAGATTCTGCTGGGCAATGAACCCGTGCTCGATCCGAAGGAGCGCCTCTATCAGCGTCTGCTCGCCGGAGATCCGGATGAGGCGACGGACAATGCGGAAGACATGCTGGAGGAAAAGTACCTCGTCGAGTTCTACGACACGGTTGCTATTCCCGCACTGCTCCTGGCAGAGCGGGATCGCGCACGTGGCGCCCTGACGAACGCCCAGGCGGCTCAGATTGCCCAGAGTGCGAACACCCTCATCGCCAATCTCGAGGAGATTGCCGGCGAAGAGGAAGGGGAGGAGGAAACGGGCGCGGAAGCGCAGGAAAGTGATGGTGATGATGATGCAGACGAATATGATCTTCCCCCCGGCGACGGGAAGTCCGTCCTGTGCGTCGGAGGGCGCAGTGATCTCGACGACGTTACCGCATCGATGCTCGCCCAGACCCTTTGGATTCAGGGCGCGGATGCTGCCCACGCCGGTCACGAAGTCCTCAAGGCGGGCAACATAAAGGCTCTGAAGCTCGAGGGCCGCAACGCGGTCGTCCTGAGCGTTCTCGACCGGGATTTCATGAGACATGCCAAATTCACCGTGCGTCGACTGAAACGTATGGCGCCGGCGGCGCGCGTCGGGATCGTTCTGTGGCAAGAGGATGGCCGGCCGGGAACAACCGAAAGAGACCAACTTATCGAATCGTTGCAGGCGGACTTCATGGTATTCGGGATGGGCGACGCCGTCCGCGAGGCGCTTTCAGACGAATTGCCTCGGTCTTTGAAACTCGCCCATCCAAAGATCGCACCCGGATATGCCATGCGGAGAAGCAAACGTGCGGATAGGGAAAGCACGGTCAAAGCGGACTAGATCATGATATGCCGAACGACACGTGCGGAGCTTACGGCGTTTTAAGACGTTCGGCTCAATGATGAGCGGGCCTATCGGGAGGAATGCGGATGAGGTTTGTGGCTGGCAAAGTCGCGGTTTTCAGGTGGATGCTGCCCTTGGCCATCGCAATGGCTTTGATGGGAGGCATATACCTGGCCGTCCGCTGGTCGGCGCAGCAATCGGACGCTGTGGCGGTGAAGCGGCAGCAACAACTCGTCGAGCTTGTCATCTCCAAGATGCAAGGCAGTATCGCCCATGATCAGGAGAGCGTCACCGTCTGGGATGACGCCGTCAGAAAAGTGTCGCAGGAGTGGGATCGGCGGTGGGTCGATTCCAACCTGGGCAGCTGGATGAACAGCTATTTCCGACACGATGGCGCATTCGTGATTGGTCCGGATCGTAAGCCGTTATACGCCTTTCTTGCCGGCCAGACTGATGAGCAGGAAGCTTTCAGCGAGATAGAACCCGAAGCGATGCCGCTTATCGCCAAGCTGCAAGAGCGGCTCGCAGCAGGCGACGAGGGAGGAACGAGCGAGCAGGTGCTGTCCATCGGCGAGAGCGATCTGGTTCGCATTGGGGGCCGCCCGGCGATAGTCAGCGTGAAGCCGATCGTGTCGGACACCGGTGATATTGTTCAGGAGCCCGGCAAGGAATTTCTGCACCTAGCGGTGCGTTTTCTCGACGGCGATCTCCTGACCCATCTCGGTGAGGATTATGGTTTTGAGGACCTGCGCTTTTCTGTTTTGCCGGAGCTCGGTCGGCAGCGGTCCTATATTCCGATCGTTTCATCATCCGGAGAAACGATAGGATATTTTTCCTGGCTCCCGTTCAGGCCCGGTGCCGATGTAATGAAGGCCACGGCGCCGGTGCTTCTGGTCGCCGGCGCCCTCCTTTTTGCCCTCACGAGCGCGCTCAGTGTCGTACTGCGGAGGCGGTCGAGACGCCTGCAGGAAAGCCAGGCGGAGCTCAACCATCTGGCGAGTCACGATCCGCTGACTGGGCTCGCCAACCGTGCGTCCTTCAACCGGTTGCTGGCGCGGGTCGTTGCCAGGTCGACAGCCGACCAGACCAATGCTCTTCTGTATCTCGATCTCGACCGCTTCAAGCAAGTGAACGATACACTCGGCCATCCCGTTGGCGATCGGCTGATGGTCGAGGTCGCGAAGCGGCTTAAGGAAACCGCTGCTGGTGCCGCTATTTCCAGAATTGGCGGTGATGAGTTTACCATCGTCGTCGAACGCACCCGCCAGGACCAGGTAGAGAAGCTCTGTGACTCGCTGATCGCTGCAATCCGCCGGCCTTTCGAGATAGACGGACAGCCGATTCTAATCGGACTTTCGATAGGTGTAGCCGTCGCGACCGGGAATGGCGCCGATCCCGTCGAGATCACGCGGAAGGCCGATATCGCGCTTTACCACGCCAAATCGGCCGGGCGGAACCGGTACGCAGTGTTTGGCCCTCACATGGACGAACTGATCAGGACGAAGCGGGACCTGGAACATGACCTGCGCGCGGCGCTGGACGCAGGCAATCAGCTCGAAGTCTTCTATCAGCCCGTATATTCGGCGCAGTCGCACGAGATAAGCTCGCTGGAAGCTCTCATTCGCTGGCGGCATCCGAGCAAAGGCTCCATAGCACCAGATGCCTTCGTTCCGCTTGCGGAGACTGCGGGCCTCATCGATCGGCTCGGCGCCTTCGTGCTGAAGGAAGCCTGTTCTACGGCGCGTGAATTTCCGGGCCTCGACATTGCAGTGAACGTATCCGCGGTCGAGCTTGGGCAACGGCATTATGCTGCTCAAGTTCTCTCACTGCTGCGGCAGTTCGGGATCGAGCCGTCGAGACTGGAGCTCGAGATCACCGAAACGGCTCTCCTTGACGAAGCCGGCGTCTGCGAAAAAAACATCACGGCGCTCCGCGAGTTCGGGGTCAAGTTCGCACTTGACGATTTCGGGACGGGCTTCTCCTCATTCGGGCGGTTGCAGCGCCTGGAGGTCGACCGGATCAAGATCGATCGCTCTTTCGTCCACGCCTTCGACCGGCCCGGTGGGGGTGTGGCGGTCGTGAGGTCCATCGTCGGCGTCGCACATGCGAAAGGCCTGCGCATCACCGCCGAAGGGGTGGAGACCGAGGAGCAAAGCGAAATACTGCGCGAGCTTGGCTGTGACGAATTGCAGGGCTTCCATTTGTCGAGGCCGATGTCGAAGAATTCACTTCGTCAGCTTCTTGGCACAGACAAGGCCCAAGGAACCTCCTTCTAGCCGGCGGTCCGAGCGTCTGCACAGGGACACGCGGACACGCTCTTGCCGCAAACTGGGCCGCAGTCTCGCTGGAGCATCAACCGCGCCGCGCCGCCTCGATTGCAGCGACGTCTATTTTTTTCATGTCCGTCATCGCCGTGAACGCCCGCTTTGCTTCGTCGCCGCCGGCCGCCATCGCGTCGGTCAGCACGCGCGGAGTGATCTGCCAGGAAATCCCCCATTTGTCCTTGCACCAGCCGCAGGCGCTTTCCTTGCCGCCATTGCCGACGATGGCGTTCCAGTAGCGGTCGGTTTCTTCATGATCGTCGGTGGCGATCTGAAACGAGAAGGCCTCGTTGTGTTTGAATGCGGGACCCCCGTTGAGGCCGATACAGGGAATGCCCGCAACGGTGAAGTCGACGTCAACACGTCGCCCTCTTTGCCCGCGGGGTAGTCACCGGGTGCGCGGTGCACGGCACTCACCCTGCTGTCAGGAAAGAATCTCGCAGTAGAAACGAGCGGCAGCCTCGGCGTCCTTATCGTACCATAGGCAAATCGTATTCTTCGCCATCGCGTGGTCCTTTCGCTTGGAAACATTCGGCTTTGGGCCGCACGCGGCCGACAGCCGATAATCACCCGCCCGGCAGCCAGTGAGCGTAGAGCACCTCACGGAAGAGGCTCCCATTATGCGTTTCGAAAGTCGCACGGGATCACGAACAATTCAATGCGCCCGCAAGAAAGCTAGGCACATCGACCTCGCAACGCTGCAGCGTCTTCACGCAGCGCCGATTGTGCGGTTGTTGCGAGTGGCCGGCCGACGGGTTTGGCCCTTCCCATGCACGTCTTGCGCCGGACGAAGCGGCTTAGCTCAGGACTTCGTCTTGCAAATCGCTCGCGCGTTCAACAAGCCCCAGCCGAAGACAGGATCCTTTCCCGGATCTCCGAGATCTTCGGCATGTCCGGTCAGCCTGTCGCGGAGCATCTCCGGGGCGAGCTCCGGCTCAGATGCTTTCATCATCGCCACCGCCGCGGTCACGAAAGGGGCGGCGAAAGAGGTTCCCGTCTTCGGACGCGCGCCGCTGACCGAGGCTGCTGTCCAGACCGCCACGCCAGGGGCGGCGAAGTCGATATGCTCTCCGCGTCCGGCGCGCCGGTAAGGCCGTTTGCGCCTGTCGGTCGCGGTGACGGCAATGACCTCTTCATAGGCACCCGGATAGACGGGCTCGGCTCTTGGACCGTCATTGCCCGCGGCGGCGACCATGATGATCCCGCGCTCCCCCGTCTTTTTGACCGCCTGTTCAAGCAGGAGATTGGGCGGCCCGGCAAGGCTGAGATTGATGACCTGAACCTGACGCCCAGCAAGGAGGTCGAGTGCGCGCGCCAGATCGAAGGCGCCGGATCGGTCGTCTTGCCGTCCCGCCCGATGAAATGCGTCCACGGCGATGAGCTTGCCACCCGGTATCAGGCCCGGCGTGCGGCCACTGGCTGAGCCGACAAGCAAAGCCGCGACAGCGGTACCGTGCTGTCTGCCCGACTCCGGCAATTCTTCGTCGACGAGACGGACAATCTCTAAGTTGCGAGCCTCGAATGCGATGTGATCGGGATTGATCGCCGTATCGACAAGGCCGATCCGCACGCCGGCCGAGCAATTGCTAGGCCCCGTTTGAGCCGAGGGCCAGCCGATCACGTTCCGTGCCAGGCAGTCGCTCGTGACGCACGGGGCATCGCGATGCTGCTCCGGCCGGAAATAATGGTTGAAGTCGATCACCGCCTGAGGGGCCGCGGCGCGCGCCCGCTGCCGAGCGGCTTCCAGAGTCAGCCCGCGGGGGATGCGAAGCTTGATCACCTCGGCGTTGAATGACGCCATCGTGTTTCGTTCGAGGACCTCGAAGCCCGTGGCTGTCAACTCGCCGAGTTCCGTCGGACTGAAACCCAGCCCGACGATCTCATCGGGCGCTCGTATCGGCGCAGCGGGTGCGGCTGCGCGAGAGCGCCGCGGGATGCTTCGACGTGGCAGGAACTCTCGGAATGGAAACAGACTCTTGCCGCCACTCCATCCGGCGCCGGCGCCGTAGGAGCCGGAGCGGCCGGAACCGCCCGATCCGCGGTTGCCGCCACTCCCACCGTCATCGTCGTCGTCATCGGCCAGGGCGGGACCGGTTCCGATCACTTCACGCACAATCATGTTTCCGGGAGCCAGGATGTCGCCGGATACGAGTGCGATTGCACCAATGGGAGCGATCAGAGCCAGTTTCAACTTGGTCAGCATCCGAAAACCTCAATCGGCTAGGTCAGTCTCATAGGACGATAGCGCATTCATTGGACGATGAGACCGCTACCTGTAGATTGTGTCAGAACGGCTGAGTCGCCGGTCTATTCCCTCTTCTAGCCAAATTGCGGAGTTTCGGGAGATGAGCAATGCGGTGAAAGATGTCGGCGAACGCCTCATGGCGTTCCTGCCCAATCTGCGCCGCTTCGCCATCTCGCTCTGCGGCTCGCGTGATGTTGCCGATGATCTCGTGCAGTCGGCCTGCGAGCGGGCACTCGCCAGTGCCGAGCGCTTCGAGCCGGGCACGCGCTTTGATGCTTGGATATTCCGTATCCTGCGCAATCTCTGGATCGACCAGGTGCGCCGACAGAAGACCGCAGGCGTGCAGGACGATATCACCGAGCGTCATGACATCGCCGGTTCATCTGGCGAGCGTGAAACCGAAGCGCGGCTGACCCTCAAGACCGTCGCGGAGGCGATCACCGAATTGCCGGACGAGCAGCGGGAGGTGGTTCTTCTGGTCTGCGTCGAGGAGCTATCCTATCGCGAAGCGGCCGATGTGATGGGCATTCCCATCGGTACGGTCATGAGCCGACTGGCGAGGGCACGCAGGAGTTTGGCCGAGGCTGCCGGAATAACACAGGCGACCGGACGTTCTCAGTCAATGAAGGGCGCAAACGAATGACAAGAGCCGACTTCTCGGATGAGATACTGATGCGGTTCGCCGACGGCGAGCTCGATACCGGGACTGCTGCCGAAGTAGAACGAGCGATGGAAACGGATGATGCGCTGGTCGCGCGGGTGGCACTCTTCATCGAAACGCGCCATGCGGCCAAGGCCGCTATGGAGCCGCTGCTCGATGAGCCGGTACCTTCCGAACTCAAGCGTGCGGTCGAAAGAATGGTGATGGAGAAGACGTCGCCACCTTCGGTATCGGGCGCGGGCATCCTGCCTTTCCCGCGCCGCGCTGCGCACGAATCTCACAGGAGTCGATGGCTCGCTCCCGTCGCCGCCTCTCTGGCGGCTGTCGTTGCGGGGTTCGGCGGGTATTGGCTGCGGGGAACTGTCGAGGCGCCGATCGAGGGGGGTTTGGGCGTTGCCGCCATCGGCAGCCCTGCGCTTGAGGAGGCGCTCGCCACGGTCGCCGCAGGCGAGGAACGGCGGTTGCCAGGTTCCGACCAACGTTTCCGGGCGATTGCGACATTCCGTGACAATGCGCAGGCGCTGTGCCGCGAGTTCGAGCTGGACTCGGACGATCGCTCAACAGTGGTTTCGGTTGCCTGCCGCGCCGGGTCAGAGTGGCGCGTGACGTTCGCCGTCATCGCACCCGGAGCCACCGGCGGTTATGCTCCTGCATCTTCCACGGAAACGCTCGACGCCTATCTGACCGCGATCGATGCAGGGGCGCCGCTCGAGGCAGCGGAAGAGGCCAGAGCCCTCAGCGAACTCCAAGGTGCAAAACGGTAAGTGCATCAAAAATTGCGATCATGGAATAGAGGCGCGCACCGGCCGTTACTCCTGCGGACCGAAGAACCGGTCCGGTTTTCACAAGGAGTAGATGAGATGGCAAAGAACTGGACGAACAAGGCAATCGCTGCCGGCCTGGCGGCATTCGTGGGCTCTGCCGCCGAAGCAAGGGAATATGCCCCCTTATTTCCCGGCGTGGATCGCACTTCGACGCAAACCGCCCAGACGGGCCGGACCGACGGCGAGATCATAGTCGCCGGCAACAGCTCATCCAATTCGAGTTCCAACTCCTCCAGCAATTCGAGTTCCAACTCGTCGTCCAACAGTTCCTCGAATTCGAGCTCTAATTCATCCTCGAACAGCTCGTCGAACTCCTCCTCGAATCGTTCGTCCAATTCGAGCTCGAACCGGTCAGACCGGTCGTACCGTCCAGGCAAGCTGTGGCACACAGGGCGCTGAGATTGCGGAAAAGTTGAAGGTGCGACGAGAGAGCGGGGGCCGGACATTCCGGCCCCCGCTCTCTTGTCTGATCGGACCGTTTAGAGTGTTTCTCTGTTCATCGAGACATGAAACGCTCTAGCCCTCTAACCCTTTGAAGTTATGCACTTGTGGACGGAAAATCGCCACGTACCTTCCTGGAAGTGCTCTAGCGCGCGGCGCGCGCCGACTTGCGATACCAGCCTTCTCCGGCGAGGGTGTTCCGATGGATTGCCTCGCGCTCGGTAGCTTCCGCGCGGGTTTCGGCGCGGATTTCTGCCGTGACCGCCGCATCGGCACGGCGGAAGGGTATCACCTGTACAAGCGGCGTCCCCTTTTCGACGACGTGAAGGCCATCCGGCGCCGTCGCGAAGAACGGAAAATGGATATGAGCGCTATAGCTGTCCGTATCGACAATGCCCGCTACACATTCGAAGGGCTGTCCGGGGCGGTTTAGCGGCGGCAGAAACAGGCAACTCCATCCCGGCGGCGTGCGGATCGACCAGTAATTGTGAAACTTGCAGGGCGGGGAGGGCTCTTTCGGATTGCCCGCCACCTGGTGGGCGCCGTGGTTGCTGACCATCACCCGGTCGAACTCCCAGCCTGCATCGACGCTGCGGCCGTCATCCTTGACGTCAAGGCGCACCGTAGCGGCGATCGGCAGAATCCAGCCGGTGGTCATAGCATCGAGAAAGGGCATGCAGCGTTTGACGGTCAGACCGTTGTTGATTGCCGACAGGTGCCCTTTGTCGACCGCCGGCAGCCGGCGGAACCAATCCGGCAGAACCGATTTGGCCGGTAGCGGCGGCGCGATGACGCCATCGTCTTCCGGATGGCAGACAAACTGAATGACCTGCGGATCTTTCTTCAGGAAACTTAACATCCCGCTTCTCCCGTTGAATGGCCCGGGAGTAACGGAACGGAGAGGCTTCTATTCCGTCGGGGGGGGGGAGAATGAGCAGAAACTCGACACTGTCGGCTCCTATCATCGCCGTATATAGTTCCGAGAAAATAAAGTGCGATCGCTCCGTACGAAGAGAGCGCCACGTCTAAACGGAGTTCGCCGATGAGCGTTGCCTTCATCAAGGAAGAAAGTGCCGAAACGGCCTCGGAAACACTGTTGCCTGACCGGCCGGTCTCACCCCATCCGAACCTTGTCACCGAAACGGGATTGAAGGCTCTGGAATTGCACCTCCAACAGGCTCGCGAAGCCTTCGATGCCACAAGCACGATCGAGGACGTGAACGAGCGGCGGCGGCAGTCGGCCGGCCCCTTGCGTGAGCTGCGCTACTTCGCGGAAAGAGTTCGAACGGCTCAGCTTGTCCCCGATCCGGCTTCTTTTGATGTAGTCGCCTTTGGAAGCACCGTCACCTTCAGCCGTGATGACGGGCGGGTGCAGAAATACCGGATCGTCGGAGAGGATGAAGCCGATCCAAAGGCCGGGTCGATCTCCTACGTGTCCCCGGTGGCAAGGGTTCTCATGGGCAAATCTGTCGGGGACGTCGCGAGTGTCGGCGATCAGGAGCTCGAAATCCTAGCCATCTCATAGAGCGCCGATGTCTCCGGCATACGGGCGCGACGCCTACACACGCGCTTCGGCTCCTGCGTACAGACGGGCATATGTTTCGCGAAGTACGTTCTTCTGGACTTTGCCCATCGTATTGCGCGGCAGGTCGTCCACGAAGATCACCCGTTTCGGTTGCTTGTAGCGCGCGAGGCGACCTTCCAGACCATCGAGAATGGCGCGTTCGTCGATGGCCGCACCGGGCTTCCGGACGACCACAGCCGTGACGCCTTCGCCGAAATCCGGATGCGGCAGCCCAATCACAGCCGTTTCCACGACGCCCGGCATTCGATCGATCTCGGTTTCGACCTCCTTCGGATAAATGTTGTAACCGCCGGAGATCACGAGATCCTTTCCTCGCCCGACGATATGGACGTAGCCGCGCTCGTCGATCCTGCCGAGATCGCCGGTTATGAAGAAACCATCGGCGCGGAACTCGCCCTGCGTCTTTTCGGGCATGCGCCAATAGCCCTTGAACACGTTCGGGCCCTTCACCTCGATCATCCCCGTTTCGCCTTTCGGGAGCGGCCTGCCGCTCTCCGGATCGGCGACGCGAAGCGAAACCCCCGGCAGGGGGAAGCCGACGGTTCCGGCGATGCGCTCGCCGTCGTAGGGGTTCGAGGTGTTCATATTGGTTTCGGTCATGCCGTAGCGCTCTAGAATGGCATGTCCGGTCATCTGCGCGAAAGTCCTGTGAGTCTCGGCAAGCAGCGGAGCCGAGCCAGACACGAAAAGCCGCATCCCGGCGGTTGCCTCGCGCGTTAGCCCCGGATTCTGAACTAGGCGCACATAGAAGGTCGGAACGCCCATCATTGAGGTTGATTGCGGCATCAGACGCAGGACTTCGTTCGCGTCGAATTTTGGCAGGAAAAACATCGAGGCGCCGGCCAGAAGAATGACGTTCGATGCAACGAAGAGGCCATGCGTGTGGAAGATCGGGAGGGCGTGGATCAGCCTGTCGTCGGCCGTGAAGCGCCAATACTCGCGAAGCGTGGTGGCGTTCGACAGGAGGTTGTCATGCGTCAGCATCGCGCCCTTGGACCGGCCGGTCGTGCCGGACGTGTAGAGGATGGCGGCGAGGTCATCCGGACCGCGATCGGCGTCGGGGAAATCCGGCGCCTTGCCCCGGGCAAGGTCGATCAGCGAGCCGCCACCCTTCTCGTCGAGCGTTTCGACCTCGGCGCCGCAATCGGCGGCATGCTTCGCAATCCCCTCCTTCGCGCCTGGGGCGCAGACGATAAGCCGCGGCTCGGCATCGCCGAAGAAATAGTCCAACTCGGCAAGCGTATAGGCCGTGTTGAGCGGAAGATAGACGGCGCCCGTGCGAAGACAGGCGAGATAGAGCATCAGCGCCTCGGGGCTCTTCTCCACCTGCACCGCCACCCGATCGCCCGGGCGCACCCCCAGGGCGTCGAGCACGGAAGCGATGCGTCCCGAATCCTCCAACATGTCGCTATAGGTCCAGACACGGCCATCGGCCGTCAGGATGAAGGCGGAGTCGGGGCGCGCTGCCCGGCGTATGGCGTCGAACAGATGGTTGCTCATGAAGTGAACTCCTTGTCACCTTTCCTTCCTGGTGCGTCAACTGATCGGACGCCCGGGGGAAACACGTCCGGACCCGGAACGAGGCTACGTGAACTTCTGTCGGCCGGGATCAGCCGGCGGATCGCGGGTGCGGCGACGACCTCGCCACGGGTTGCAAATGCCTCGTGGTTGGTCTCGATGTCGTCGAGCTTGTAAAGATAGTTGACCATCAGCCCGTGGGCCTGGCGCATGGCCCGTTCGGACCGGTCGCCTAGGAAATTGATGCGTTCCAGCCGCGCGCCATTGCCGAGATGGAACCGGGCAACGGGATCAACTGTCTTGCCGTTGCGGTTGCGGGCCCTGAGGAAATACCAGGCGGCCGCAGCCGTAAGGCTTGGCTGGATGGCTGCCGCGATCTCCGGCTGATCGGCCCAATCAGGCTCGTCGAGCGCCGCGAGCCTGCTGCGATCGGCGGCCGACAGGGCGTTGGACGTTTCCGCCTGGCGTTCGCGCGACAACCAATCGGCAAAGCCCGGCACCGGCGACAGCGTCACGAAGGTGTCGAGGCGAGGGAGGTCGCGCCGCAGATCCTCCACCACCTGTTTGATCAGGAAGTTGCCGAAGGAGATGCCCCTGAGGCCTTCCTGACAGTTCGAAATGGAATAGAAGACGGCTGTCGTCGCGTCAGTAGCGCGGATCGGAGCACGATCCTCCTTCAGCAGGTCCGCGATGTTGGGAGGCATTTCGCGTGTCAGCGCCACTTCAACGAAGATCAGCGGGTCGTCGACCAGCTGCGGATGAAAGAAGGCGAAGCAGCGCCGGTCCTCCGGCGCAAGCCGCCGGCGCAACTCGTCCCAGCCGCCGATATGATGGACGGCCTCGTAGCGAATGATCTTTTCCAGAATGTCGGCCGGCGTCGACCAGCTGATCGGCCGCAGCACGAGGAAGCCCCGATTGAACCAGGATCCGAAGAGATGCGCGAAGTCCGTATCGACCGCCTCCAGATCAGGGTTTTGGGCTTTGAGTTCGAGGAGGTCCGCCCGCATGCGGACGAGGGTCGCGATGCCGTTCGGCGCAAGGTTGAGCCTGCGGATCAATTCCTGGCGGCGCGGTTCTGCCGCCATGCTCATCTCGAGCAGCGCCTTCGGCGTCGGATCGGCGCGATAGGCGTCGATCGCCCGCTCCAGCCGTTCGATATCAGGGCCGAAACGAGAGAGCAGCGCCAACATGAAATCGCGCCGCTTGTCCTGATCGAAGCCTTGCCAGCGATCCAGAATGTTCTTGGCCAGCGCCATGCCCGACGCTTCGCCCCGGCTCGACAGCAGCGTGTCGCAGAGCGCTTCCATGGTGCCGACCGGATTGACATCGCCGTTTCGGGCCGGACCGAGCGACAGGAATCGCCGGCCGCGCTCGGCAATGCTCTGCAGCATGTCGCTGAAAAATGACGTCGTGTTCATTGGACGGTCCCCAACATCTGGTTCGGCAGCCACGTCGCAACGTCTGGAAAGACGCAGAGGAGAATGATCGCCAGGAACATAACGAGCACGTAAGGCAGTGAGCCCCAGAGAATGTCCTTCGTCGGAATCTGCGGCGCGATGGCATTGATCACAAAAAGGTTGAGGCCGATCGGAGGCGTGATCAGGCCGACCTCCATGTTGATCGTCAGCACGATCGCGAACCAGTAGGGGTCGAAACCCGCCTGGGTGACGATCGGGAAGAGCATCGGCGAGGTCATCACGATGACGGCGACGGGGGGCAGGAACATGCCGCAGATCAACAGAAAGACGTTGATGACCGCCATCAGCACCCAACGGTTGACCTCCATGTCCGCGATCGCTGCGGCGACGGTCTGTGTGATGAACAGCGACGACAGCGCGAAGGCGAAGAGCTCGGCAGCAGCCATGATCATCATGATCATGACGCTTTCCTTCATTGCCGACCCGAAGATGCCGGCGACGGGCCGAAAGCGGAACAAGCGATAGGCGACGATCACGACTGCCAATGTCAGGAACGCGCCCGCACCGGCTGCTTCAGAAGGCGTGGCGATACCGCCATAGAGTACGTAGAGCGTGCCGGCGATGATCAGCAGGAACGGCAGGATGCGCGGAAGGACGGCCAGCCGTTCCTTCATCGAGTAGCGAACGAGGCGTGCCTCGAATTCGTAGCCCTTGCGTTTGCAATCGATGACCGCCCAGGTCATGAACATGATCGTCAGCAAAATACCCGGCAGGATCCCCGCCATGAACAACCGCCCGATGGAGGTCTCGGTCGCTATTCCGTAGACGATCAGCGTCACCGAAGGGGGAATGAGAATGCCCAGCGTGCCGCCGGCGGCGATGGAGCCGCTCGCGACCGAAGCGGGATAGCCGCGCCGCATCATTTCCGGAATGCCCATTTTGCCGATCGCCGCGCAGGTCGCGGGCGAAGAGCCAGTCATGCCGGAAAAGATGGCGCAAGCTCCGATATTGGACAGAATGAGGCCCCCCGGGATGCGGTTCAGCCACCGGTCGAGCGAGGTGTAGAGATCAGATCCGGCCGGCGAAGAGGCGACCGCCGCGCCCATGAGGACGAACATCGGGATCGACACATAGGCCAGATTGGCGATACCGGAAAACATCGTGTCGCCGAGCACGTAGAAAATGCCGGCGCCGCTTTGCATGTAGAGCGCTGCGAAGGCGGCGAGACCTAAGGCGAAGGCGATGGGCATTCCCGTTGCCAGCAGCACGAAAAGACACGCAACGATCATCAGTCCAGAGACAGTCGGGCTCACTGAATGATCTCCTGTGGATGACGGTCGGCGCCAGGGGCCGAACCCGGGTCGGCCGCGCCGTGGCCCATGGCTGCCGGGACTGCCGGGGCGGTGAGGAGCGTCAGAATCTGCGCGACATATTGCAGGCACAGCATGGCAAAGCTGACGGGCAGGGCAGCGAGCGGCACCCAAAGCGGCGGCGCCCAGACGCTGGAGTGTTTCCAGTTTCCCGCCCACGCGTCATGGAACTGAATCCATGTGGCAATCAGCATGACGGCGCAGAACAGGAGCCCGAGCAGGCCCGCAATGATGCGCAGAACGTATCGCGTACGTTCGCCCACCACCATTTCGACGACGTCGATGCCCACATGGCCGCCCTTGAGCAAGACGTATGGCGCGCCGAGAAACATGGCTGCGGTTGCGGAAAACACGACGAAGTCCGTCTGCCAGATCGTCGCCTGACGAAATACATAGCGCTGCATGATCATCTGGCAGACGACGAGCATCGCTGCAATGAGCAGGGCCGTCGCAATGGCCGCGAGGCCACGCGAAGCATTGCCGACAGCCTGTGAATAGGCCTTGAGCATCAGATCATCCCCGAGTTGCGCTGGAAGGGAATGGCGCGCCGGAGCGCGCCGTTCTGCCGGTCCGCCTTACTTCACGGCGAGCGCCTTTTCGATCAGCTTGTCGCCGCCGGGAACATTGGCGGCGAAGTTCTTGTAGGACGACGCCTTGGCGAGCTCGAGCCAGGCATCGTAATCCTCCTTCGACATCTCGACGACTTCGACGCCTGCCTTCTTGTAGGTGTCGATCATGACCTGATCGCCCTTGCGGACCTCTTCGTTGAAATAGACTTCCGCTTTCTCGCCGGCAGCGAGGATTGCCTTTTGCTGCTCTTCCGTCAGGCCATCGAAGACGCGCTTCGATACCAGCACCGGTTCGTACATGAACCAGAGGGCATTTTCTCCCGGCGCCGTGAGGCACTTGGCCTGTTCGAACAGGCGATAGGAGACGAAACTCGCCGACGAGGTGTTCGCCGCATCCAGGACGCCCGTCTGCATGCCGGTGTAGATTTCCGACGAAGGCATGGATGAGATCGAAGCGCCGGCTTCCACGAGCATCTCCTCGAAGGCCGGCCCGGCGGCGCGGATCACCTGTCCCTTGATCGTGTCGGGGGAGGTGATGCAATTTTTCTTGGAGGCGAAGGCACCGGAGAGCCACGCATCGGCGATCACCAAGGCGCCGGCATTCTCGATGACCTTCTTTATGTCCCCCATGAACTCGGAGTCGTTAAGCCGCATGGCGCGGTCGAAGTTTCCCACGAGGCCGGGCATCAGCGTCGCGGAGAATTCCGGGTGGCGGCCGGAAGCATAGTCCAAGGGGAACGAAGTCATATCGAGCAGGCCACGTGTAACCGCATTCCACTGATCGTTCGGCTTGTAAAGAGACGACCCCGGGAACACCTGGATTTCGAGGCCGACATTGGCGGCGGCGACCTCGCGGGCGATCAGTTGCACCATCTCGTCGCGAATGTCGCCCTTGCCCCCCGGGAATTGGTGCGACGCCTTCAACACCGTCTGGGCGCCCGCTGTGGAAGCAACCAAGCTGCAGATGGCCGCGACAGCGGAAGTCGTCAACTTCCGTCGAAAACTGCTCATTTCTTCCTCCCTGACATGCCAGCCTCCCGCCGGCTTGGTAATAAGAGTGGAGCCATCTTGCGTACCGTGTCAAGATTTTTGTATACAAGAGAAATGGTTGCTGCATACCGGGACTGGTCGGATAAGGAATGAGCGAAAACATTTTCTACAAGCTGCGGGACGATATCGAGAACGGCATCGTAACGGGCGAGTTCGAGCCGGGTGAACGCCTGGACGAGACGCAACTCGCCATGCGCTTCGGCGTATCCCGCACCCCGATCCGCGAAGCCTTGATGCAATTGAGCGCGATCGGGCTTGTCGAGATCAGACCGCGGCGCGGCGCAGTCGTCGTGGACCCGGCACCTCAGCGCGTCTACGAAATGTTCGAGGTGATGGCTGAACTGGAAGGCATGGCGGGTGCTCTTGCCGCTCGCCGGCATACCGAGGAAGACAGTGCGGCTCTGTTGGCTGCCCACGAGAAATGCCGGGAAGCGGTCCTCAGCGAGGAGACCGATCGCTACTATTACGAAAACGAGATATTCCATCGTGCGATATACACGGCGAGCCATAGCGGCTTCCTCGAGGAGCAATGCACGACCTTGCATCGCCGTCTTCGCCCCTATCGTCGCCTGCAGCTCAGAGTTCGTAACCGCATGAAGGTCTCGTTCAGGGAACATGGAGAGATCGTCGAAGCCATTCTTTCCGGCAATACGGATGGCGCGCGGGAGGGGTTGCGCAGCCATGTGGCGGTCCAAGGAGACCGCTTCGGTGACCTTGTAGCAAACCTCTCGAACCGTGAGCGGCGCAGCGGCCGCCTCGGATAGGAAACCGGAGCGTCGAGGCTTTCCGGCCCAATACAGTACTTGAGAATAACATGCTGCGCAGGCCACTAAAAACTAACGGTTTTATTTAAAATTCCTGGGTGTTTATTGTGGCTTGGGGGGATTCTTGGTTGACCTCGCGGCAGGTTCCCGAAACACTCCCAGCGGTTACGGCCAACACGTAGCGTCACGAGAGTGCGACATTGTGCCGAGTGTCGTGGAGGAACACAGGAACCATGACAAGGTCAAGAGGCTCCCTTTTTGCGTTCTTCTGCTTCATTGTGGCTCTGTGTACCGGCATTGGCGTCAGTCCTCCGGCGTCGGCAAACGGCGATTCCGTGGAAATCTCGTCGAATTTTTCGCGGTCGATCAAGGTTGCGAAGGGCAAGACGGTAACGATCAGAGCCGTGCAGCGATTCGATGAGATCGTCATCGGGGATCCGGAGATTGCGACCGTTACCCCTCTGACCGACCGCTCCTTCTACATCCTCGGCAATGAACTGGGCTCGACGAGCGTCACCATTTTCGATGCGGAAAAGAATCCGGTCGGCATTATCGATATAGAGGTGACGCTCGATACGAAATTGCTTTCCTCGACGATCCGGCAGTCGGTGCCGGGCTCGAGCGTAAAGGTAACCTCGGCGAACGGAAGGATCGTTCTTTCCGGCTCTGCCACGGACGCGGTCGCAGCTACCCAGGCTGAGCAGATCGCATCGCGCTTTGCCGGCGACGAGGAGGTCATCAACTCCATTAAGATCACGTCCTCCCAACAGGTACAGCTGAATGTCAGATTCGTGGAGATCAACCGCGACGTCGGCAAGGAGCTTGGAACCCAGATCAGTGCCGCTTATGCGTGGTCGAACGGGAGTGTCGAGTTCAACTCCTCCCCGCGCGCGACATCCAATACGCCGGCCGGCTCCCTTATCGGCAGCCTCATCGGAGAGGGCTACTCGGTCGATGTGGCGATCGATGCGCTCGAAGACCGGGGCATGGCCCGGCGCCTGGCCGAACCGAACCTGATAGCGCGGTCCGGTGAGACTTCAAGCTTTCTGGCCGGCGGCGAATTTCCCATCCCGATCTCGGAACAGGACGGGACCATTACCGTCAGCTACAAGAAGTTCGGCGTCGGTCTGGATTTCACGCCGACCGTGCTCAGCGACGGCCTCATCGCCCTCGATATCGAGCCGGAAGTTTCGGCGATCGACAACACCGCCTCCTACCGGGTGGGAAATATCGCGATCCCGGGTTTCTCCGTCCGCCGTGCCCGGACATCGGTCGATCTCAAGAGCGGCCAGAGCTTCATGATTGCCGGCCTCCTGCAGAGCGAGAACAATCTCATCACCCAGCGCGTGCCGGGCCTCGGGCAACTTCCCATTCTCGGGGCGTTGTTTTCGTCCAAGGCTTACCAGCGCCGCGAGACCGATCTGGTGATCATCGTCACGCCTCATCTCGTCAAACCGATCGATCCGCTCAAGAAGGTCGCCAGCCCCTCGGATCGAACAAAACGCCCGACCGAAGCTGAATTCTTTCTCGGCAATATCGATGAAGTGGAGGTCAACGGCAGGGGTCGGTCAGCGTCGAGGCAGGCGCGTGTCGTCCGCGCACCGAGTTCCGGCCATTTTCTGGAGCTCCAATGATCCGGAGGAGCAGCAGGCCCAGAGGCTTTCCCGGTCTTCTCTTTGCGTCGTCGATCCTGCTTTCCGGCTGCCAGAATCATGAGCTCGTCCGCAGCGAAACGATTGCTCTGTCCGCAGGCGATGCAATCGCGGCAAACAGCGTGATGCAGATGGTCGATCCGTGGCCGCCAAGGGTCAAGCAGACCAGCTTGGCCACGCCGGCCGACCTGGAACAGTATAAGCCGCAGCAGCCGAACGCGGAGCAAAACGGGGGGAATGGTGAGACTTATCCGAACGACACCACGACACAGTAGCAAGAGGGCGGCGATCAGCGAATGGAGATGACAACAGGCGCGTCCGGCCGCAGTGTGCTGGGCCGTTCGGGAGGAGGACGCCGGCCCACGGAACTGGCCATGGCGATCGTCGCCACCGTGATTCTTTCGAGCTGTCAGACGTCGGAGGTGTTGTCGGGTGCCGAATTCGACCCGACATCCGCTCTCGCGTCATCCGGAGACGTGAGCAAGTCCGATCTCGATCAGGGCAAGCTTCAATTCATGAACGGCAATTATGGGCTCGCCGAGAAGCACTTTCGAAAGGCGGTAGAGCTGCGGCAAGATAACGCCGAGGCGCTGATGGGATTGGCGGCCTGCTATGACCGCCTCGGCCGGTTCGATCTGGCGGACCGCGCCTACAATCAATTGCTCAAGGTGGCCGGGCGCCAGCCACGCATCGTCAACAACATGGGATACTCGCAATATCTCCGAGGCGAGAAGGCAAAGGCCCGCAAATTGCTGCTCGAAGCTCGTGCGGCATCACCGGGGGACGAGACAATCGAGGCCAATCTTGCCTTGTTGGACCGCAGTTGAGGGAATGGCGTCGGTTTCCCGCCGCCGGGCGTTGTTGATCCGCTTCGTCTTCGCAGTTAGCTTCGGCGGTCAGCAACTCGGTGATGGCTATGGCCAGTGACGTCCTTGCCCGTTCCTTCGGCAAAGAAGCATTTGGGCTCGACCCGCAGAACTACCACACGGCCCGGCCCGCCTATCCGGAGCTCGTATGGGACGCGTTACGAAATCGCGCAGGACTCCGCCGCGGTATCTCCATCCTCGAGATTGGAGCCGGAACTGGGCTGGCCACCGAACGCCTTCTTGAAGATCGGCCCCACCGGCTTCTGGCAGTAGAGCCCGACAGACGGCTAGCCAGGTTTCTTCGCAGTCGATTGGACAAGGAAGAGCTCGAAGTGGTGGAGACTCCCTTCGAAAAATTGAAAGTTCCGGAGAAGAGTTTCGATCTCGTCGTCAGTGCGACGGCGTTCCACTGGATTGATGCCGCTCCTGCTCTGCGGCGCATTCATCGACTGCTGCGAGCCGGCGGCACCGTCGCTCTCTTTTGGAATGTCTTCGGGGACGGTGTCAGGCCTGATCCATTTCATCGGGCGACGGCACACCTGTTCTCAGGCCATCGTACGAGCCCATCCGGCGGTGGAACGACTAAAACGCCATACGGCCTCGATGTCGGTGCGCGACTGGGTGAGTTGGCGGAGGCTGGTTTCACGGCCGACGAGCCGGAGCTCATAGACTGGACTCTGACACTGGACCCACCCGCTGTTCGACGCCTCTATGCGACCTACTCGAATGTCACGGCACTGCCATCGGACGAACGGGAAAGGTTACTCAGCGGACTGGAGAAAGTAGCCGAAACCGAGTTCGCAGGCGTCCTCACCAGAAACATGACGACGTCGGTTTACACGGGAAGACGAGAGTAACCGGGCGCAGGGGGCGGAAAATCAAACGCCCGTACCAGCTCGAAACAAAGAGGGTGATGTTATGGCGTTGGATCGTGCCGACTTTTATGACGCAGAATTGGCGCGACACAATCGCCACTTACGGGTTGCTGCTGACTTTGGCGCAGATGATCGGGTGCTCGATATCGGCTGCGGTGCAGGACAAACGACGCGCGAGGCCGCCCGCGCCGCGCCGCAAGGGGAAGCGATCGGTGTGGATATTTCCGCGGAGATACTTGAGGAGGCAAGGCGACGGAGTGCCGCCGAGGGTCTGCGGAATGCGATGTTCGAGCAGGGCGACGCGCAATTTCACGGATTCCCGACGGGCAGTTTCGACCTTTGCATCAGCCGGTTTGGCGTGATGTTCTTTGCCGATCCGGCGGCGGCATTTGCCAATATCGGCCGGGCAATGCGCCCCGGCGCGCGCCTTGTGTGGATGGTGTGGCAGAGCCGGGCGGGTAACGAGTGGTCACGTGCTATCCGGCAAGCGCTGGCGCCGGCAATTGCGGTTTCCGCAGGTGCTGCCAACCCGTTTTCACTTGGCGATCCTCCGGTTGCAACCGACCTTCTGAGCGCGGCAGGCTTTACGTCGATCGACTTTGCGGACGTGCAAGAGCCGGTCTTCTATGGATCAGATGTCGATGCGGCGTTCGATGCGCTAACCAGCCTTTATCTTGTTCAGGACGCTCTCGCGAGCACGAATGAAGCACCTGACAAACCACTGCAGCGGCTGCGCGATTTGCTGGAGGGGCATATGACCCCGGAGGGCGTGTTTTTCGACTCTCGCGCGTGGATCATCACTGCCCGCCGGACAGGCGGAGGAGGCTGAACTACGCCGCGAAAGTCGCCGATCAGCACTGTGGAAGGCAGGTATGGGTCAATCGAGCCACATATCGTGCTGGAATAACGCATGATCGCGTTGAGCTTTAGCGGCTCGTCAGTTCCGGTCCGTTCGAGGCGGTGGAATCGCGGTCCCTCCTTTTTGCGACTGCACAAAGCGGATGATGTCGTCAACCATGCGGGCATCCCACAGATCGTTGTGGCCGGCATCGTAGATGAGCATCTGCTTGGGCTCGGGAGCGATCTGATACAGAGCTTCGCCCGAAGACAATGGGATGATGGTGTCGTGCCGGCCGTGGATAAACAGCTTCGGTTGCCTCACCCCTGCGATTTTCAGATCTGAGCGGAAGGGATCCTTGGTGAGGAGGGCAACCGGAAAGAATGGATAGTAGGTCTGAGCGAGCGAGAGGACCGACAGGTAGGCAGACACGAGGATGACCGCGACTGCCGGCCGTTGCCCAGCCGTATCGACCGCCACACCGCTTCCCAGCGACTGGCCCAGCACGACGATCTCGTTTCCGGAACGTGCCGCAAGCCAGTCGAAGGCGGCAATGCCATCGATCAATAAGCCATGCTCGTTCGGCGTCCCAGTTGATCCCGGATAGCCGCGATAGGAAAGCGCGAGCAGGCCGATGCCGCGTGCGGCGAGGGCCTGGGCGAAGAAGCCATAGTTGCTAACCCGGTCGGCATTTCCGAGAAAGAACAACACCGAAGGCTGGCCGGGCTCACCCCGGCTATAGAGGCCATGAAGTGTTTCTCCATCGGGTGTCTGGATGGAAGCATTCTGGCCCCAGCTCGCGCGCTCGGGCGCCGGCGTTGCGCTTGCCCCAGGGTAAAGGAGCGCGCGCTGCGACAGATACGTCAAGCCAACAAGCGAGATGTATGCGAAAGCCGCCAATAGCGGCAAGATCAGCAGGAGTTTAGTGGCATTCACGGTATCATGCTCGCTCGCTCGTCCGATCCATTGAGATCGTCGGTTAGTATGCCCAAATGGGAGCTGCCATCACAACGCTCTTGTGTCGCCGGTGAGTCTCGACCCTGCTTACGCCGTCGGCATGCGTCCCGAGGAATGTGAATTTTCCTTCACTTCGACATTGAATAAGCCAATCTTGCGATCAAGATTGTTGGCGTGAACTGCGGAGGCGTAACATGAGTAACTCGAAAGACGAGGTAGAACGCATCGATTGGCTCGAAGCGGAGCTTGCTGACACAATCGACGAGGATTACGAGCTCGAGCTTTCAGAACCGACCTTATCCGAGAAAATCCGCGAGATTTACCGTAAAGCGCATCCTCCGGCGCTTCCCCGCATGGATTATTTCCGCGCGCTCCTGGCGTTGCAAGCGGAGCTAATCAAGCTGCAGGATTGGGTCGTCTACCACAAGCAAAAGGTCGTTGTGATCTTCGAGGGACGCGACGCGGCTGGAAAGGGCGGCGTCATCAAGCGCATTACCCAGCGACTCAATCCGCGCATCGTTAGAACGGTGGCGCTGCCGGCGCCGTCCGATCGCGAAAAGACCCAATGGTATTTCCAGCGTTACGTACCACATCTGCCGGCCGGCGGCGAAATCGTCCTCTTCGACCGCTCCTGGTACAACCGCTGCGGCGTCGAACGGGTCATGGGCTTTGCGACCGAGGAGGAGGTCGAGCAGTTCTTCGACGACGTGCCGGAATTCGAACGCATGCTGGTGCGCTCCGGCGTTCGGCTGGTTAAGTACTGGTTCTCGATCACCGACGAGGAACAGCAGCTGCGCTTTCTGACGCGCATCCACGACCCGTTGAAACAGTGGAAGCTCTCGCCGATGGACCTGCAATCGCGCGTCCGTTGGGAAGCGTACACCAAGGCCAAGGAAGAGACCTTCGCCCGTACCAACATTCGCGAAGCGCCATGGCATATCGTCGAGGCCAACGACAAGAAGCGGGCCCGGCTCAACTGCATCGACCATCTCTTAAAGCAAATCCCCTATGAGGATGTGCCGCACGAGGATATCACCTTGCCGGAGCGCATTTTCAATCCCAACTACGAGCGGAAGGTCCTGCCTCCGGAGCTTTACGTTCCTGCGAAATACTGACATCTCGAATACAAACGCGCGACGACATCCGGCGAGACGCCATCGGGCAGAATATTCCGGTGGATCGAGGAAGGTTACAAGGCGTCGGTGGAACGCGCCAAGCAGCAGGCGACCGAAGCCGCCGACACGGCCGCTGCCGCAGTTTTCCAGTGGCGCGCTGCTGGGCTTCCTCTCGCTCGTGATAGCCGCCGTCGCTGCCTGGATTTAGTCGGAGATCGCGGGTCAGGATGCTGGAGGTATCCCGGACTTGCCTGCCGCGACGCGGGGCCCTCTTACAAGTCTGGCGTAGGGAAGTTCACCTCAAATTGCTCTTCGGAAACAGCACGCGATCGGGCTCTGCGTTCATTCGCGCAAGCATTTCCTTGATCAAGCGTGTTTTGGTGCGCCCCGCTTCCTTCGGCGGCACGAGATAACGTACGATGGCCTCGAGCCAGGTGTTTTCGCTGACGCGAAAATGAACCACGGGATGCTCCTTCACTTCGAGCTCGTCCACCGGCGTATTCGATAGGATGTGCTTATATATCTTCACCTTCTGGCTCATGATGTCGCCGACCTGCTCTTCCACGACCTCTCTCATGGTCCGCGCCACAAACTCCAGATCGCTCTCATAGGCGAGCTGGAACTTGATTTCGTTCCAGACGTAGGGAAACAGCGGCCAGGAATAGTTGAAGACCGGCGTGTCAAACACGGTTGAGTTCGGAAACTTGATGATGCGTCCGCTCGGATGATCGGTCCAAAGGTACTCGCCGCCGAATTCCCACAGCGTCGTATCGAGATAGCTGACGTCAATGACATCGCCATGGGCATCGCCGATGCGAATTCGATCGCCAACGCGATAGGGCGCCCTGGCCAGGATATAGATCCACGCGATGAAACTGGAGATCGGCATTTGCAGCGCAAAGCCAAGAATCAGGGAAATCAGGCCGAGCGAAACGAACGCTGCGTACCAATTTACAAATAAGACCGAAATCGCCACGAAGACGATGGCAACCACGACGACCAACCGAAAAATACGTTTCAGGTTGAAACGCGAGACACGATTGGGAATTCGGCCAATGAGAAAGACTTCAATAACATTCGCTACGGTAAGCATAATAAAAATGAGAAGGCCGCCCTTGACGTAGTTCATCACGCGGAGGCGCAAGGGCGCGTCAAGCCAATCTAAGCGCCAATTGATCAGGACTTGGATACCAAACAGCAGCAAGGCAGCGGCAGCCAGGCCAACCGTCCACCAAACGTCTTTCTTGCGAAGGCTGAAGCGCAATTTTTCTTCGGGCCCTTTCGCCTTCTGTTGCATAGTTTTTGGATCAGCAGTCTGTTGCGCGGCCTGTTCGAGCCGAGAAAGGTTCTCCTGTTCCTTGTCGCCTCGTTCCATGGGTTCACCACGATGTGGCCATCACGCCCAACCAGTGCCTTTTCGTTCCTCGACGGCGCCATTCCGGTGATGTCTCGCCATATGGCAAGGTTTGAATGGAATAGTCAGGGCAGTCCCGTCGTCGTTTCGCAGGCCCATTCTTGAGCCACGTCGTCCACACGGTCTAAGACAGCGAGTGATCCATTATATCATCGTTCAGATCAATGTGGGCACCGTCCATGATCAGCATTGCTGGCCGATGGCTACAGTCCGCAATGAGACGCAAGCGGCCATCCTAGGCGGCAAGGTTGAAGCCATTCGCGGGCCGATCCAGAACGTTGGAAATGACTCGCGTTCTCTCGGGACTGAGCGTTAACTGAGTTGTTGTGACGGAGGAGGGCAAACCATGGCCATGTATCTCACGCGCTTCAGCTACACGCCCGAGACGTGGGCGCGAATGATCGAAAACCCCGAGGATCGCCGTGAGGCGGCACGTGCGTATATAGAATCCGTCGGCGGAAAGCTCCATGGGTTCTGGTACGCCTTTGGTGAGCATGATGGTTGGAATCTGTGGGAGGCGCCTGACAACGTATCGATGGCGGCTGTCGCCCTTGCCATCGGCGCAGGAGGCGCGCTCAGCTCTATCGAAACCACGGTCCTCCTCAGCGTTGAGGATACGATGGGAGCACTTGGAAAGGCAAAGTCGATTAGTTATCGTCCCCCCGGATCCTAGGCTGGTGCACTCTTCTCACACATATTGAAGGTCGGCGGGTCCTGCTCCCTGCAAGGAGAGGAATAACAGTCACTTGGCCGCGAAGATCGTTTGTTAATGTGTCACGTCTCTTGCTTAGTGAGACGGAAGGCCGGCGCGCGCAAGGTCGGCCGATGCCTGATCCAGAATAGCGTTGTCTCGGAAGTTCCAAGCCTGCCGCCAGGACTGGATCGTCGCAGTCGGAGCCGACTTCAGCATCTTCGCCACGGCAGCTTGGGCCTCGGCGTCGCGCCCAAGACGCATATAGGCGATGGCTAATTGCAACGGAGCGTCGGCAAATTCCGTGGTCTTGAGTACCTCGACGGCTTCTTCGTTTTTGCCAAGGACGATGTAGATGAAACCTCGCACGTAGTTAAAAAACCAGGACAGTCCCGGGTCCCGAGCAGCTGCCGTGTCTGTCAGCTCCAGCGCCTTTTCGGGCTGACCGGCCTGTAGGAAGATACTTCCTGCATCGGTGAGGGTGAAGGCATTGTAGGGTGCGGCCGCGATGGCCTTGTTCATTGCCGCAATAGCGCCATCATGGTCCCGCTTGAGCGTCAGGAGCCAAGCATTGAGCCAATTTGCCAGTCTCGTTACCTGCGGGCTTAAGTTCTTGTCAGCGAGGACCTGAGTGACCAACCGCTCCGCCTCCTGAAGATCTTTCTGCGGGTCAGAACTGTAAAGCAGCCCAACCTTTAGCCAATGAGACCACCCCAGCTCCACGGTCAGCAGGGAGGAGCCGGGAAACACCTTCAGACCCTGCCGTGAAATTTCGCCGGATCGCTCGAGACCTTCCTTTGTGTAGAGGTTCAATTGGCTTTCCGCGCGCAGGTAGTAGTCGTATTCAGCGAGATTGGTGCTGTCCTTACCCCAGGCCTGACTGTAGTCGGCCTTGCGAATGGCTCCGAATTCACCCGTCATCGCCCCCACGATCTTGCCGGTCAACTCATCCTGGAGTGCCCACGGGTCGGTTCCGGCCTTGTCGAAGCGGTCTGCCCAGACATGGTCGCCCGTGTTGGCATTGACCAACTGCGCAATAATGCGGACCCTGTCGCCTTCTTTGCGCACACTACCCTCGACAACATAGCCAACGCCCAGCTCCTCGCCGATTTCGCGGATATCGCCTTCCTTCCCCTGGTAAGCAAAGGACGAGGTTCGCGATACGACCGCAATGTCGGAAAAGCGCGATAGGATAGCGATGACGTCGTTCGCCACTCCTTCTCCCAAATAGCCTAGGCTCTTGTCGGCACTCAGATCTTTGAATGGAAGCACGGCGACAGACGGGATTGTACTGGACACCCCAGGAGACGACGTTGTCAACGGGCTATAGAGCGCCATCCACACGGCCGCTAGGGCGGCCATGATAGTCGCCGCGACGCCAAGTGGCCTCCATAGTCGCCCGCTCCTGGGCCTGCGCAAAAACCGTCGGCGTGGCTGCGCGTCGATGCGCACGTGGTAGACGTCGATAGGCTCTTCGATGTTCTTGACCTTCTGCCGCCCCGCGAAGTCGAAGCCAAACGCGAGCTTTTTCTCGACCTCCTTCGCCACCTTACCTGAAACGCAGATGCCGGCTGGAAGCGCGAGTTGCTCAAGCCTAGCTGCGACGTTCACGCCTTCACCGTACCGGTCCTCGCCGTCAACGATTACTTCTCCGGTATTGATGCCGATCCGAACGTCAAACCGTTCCTCCTCGGGGACTGCAGCATTGCGCTCTGTCATTCCGCGCTGGAGAGACACGGCACATTCGACGGCATCGATGACACTCCCAAACTCCGCCAGAAGGCCATCGCCCATGAGCTTGAAGACGCGCCCATGGTGCCTCGCAATCTCCGGTTCAAACAGTTCGGTGCGTCGCGTTCGAAGGCGTTCAAACGTCGCTGCTTCGTCTTTCTCCATCAAAGCGGAGTAGCCGACCACATCGGCGGCCACGATTGCAGATAACCTGCGTTCCATGTGCTAGTCCCCACATGAATTCCCGCCGAGCATTGTACATGACTCGGCCGAATATTTCACGGGAAGCTAATAAAGGTGCTTTTGACCAGAGCACTTCGGCGAGCCATATGCGCCCTCAGGTAGCCAACCTCGAGATGTTGGCTGCAGACGAATGAAACTCTTCTCCGAACCGGATGAGAGCGCAGGCGCTCCCGCTGGGCATTGGGTTCGCATGTTTCGCCACCTTTGCTTTTGGGCTACAGCCGCTCGGGGGGCTGCTGCCGACGATCCCGAAATTGCGCGGGGGGAATATCTCGTCACAATGGGCGGCTGCAACGATTGCCACACACCGGGATATTTTTTTGGAAAACCGGACAGCTCACGCTTTCTCGGCGGGTGGGATGTAGGCTTCGAAATCCCGGAGAGGGTGTTTTCGTCGGTCGCAACATCACGCCCGACAAGGAGACCGGCATCGGCAGTTGGACCAGGGAGCAGATCGTGACTGCCATTCAGACCGGGCAGCCCCCGACGGCCGCATGCTGGCGCCGATCATGGCGTGGCACGCATTTGCGCAACTCACAAAAGAAGACGCAGGCGCAATTGCAGCATTCCTTCAAAGCCTGAAGCCGGTAAGCCATCAAGTGCCGGGCCCGTTCAAGCCAGGAGAAAAGGTATCGACCTCTATGTTCAGGATCTTGCCGCCGGGCGAAACTGCGGCCGCAGCGCCAAAATAGCCGTTGCACTCGTGAAACTTGGGCTCACGGTAACCGGTGTGCGGGATCCGGTTCAGCTGCGGAAAAGCAGTTATGAAACCACATCCGAAGTGCTGCGATGTCAGTGCGCTGTTCCAGCCCCAAGGCGCAGGCAAAATGATAGGCGTCGCCGGCGAGTGATTGCGTGAATGGGGCTTCTAGCAAACCAGCAGCAAGTGCATCGGCTACGAGCACTCGACTGGCGATGACCACGCCTTGGCCGGCAATGGCCGCCTGGACGGCTAGCATGCTATCGGGAAATCGGGGGCCGGCACTGGTATCAAGGTCGGTGATGCCGGCCTGTTCACACCAGCGATTCCAATCGGGTTTCGGCGCCGGGCGGCTTCGCCCGTCGATGTGGATCAATGTGACGCGCCGCAGATCGCCAAGTTGCGATAGACCGAGGCTCGGGCTGCAAACCGGCGTCATCACGTCGCTGCAAAGTTGCATACTGGCTGTGCCAGCGAATGGACCACGCCCGTAACGGATCGCGGTCTCGATGCCCCCGGAGCGCAATTTCTCGACCTTATTCGATGCGTGCAACCGTAAGTCGATATTCGGGATGGTTTGGCGCAGCGCATCCATCCGCGGCACCAGCCAGTGACTCAGAAACGCTATCGTTGACGTCAGGGTGACCGTTGTCGGCGCCGTCTCAGCCAGCAGTCGTGTGACGACCCGCTCGATTTCGCCAAAACCGGCGGCCGTCGCCTCGTAAAGCGCCTTACCCCGCGGCGTCAGCGTCACGGCTCTGGGCGTCCGGTCCAGAACGCGCAGGCTCATATAGGCTTCGAGCTGTTTGATCTGATGGCTGATTGCCGTGGGGGTGACCAAAAGCTCTTCGGCTGCGGCCTTAAAGCTCGCGAGGCGCGCGGCGGCTTCAAAAGCGCGAAGCGCGGAAAGGGGAGGCAAACGCGGGCGGTGCATGCTGAATCCAATTCATCTTAGAGCTGAGGATTCGGATTTTTATCGTTTAATAAGAATGGGCTACAGTGATGAAGGCTACGATACACCAAATTTAACTCATTAAAGTCGAGGTGCAAAATGGTAGAACTGATCGCAGGTCTCATCGATGTATTTGCGGATGTGCCGCTGACGGGGAATCCGCTGGCCGTGGTACAGGACGCGGACGGCCTGACGGATGACCAGATGCGACGGATCGCAGGCGAGTTCAATCAAGCCGAAACCACATTCCTCATGCGGAGCACACGGGCGGACTGGAAACTGCGATCATTCACTGCGAGCGGTGCAGAGGTGTTCGGTGCGGGTCACAATGCACTTGGGGCGTGGCTCTGGCTCGCAGAGAATGGCGACCTCGGTTCGCTGACCGCGGCCCGAACCTTTCAGCAGGAGATCGGTAGAGATGTTCTGCCGATTGAGCTCGAGCCGGTCGGCGGTCGCATCCACGGCCGCATGCGCCAGATGCCTTTGCGCTTGTCGGATCCGCTGGATGACGTCGCGCCTCTGGCTGACGCCCTCGGCCTCGATCCCAGAGACATTTTGCCCGAACCGCCTGCACGTCCGGCCGATACTGGAGCTACGCACCTTATGGTGCGCGTCCTGAATGTGGATTCCGTGGACAGAGCGCTGCCGGTCGCCGACAAATTGCTCGCCGTTCTTGAGAAGACGCCTGCGGAGGGCTGCTACATCTATGCCCTCGATGCTGATGCGCCGGATACCGCTTACGCTCGGTTTTTCAATCCCTCCGTCGGCCTCTGGGAGGATGCTGCAACCGGGACCGCAGCCGGCCCTCTGGCGGCCTATCTTGCCGCCACGGGAAACCTCACGAACAACGAACTGGTAATCGAGCAAGGCACCAAAATGGGCCGCCGCAGCATTCTGCGTATCCGACTTGCTCCCCTGCCGGAACTCTCCGGCGCCGGGATCGTCGTGGTCAAAGGAGTGATCCGGCTTTAGAGATCTTCCAGGAAAAGTGTGTAGCGGTTTCCGTGACACGCGTAGCCTCATGGACAGAGCGCCTCAGTGTTTCAATGAAACACTGAGGCGCTCTGGTCTTGCCGGAATTCTGCCGTCGAATCTGTCACATTGAACGACAGGAACTCGGCGTGCTCTCAAAAGCGCTTTTACGCACGCTCATTGAGATCGTCCATCGATCAAAGCACGGATACGTTTTCCGCCTTCGATTTTCCGGTCTTGCGATCTTGACCGACGTCGTAGCTGACTTTGTCACCCTCTTTCAGCGAACCGCCGTGTTGCAAGGCAGACACGTGAACGAAGACGTCCGTTCCGCCATCCTCAGGCGTGATGAAGCCAAAACCCTTGTCGTCGTTGAAAAATTTAACAGTACCTTTAGGCATGATAGTCCCTCCTTGCTCGCGCACTTTTGGCTCGCGTGCCGAACCTACAGCGCGAATGCTTTCCGATCAATGTCAGCAGCCTTTATGATCATTCCCACGTGTGATTACTTCGGTGACGAGGGATGACGGTCTCGTTTAGGCTGAGCTTGAATCCATGAAAGCGTTCCTTGGGATCAAAGCCGGTCATCCTGGAAATTGATACTTGTCAACTGATGCGATTCAGGGAAATCTCCGCCGGCTTCCGGGAGGACGACCATGGCAGAGAACATTCACACGCCTGAGCAGGCAAGCCGCCGCGAGTGGGTTGGCCTGTGCGTCCTGTCCATCGCATGCCTGATCTACTCGATGGACTTGTCGGTGCTGTTCCTCGCGGTGCCCGCGATCGTTGCGGACCTCGATCCGTCCGCATCGCAACTGCTCTGGATAAATGACATCTATGGCTTCATGGTCGCGGGCTTTCTCGTGACCATGGGAACGCTGGGAGACCGGATCGGTCGCCGGCGGGTGTTGCTGATGGGCGCTTTTGCTTTCGGCGTCGCATCCGCCTTCGCGGCTTTCTCAAATACCCCGGGGCAACTTATTCTGGCACGGGCCCTGCTTGGCATCGCCGGTGCGACGATCGCTCCCTCCACTCTGTCGCTCATCGTCAATCTCTTCAAAAATGAGGCCGAGCGGAACAGGGCGATCAGCATCTGGGGCACGGCCTTTGCGCTGGGCGGCCTCGTTGGCCCCCTCATCGGCGGAATTCTGCTACAGTATTTCCACTGGGGATCGGTGTTCCTGATCAACATACCAGTCATGCTCCTGCTTCTGGCGGTCGCCCCGTTTCTGCTGCCGGAATACAAGAACAATGATGCCGGCCGACTGGACTTATTGAGTGTCGTGCTTTCGCTCGCCACCGTTCTGCCGATCATCTACGGTTTCAAGCACATGGCTGCCGACGGCTTCCAGCTTGCCCAAGTCGTCTACATCGGTCTGGGGCTTCTGGTCGGCCTCCTGTTTGTGAGGCGCCAGCGGCGCCTCAGCGATCCGTTGGTCGACCTCGCGCTCTTCCGGGTACCAGCGTTCACGGCCTCGCTGATGGTAAACCTCGCCGGTGTCTTCTTCGTCTTCGGCGTCTTTCTGTTTCAGAACCTCTTCCTGCAGCTTGTGCTTGGTCTGTCACCATTGGAAGCTGCACTTTGGTCTGCGCCATCGGCCCTAGTCTTCGCTGTCATGTCTTTCCAGGCCTACCGCTTCACCAACCGCTTCGGACCCGTCAGAACTGTGCTCGGCGGGCTTTTGATCAATGCAGCGGGAGCTGCCGCCATGGCTGTCGCCGCCTACGCCGAGAGCTTGATCGGGATCCTTGGCTCCAGCATGATCATCGGCTTCGGCTTCGTTCCTGTCGTCCTTACCACGACCGGCCTGATCGTCGGGACTGCACCGCCCGAACGGGCAGGCTCGGCTTCGGCCATATCGGAGACGAGCGCTGAATTTGGAGGCGCATTGGGCATCGCGGTGCTCGGCAGTTTGGCGACCCTGATCTATCGTATGGCGATGAACCGCGCCGACCTGAGCAGCCTCAATTCCGTGCAAGCCGAGGCCGTTTCTGCCACTCTTGCCGGCGCAGTCGAGACAGCTCGGTCGATGCCAGGTTCAACTTCCGCTGTCTGGCTGGAGACAGCGAAAAGCGGCTTCTCACTTGGCTTTGCCGTCTGTTGCGTCGTTGCAACGGTGACGCTCCTTCTTCTCGCGATCGTCGCCCGGCGGGTATATGCCACCGCACACATCGACGAGAGCACATTGGCCCCTCATTAGACCACGATGATTTAGGATGGCAGGGAGAGAGGAGCGGGTAGCGCCCTCATCGGAGTCGGCGGATAGCATGGATTGAGCCGGTCTCGCCCAAACCTTTTGGCCTCGCCAACGTTCTACCTCCTTAATCGAAGGAGGTACCAATGAAATCCGAAACCGGGCAGAAGCAGCGCGATATCCAGAAACAGGTTGAAGGGGCCGACAAGAAGGAAAAGCCAAAGACCTCAGGAGCCATGCAGGCGGGCGCTCGACGTTATCCAGAGCCGCCATTCCCAAAGGTGCATCAGGACAAGCCAGGCTCAGAGGCTGATCTCCCCGTCGCGCCAATGTATGATGCACCGTTTTACAAGGGCTCAGACAAGCTGAAGGACAAGGTGGCGCTGATCACGGGGGGTGACTCCGGCATCGGTCGGTCGGTGGCAGTCCTCTTTGCCCGTGAAGGGGCGGACGTCGCCATCGTGCATCTCGATGAATCTCAGGACGCAGATGACACAAAGGCTGCTGTTGAGAAGGAGGGACGCAAGTGCCTTGTGATCAAAGGCGACGTCAAGGATGCGAGCTTCTGCCGAAAGGCAGTGGAAAAAACGGTGATGCAGCTTGGTCGCCTCGACATCCTCATCAACAACGCCGCCTTCCAGGTTCACACTCGTGACATCGAGGACCTGACCGACGAGCACTTCGACGAAACGCTGAAGACGAACCTCTACGGCTACTTCTACATGGCAAAGGCCGCTATTCCGCATTTGAAGAACGGCTCGGCAATCATCAACACTGGATCCGTCACGGGCCTTACCGGCTCGAAGGAACTTCTGGACTACTCCATGACCAAGGGGGGAATTCATGCCTTCACCCGTGCACTTTCGGGACATCTCGTGCCCAAAGGTATCCGCGTGAACGCCGTCGCCCCCGGCCCGGTCTGGACGCCTCTCAATCCATCGGACAAAGAGGCTGAAGATGTGGAGAAGTTCGGTTCCCAAACGCCAATGAAGCGGGCAGCGCAGCCAGAGGAAATTGCTCCGGCCTACGTCTTCCTCGCCTCTCCGCAAATGTCGAGCTACATCACGGGCGAGATTCTTCCGATCGTCGGCGGATATTGATCTCGTCTTATAATCTCAGCGCTCTGGTTCGAATCGCCTCAGGGTGAGGGGAGAACTATCTGCTCATGGTCGGCTAAGTGCGGAATTCCCGAAGGACCGTAGCGGCGGGAATGCCGCTTCGGTACTTTGGTAGGCGCTGCGGGTCAGCCTGGGGCGTCCAGGCAGGCCTCTTGCCATGCATGACCGAGTAGTCGGGAGGGCGATTATCCTCCCCAATTTCTCGGGCGGCTTTCGGCGGATGTTTTCTCCAAGTCACGGGACCAGCAGTGATATCCGGGCGGTCGTTTGCCGGTCCCGATAGCCCCGTTGGACGATTGAGCGGAAGCCCGGCGGTCTCTGTCGCGATGTTCTATACGCCACCGTATATTGACGTATCTGCAACGGTGTAGTATACGCCGCCGTATAGTACGGATGGATCATCACGATGAGAACGGACTTAGTCAATCGCCCTCAAGATGGGAGCGCCGGCCGCAGCGCACTTCTGGTGGCATCCGCAGTCAATGCCGTTGCCGCCATTTACCACATCATTGGCGGGACGCCCGAGGTGATGTACCCCGTCTACTCGGCCAATCTGCCACCCTCCTCGGCCGGTGTGCTCGACATCTTGTGGTACCAGATGGCGGCGCTGATAGTGGGCGGTGCCGTGGCCACGCTGGTGGCGGCATTCCGTAGCGACTGGCGCTGGCCGGTAGCCTGGATAATAGGAGGTCATTTCCTGGTGGTTTCGGGTATCTGCCTGTTCTTCACCTTTGTCTGGTTCGGAAACCCGTGGGGCCTTATTCAATGGGCGATCTTCGGCCCGGTAGGGCTCATCATATTTTGGGCGGCCGCCCGTCCGGCGGAAAGAGCCGGCGCTCCAACCCTTTGAAACGACGCACTTCCGGACGGAAAGCCGTTATACACATTTCTGGAAGTGCCTAGCTTCGGCAGACGGGGCGGAGCGTGAGGCGGTCGAATGGCAGATAAACAAGGTGGTCCAACAAAGGCCGATTGGGTCGCGGCCGGATTGTCTGCTCTGACAGCCGGAGGCATTGAGGCGGTCAGGGTGGAACGTTTGGCCGTGATTCTTGGTGTGAGCAAAGGCCCGTTCTACTGGCGCTTCAAGAATAGAGGTGAGCTTCTCGAGGCAATCATAGAGTTTTGGAAGCGTGACTTCACCGCCGATCTAATCGAACAGACTAGTCACTTCGACACACCGCGTGAACGCTTGGAGGCGTTGGCAGAACTCGCCGTCGTATCGACGTCTGGTGCTTTGGACGTTGCGAAAACAGAGTGCGCGCTTCGGGCGTGGGCGGCACAGGACCCATTGCCAAGGGCCGCAGTGCGGGAGGTGGATGCGATGCGCACCAAACACCTCACGGAGGAGTTCAAACTTCTTGGCGCGCCGCACCCATTGGCGGAACAACTTGCGAAAGCCATCTACCTGGCGCTCTTGGGGCTTTATACGGTTCGCCAATACACGCCGGAGCTCGCCGACGAGCAATCATATCTGACCGCCGTGAGGATCGCGCTCGACGCTGCACAGATACAGTCTCACTCGACCGAAGCCAGCGCGGCGAAAAGCAGGCTTGAGCCAGACATCTAAACACGTGGAGCAATTTTGCTTCGCTATCTGATCGCTAACCCGCCTTCTGGTCATCGACCCGAGATAGCTTACGTAGCTGCGGCGGGCGCGACATCGTGATCCGACATCAAAGGTCTACGCGCCCCGCCATTGTTTCTTCCAACGGGTAGCCCGTCTCCAGAAGAGATTTGACGCTAGCAATGAGATGAGGCCATCCCTTCGACATAGCAGCGATGGCAACGGGAGTTTTCCACTTCGGATTATTGGAGGACCGTCAGCTTTACCGACGTGTCGATCATCTTCGATGACGTAGCTAACCTCGGAATGCCCCTCCTGGCGGAGGTCCTCATGAAGCTCGTCGCGCCAGAAAATCACAAGCCTATTCGGTCGATCCGCCTCAATGACCTCTCCGGAATCCGCTGGCCGCCCATCCGGAGCAACCAGCCGCCATGGAGAGCCCCACGACCAATCGCTTTCTTGCCAAGTGCCCGCCCAATACTGCCTGGTAACCTCCTGGATCGCGAGGGCTTGCCAAGGAACGTCGGGGCTGCAGCGGATGTAGGTGGAATATGTGAAACGTTCCTCATCGCCCGGTTCCTTTCGGTGGTATTCAGCGGAAGCCGGAATTCGTCACGCCTCAGAAGCTAGCGCGATTTCCATTTCACGCTCAGCCACGGCATGAAGGGCCCAAAAGTCAGGAATGCTTATTCCAGCGATCCGTTTCTCAAGGACCGCAAGATGTGCGTGCCAGCCACCACCGAAGTTGAGCGCATCCTCAGAGCCACGAAGACCCGTGTGGGTCAGGACTAAGCGTGTTGTTCCGCTGTCTATCTCGGTCAGCGCAAACGTGACTTCCCCCGCCTTGCCGTCTTCCCATGTGAAGGCCAGGAGATGAGGTGGTTCATAGCGAGTAATGCGTTCGTGCCAGCGATGGCCAACATACGGTTTGTACCGATCCGGCGTGGGAACGACCTCGTCCGAGAGACGGTCGTGATCCATGGTCAGCCCGAAGGCGCCGCCAACCTGCAGGTCCGTTGGACCCGACATGAACCAGCGCGCGCGGAGCTCGGGATCAACCAGGTACTGCCAAACGGTAGCGGCAGGTGCCGCGAGGATTCGTTCAAAGCGAAGCATGTCGGGCGAGATCTTGTCTGCAGTCATTGATTCAGCTCCTCCTTTAGGGCCTGTTCAAGCGCGTCCAGGCGACCGTTCCAGAACCGCTGCCACTGGGCGAGCCAGTCATTCGCCTCTTTCAAATTCCCGGCGTTCAGCCGGCAGATATTCTGCCGGCCAACCTTGCGTCGTTCGATGAGGCCGGCTCGCGCCAAGATCGCGACATGTTTTGCAGCGCCAGCGAGCGTCATCTGATAGGGCCGGGCGAGTTCGCTGATAGGCTTCTCACCAGATGTCAGAGCGGCAAGCATTCCCCTCCGGGTGGGATCCGCAAGGGCAGCGAATGTCAGAGTCAGCTTTTCGTCAACCATATGGTTTAGTATTGCCGAAACGGAAAAATGTCAACCGATTGGTTGAGCATTACCGGTTCGCATTTTCGCGGGGAAACAGCTCCTTCGACATGAAGGACCGTTCGAAGGTCCGCTGCGGGCGGCACCGATGGCCGGCCGAAATCCTGGTGATCGAGATTGCAGAAGACGTGCTCGACGACGAACTTCGCTATCTCCGCCGGAAATCTATCGCTGAAAGGAGGTCGACCCTCCGGTCAGACGATTGACGGCCTTTGGCCGTTTCGAGGAAAACCGTCACAAACTTTTCCTCGAATTGCTCTAAGGCACCTGGGATCCCGTCACGGCGACATAAACTGAATAAAGCGAGCGGGTTGCCGCAATGAACAGGCGGTTGCGCCTTGGACCGCCGAATGTGAGATTTGCGACCGTCTGCGGAACGAGAATCTTGCCGATCAGCTTGCCGTCAGTGTCGAAACAGTGCACGCCATCTCCGGCGCTCGACCAGAGGTTTCCGTTCGCGTCCGTCCGGATGCCGTCCGGAATTCCTTTGTCGATGACGCAGAAGACGCGGCCGTTCGCAAGCCGGCCGCCGTCCGTCAAGTCGAAGGCGCGTATGTGCCGAGGGAGGCGGTCGTCATGGCTCGCCGATGAATCCGCCACGTAGAGGATCTTTTCGTCGGGCGAGAAGGCGAGGCCGTTCGGCTGGGTGAAGTCCGTCACGACTGCCGAAAGCTCGCCGGTCTCCGGATCGAGCCGGTACACGTTGCGTGTCGGCTGCTCCGGGTCGGCGTGATAGCCTTCGTAGTCGGACATGATGCCGTAGGTGGGATCGGTGAACCAGATTGTGCCATCCGACTTCACCACCACGTCGTTCGGCGAATTGAGCCGCCTGCCTTCGAAACGATCGGCGAGCACGGTGATCGAACCGTCCACCTCGGTGCGCGTGACGCGGCGCGTGCCGTGCTCGCAGGAGATGAGCCGCCCCCGCCTGTCGCGCGTATGTCCATTGGTAAAATTCGACGGTTGCCGATAGACGGAAACGCCGCCCTCCGGCGTCCATCGCAGAATGCGCTGATTGGGAATGTCGCTCCACAGGAGCTGGTTCGCGTCGTTGAACCAGACGGGACCTTCCGCCCAGCGGCAGCCGGAATAGAGCTCGTCGAGCCCAGCGCTGGTCACGATCATCTGCCGGAAGCGCGGGTCGTGGATTTCGTAGATGGAGGCCTCGGCCATGGCAGTCTTTCCGTTTATCGCATGCCCCGGCGACCGCCGGCGAGCATGATGACGCTGATGATGATGAGGCCGGTCATGATGAGGCGAATGCCTGCGCCGAGCCCATAGGTGTTGAGCATGGAGACCACGAGGAACATGAAGAGCGATGCGCCCCAGATGCCGGGCACGTTGGAATCGCCGCCGGCGACCGCTGTGCCGCCGATCACGACGACGGCGATCGACATGAGAAGATATTCCGCGCCCATGTTGAGCGCCGCGCCGCCGGAGAAGCAGGCGAGCAGATAGCCGCTGATCGAAGCGAGCACGGCACAGAACAGGTAGGTGACGAAGCGCGTGCCGTCGACCGGGATGCCTGCCATGCGCGCGGCCGGCATGCTCTGGCCGATGGCCGAGATCCAGCGGCCGTAGATCGTCTTCTCGAGCAGGATCCAGGCGAGGATGGAGATCAGGACAGCGACGATCGCCACGTTCGGGACGCCAAGCGTATTGGTGGTGGTAAATTCCGCAAGCACGCTCGGGGGCTTGATACGAAGACCGCGGTTCGTCCAGATCGCGCCGGACTGGACGACGAAGCTCATGGAGAGCGTTGCGATAATTGGCGGGATGCGCAGCGCCTTGATAAGCGTATAGTTGCAAAGGCCGACGCCAAGACCAATGAAGACGGCAAGGAGAAGGCCGGGCAGGACCATGCCGTTTTCGACATTCATCAGCTTCAGTGCCACCGTGCCGGCGAGCGTCATGGTGGCGGGAACCGAGAGGTCGATGTTTCCGGGGCCGAGGGTGATGACGAACATCTGCCCGATGCCGACGATCACCGAGAAGGCCGCAAAGGTGAGCGCTGCCTGCGACAGTCCGAGCGTGCCGGCGCCGCCCGTCACCATGATCGTCAGGAACCCGACGATAAAGGCGGCAAGCCACGACCAGACCCAGGGTTTGCCGAACTGGCGAATAAGCGCGTTCATCGGCGTTTCTCCCGCCTCTCGAGGCGGTTCAGCATCAGGCGGAGCGCGAGCACGATGATCAAAATCGCACCCTGCGCCCCAATCTGCCAATCCGGTGAGATGCGCAGGAAAGAGAGGAACGAGCCGGCAAGCGTCAGAGTTAGCGCCCCGATGACGGCACCAATGGGAGAGACGCGGCCGCCTGTGAATTCACCGCCCCCGAGGATGACGCCGGCGATCGACAGCAGCGTGTAGCGCAGCGCAATATTGGCATCGGCCGAAGTGGTCAAGCCGACGAGGGCGATGCCGGCTAGAACCGCAAAGAGGCCGGCGAGGGCATAGGCGGTCGCGCGCGTAGCGACGATCGACCAGCCGGCGCGCTCCACCGAGCGCTGGTTGCCGCCGACGCCACGGATCAGAACGCCGAGCGAGGACCGCTTGACGATGAAATGCGCAATGACGGCGATTATGATGCTGGCGACGATCGCCATCGGGGCCAGGGGCGGCTTGACGGTCATCAGCCACCGCACCCAGTCGGGCGCCTGCCCGCCCGGTGCCGGCAGCAACAGCACCGCAAGGCCGCCCCAGACGAAGCTCATGCCGAGGGTGACGACGATGGACGGCAGGTTGCGCAAATGGATGACGACGCCGATCGCCGCATAGGCTGCGACCGCGCCGGCGAGGATCAGGATGCCGATTGCCGGCGCGTCCCGCAGGAAAGTCGCGGTCACGCAGGCGACGAAGCTGACGAAGGCGCCCATCGAGAGATCGAGATCGTTCACCGCCATCACGAGCATCTGCGCGATCGTCGCGAGCGCGATCGGCACGGCCAGGTTGAACAGCAGGTTAAGGCCGATATAGCTCATGGCGCGCGGTTGCAGCCAGAACACCGCGGCCAGCAGCAGCGACAGCGATAGAGCGGGAATGACAAGGCGAATGGCGTCGGAGGACAGGCGGAACGTCATGCGGTCCCCTCGAAGGACGCGGAGATAATGTTCGCTTCGTCGACGGCATCGCCGCCGAGTTCGGCCGTGATGCGGCCCTCGCGGAACACATAGACCCGGTCGCAGAGGCAAACCTCGTCCATTTCCGTCGAGTACCAGATGAAGGTGCGGCCGGCCGCCGCCTCCTCGCGGATGATCGCATAGACTTCCTGCTTGGTCCCGACGTCCACGCCGCGCATCGGATCGTCCATCAGAACGATTGGTGCGCGCGTGGCGAGTGCACGGGCGAAGAGCACCTTCTGCTGGTTGCCGCCGGACAGCGACAGGATGCGGTTATTCAAATCGGGCGTGCGTATTTCGATCCGTTCTTTCCAGGCCGTTCCCCTCGTCTTTTCGCCGGCCTCGAGGACGAGACCGCGGCGGGACATGTCACCGAGCGAGGCGATGGAGAAGTTACGCAGGATGCTCCACAGTTCGAAAACCCCATTGAGGCGGCGGTCGCCGGCGACGAAGGTGACGAGCGGATTACCCTGCGGCAGCCAGTTGCCGGACCGGGCGGCATGCAGCGCGAGGAGGAGTTCGGTCTGTCCGTGGCCAGCCAGGCCAGCGAGGCCGATGATCTCGCCGGTGCGCGCCGTGAATGGAATACCCGCTGCCTGATGGGACAGAATGACTGGTGCCGCGGATTGGTCGCGCACCGGTCGCTGCCGCGTTTCCGCCTTCGCTACGCTCCCCATTGCCTCCACGAGCCCGTGATGGTCGAAGCGGTGCGCCGGACGTTCGGCGACGACGCGGCCGTCCTTCATGACGACGATACGGTCGGCGGTCTCGAGGATCTCGTGCAGGATATGCGAGATGAAGATGACGGATCCGCCCGCGGCGATGAAGCGGCGGACATGATCGAGCATCTGACGGGCGAGGCTTGCATCGAGCGACGATGTCGGTTCGTCCAGGATCACCAGCCGCGCGGGAGTGCCGGCATCGGAAAAGGCCAAAGCGATTTCGACCATCTGCCGTTCGGCGATCGAAAGATCTCCCACGGTCCGGCCGCTGTCGATGCCATGGCCGGGGAAGACCGCGTCGAGGCTCTTCTCGATGATCTTCGCAGCCCGCAAACGCCAGCCGACTCCGCCGAGAGTGCGATGTACAAGACGGGTGTTCTCAACGATGGAGAGGTTGGGGCAGAGGGACAGCTCCTGAAAGACGCAACGCACGCCTCGGTCGCGGGCGGCATTGATGCCGTAGCGCTCCTGCCGCTCGCCGTCACTCGTGACGATTCCGTGGTGCGGCATGAGGCCGCCATTGATCACGCTGACGATCGTGGACTTGCCGGCCCCATTATGTCCGACGAGCCCAACGCATTCGCCGGGCATGACACGAAGCGTGACGCCGTCGAGCGCCTTGACTGCGCCGAAGCTCACTTTGGCGCCGTCGACCGCAATGATCGCCTTCGCTACGTCGTCCATACTGCTCGCCATCATCTGCTCAACAAGACTGCCGCGCGGTCATCTACGGCCACGCGGCAGCCACCGGGAGATTTCACTTTGCCGACTCGATGACCTTGATCGCGTCTTCCTGCGTGTACTCCACATTGGCGACGCCACCGGCCTGCGTATTTGCGAGGTTCGCTTCGAGATTGTCCTGATCTATGCGCAGAAAGGGAACGACGAGGTCCTTCTTTACCTCCTTGCCGTCGAGGATCTGCTGGGCGACCCAGAAGGCGAGAGTGGAGACACCAGGCGCTATCGAGACCGACATGGTTTCATAGCCGTTCGCGTCCTTCTGCTCCTTCCACCATTTCAGTTCATCCTCGCGATTGCCCATCACGATGATCGGCATCTTCCGGTCGGTCGCGGCGATGGCCTGCGCGGCACCATAACCGTCTCCGCCCTGCGTCACCACGCCGACAATGTCAGGCAAGCTCGGCAGGATGCCGGCAACGGCCTTCTGCGCCACGTCTTGCGCCCAGTCTCCGTGCACGGAGCCGGCGATCTTGAACTGGGGGAACTGCTTGACGCCCTCATGGATGCCGGCCGAGATCTCGTCGTCGACGAATACGCCGGCAAGGCCGCGGATCTCGAGCAGATTGCCGCCGTCCGGAAGCTTGTTCGAAAGATACTCGACCTGACTGCGGCCCATTTCCTTGAAATCGACGGCAATGCGCCAGGCGCAGGGTTCGGTCACGATGCCGTCGAAGGAGACGACGGTAATGCCGGCATCGCAGGCCTCCTTGACCGCGCCGTTCAGCGCTGTCGGGGAGGCGGCGTTCAGCACGATCGCGTCATAGCCCTGCAGGATCATGTTCTGGATCTGCGCGGCCTGTTCCGTTGCCTGGTTCTCGGCGGTGGTGAAGGCGTCGGCCGAGGCGACGATGCCGGCCTTCACGGCTTCGCCCGTCACCTTTTCCCAACTCGTCAGCATGGCCTGGCGCCACGAATTGCCGGCATAGTTGTTCGAAAGGGCGATCTTCTTGGCCGAGGTGTCGGCAAATGCGGAGGCGGGCATCGCGGCGCAAGTGATCGCGGCCGATGCCAGAAGCATCTTACGGATGGTCATGTCTCTCTCCCTCATGATCGCCTGGCAGGCGATCGCTTCACCCGTCCCGGCCAATCGGTTCGAGTGAGATTGTTCTTGCACTGAGCTTCCTCCTCTCAGTAAGGGCAGGATGCGGGAGATCGGCGGACCTGTACAGGCGCAAGGCGGCAAGATGTTTGCGGGTTTTGCGGTACAAGCTGCGGGTTTACGCAAGACGGCGGCGCTCCCGCGGGCGCTTACTGGCAAAGCGATTGCGGCGGGTTGAGGAGCCTGCCGTTTCTGGAGGAACCCACCATGCTGCATTCCGCACCCGCAGCCATGTTTGATCATTATCTCGGCATCTCCCGGCTGCTTGCGGGCCAGCTCGACTTTCGCTCGGCCATTCGCTCCGTCGCAGCGGAGGTCGCGCACATCATCCCGCACGACCATCTCGATGTCTGTGTGCTCCTCGAGGACGGCAACTATCACACCGCCTATGAGACGGGCATTGAGACCGCCTGGGGCGACCTCGCCGGCGCACCTGTCGTCAACAGTCCGATCCGCTCCCTTCTATGGGGTGAAGTGGACTTCCTGCTGGCCGACGACGCAATGACCGACCCGCGTTTCCATTTCGACGGCGCGTTCAAGCGGCCGATCGTCGAACAGTCGCTGAGGAGCCGTCTGCATGTACCGATGAAGGTGCAGGGCGCGATCATCGCGGCGCTTTCATGTTCCTCGCAGGAAGCGGGTGCCTATACGATGGAGGACGTCGAGCGGGCCCGCATCATCGCAGACCTGCTTACGCCCTATTTCTTCGCGCTGCGGGCGGCCGAGCAAGCGCAACGGTCGGCGATCGTGGAGGCAGAGGCCAGGGCCCGCGAGGAGGGCCTGCGGCTGGGTGCGTTGAAACTCACCGAAGCATTGGAGCAGGAGCGCCAGCGCATCGGCATGGACCTGCACGACCAGACCCTCGCCGACCTGACGCGTCTCGCCCGCAGGATCGATCGGCTGTCGCGCAACGGCGAGGTGGCGCCGGAGGCACTGGAGCCCGTCTCCCGCTCCCTGCAGCATTGCATGCAGGACCTGCGGCAGATCATCGAGCAGGCAAAGCCTTCCGTTCTCCAGCTCTTCGGACTTACCCAGGCGATCGAGCACCACCTGGACCGCTCGACCCGGGACACGGGCTCCATCATCGAATGGGGCCTTGCCGACGAGACGAATGGCGCGCTGGAACGGCTGGAGCCGACCGTCATCGTCGCGCTGTTCCGCATCGCTCAGGAGGCGATCAACAATGCCGTGCGCCACGCTGCTCCGCTTGCCGTCAAGGTGCGGCTCGACGCCGACGACGACCGGTTGTCGATCGAGATTTCGGATGATGGAACCGGACTTGCCAAAACGCGGGGACGGATTGGCGAGGGCATCGACAACATGAAGACCCGGGCGCGACTGATTTCCGCGCGTTTCACGATCGGTCCGGGCCAAAATAATCGCGGCACCGTGGTCCGCGTGGTGCTGCCGCTCGCGCCGCACGACTCGGGCTCAATTGAGAAGAGGGCGGAATGAAGGTTCTGATCGTCGAGGACGACCCGTTGCATCGCTCCTACCTGCATGAGGCGGTCAATGCCGCCCTGCCGGAATGCGACACTGTGATCGAGGCGGAAAATGGAACGGTCGGCGAGAAGCTCGCCCGTGAGCATAAATCAGCGCATATCGTCATGGATCTGCAGATGGCGAGCCGCAATGGCATCGAGGCGGCGCGCACGATCTGGAAGGAACGGCCGGAGACCCGCATTCTGTTCTGGTCGAATTACTCGGACGAGGCGTATGTGCGCGGCGTCTCGCGCATCGTTCCGGACGGAGCTGCCTATGGCTACGTCCTGAAATCCGCGTCCGACGAGCGGCTGAAGCTTGCACTGCGCTCGATCTTCATCGAGAGCCAATGCGTCATCGATCGGGAGGTGCGGGGTCTTCAGCAGAAGAGCCTCGGCCAGACGAACGGGTTTAACGATTCCGAATACGAGATCCTCGTCGACATCGCACTTGGTCTTACCGACAGGGCTATTGCCAGGCGCCGCGGCCTGTCGCTGCGCAGCGTACAGAATCGCCTGCAGCAGCTTTACGACAAGCTCGACGTCTACCAGGCCGCTAGCGATGACAATGACGACGGCCGCTTCAATCTGCGTGCCCGCGCCATCACGATCGCCTTCCTGCGCAAACTCCTGAACTACAGCGCGCTGGAGCGGGCGGAAGCGGAACTGCAGGAGTGGTTGGACGGAAAATAGTCTCCGGGCGTTGCGAAAGCTTCAGTCTGGCCTTGGTGAACCGCTCTGGAGAACCGTATTCCCTTGCTCTATTTCCCGCTGTGTTATGCCTTTTCACAAAAAAGGTATAACGGCAGGATGCCTCCATGCTGAAGTCGATCGATCTCATGTATCAGGCGATGCTCGCGGAACTGGGGCAGCGGTCGCTCGACGCGGCATGGTCTGCGGACTTTCCCTCGGATGGTCGGTCACTCCCCTTACGGTGAAGCAGCGACGATATTGGTATTTCGATCGGCCTGACGGTAAAAGGTGGTAGGACACGCGACTATGTAGGTCCTGCGAGCGATCCCGAAATCGCAAAACGTGTCGAGGAGTTCAAAGCGCAAAAGGACGACCTTCGGGCACGGCGTCGAATGGTGTCCACCCTCACCCGCGAAGGCGGAATGGTTGCGCCGGCTAGAATGTCGGGGGATGTCATTGAGGCGCTTGCATCCGGGGGCCTGTTCCGGCTCCGGGGTATCCTGATCGGCACAATCGCATTTCAGACTTACGCCGGAGTCCTGTCAGTGCGCCTCCCGGGTCATTCGATCATGACGGGCGACGCGGACGTCGCGCAGGATTTCGCTGTCAGCCGCGAAGTCGGCGACAGCATGCCGCCGATCCTACAATTGCTGCAGTCGGTCGACCCGACCTTTCGGCCTGTCCCACATCGATCCGGACAAGCCGCCTTCTCGAGCTTTCAAAACAAGAATAGCTATAAGGTCGAATTCCTGACGAACCGGTCCTCCGATGACTACATGGACCAGCCGGCAAGAATGCCGGCGCTGGGCGGCGCCAGTGCGGATCCACTTCGATTTCTCGATTTCTTGATCCGCGATCCGGTCAGAACGGTCGTGCTGCACAAGAGCGGAATCCCAGTAACGGTCCCTGATCCGTCTCGGTATGCCGTTCACAAGCTGATCGTGGCCTCGCGCCGCCACAACGACGGCCAAAGTGCGGTCAAGAGGGACAAGGACATCCGGCAGGCTGGGATACTGTTCGAAGCTATTCTGCAGGCCCGCCGAAGCTCCGACCTTGCGCTAGAATACAATGAAGCATGGCAACGCGGCGACGCATGGAGGGCAGGCATCCGAGCAGGAGCCGCCATGCTGCCGGACGAAGGCAGGAAGCACCTTAAGGCCTGTCTGAGGACAGGAGCCGTCGAGATCGATGAAGACGTCCCCCTACCGTTTTAATTGCATGGAGTGGGGAAAGGGGGAGTAGTGATTTGGCCAGCGATCATCAGGGACGATCGCAGCGCGGCTTTCTTGATGATTGTGATGCTGCTGCCTCAATGGCTCCCGAGGCCTGAGAACTTTTGGCGTTCGCGAATGTAAGCGATGGCGGCCGCTTCGAGGCTTTTGCACTCCTCCTCGGATTTGAGCAGGGCGGCGTCGTCTATTGATGCCGCACATCGCAGAACGTCGCGCCGCAGGCACGCATGCTCGTAGACCTCGCATAGCTTCAAGAAAGTGAGGTCATGGATCATCCAGGCACTGTCGCGAACATCAGGTGCCGCCAACAGCAGCCGAGCCATTCCAGCCTTCTGCACGTCCATTGTTACGCCCTGTATCCATCGACGAGGTGAATGCGCAATGGCTGTTGCTGAAAAATGGTTCCATGAGTGCACCGTGGCGGCGGCTTTTCGATCACGGCGGGCAAAACAACGAGGGCCGCACCCACTCGTGCGGGAAGCACGGTCATTCCGAGCTTGCTTCAGGTCTATCGCCGGGTTCGATCAATGTTGAAATCTGCTCGATCGGCATTGCAGCCAAGGTTTTGATGTCCTCGGCCAGCGCGGCGAGCTGTGCCGCTATTTCCAAAAGGTCGGAAGCAGAATTTTTCTCGCCGTTGTGATTCGTATCGCGGTCGTCCATGTCCCAATCCCCAAGCAACGGGTGGTTGCATAGTCTCGCGAGTTAAGGTCTGCCGTGGAAATCACAGGACCTCAGTCTTGCAAGGCACCAAACCGAGTGCGGAATCTAGCATGCCGTCTGTTTACGACGATGGGACATTGGTCCGACACCAAAGCGCCAAAGGTCCTACGCCCATACCGGCTGTTCCCAGGATGGGTCGGGGATCGCATTTTTTTGGTTGGACTTGGGGGCTTACTTACCGCAGCGCTTCCATCGGCACCTTGTCCACGTCGGTGAAGCTCATGTTGTCGCCAGCCATCGCCCAGATAAAGGCGTAGCGCCCGGTACCCGCGCCGGAGTGGATCGACCAACCCGGCGAGAGCACGGCTTCATGGTTCTTCAGGACGACATGGCGGGTTTCGCCCGGCTCGCCCATGAAGTGAAAGATTCGCGTCGCCTCCTGCATGCCGAAATAGAGGTAGACCTCCATTCGCCGGTCATGCACATGCGCCGGCATGGTGTTCCAGACCGAACCCGGCTCGAACATCGTGAGGCCGACGAGCAATTGGCAGCTCTCGCAGACATCCGGATGAACATATTGGTTGATGGTGCGAGCGTTGGACTCTTCTGCCGAACCCAGCATCACCTTTTTTGCCATGTCGCGGGTGATGTGCACGGTCGGACAGGAGCGGTGCGCGGGCGCGCTCAGGACGTAGAACAAGGCCGGCGCGTTCGCATCGTCGCTGGCAAAGCCGAGCGCACCACCGCCCATCCCGACATAGAGCGCTTCCTGAAAGCCGAGCACATGATCCTTGTCCCCGACGCTGACCGTGCCGGAGCCGCCGATATTGATGATCGCCGCTTCGCGGCGGTCCAGAAAGCGCTGCGTGCCTGTCTCGGCAACCCGGTCGATCACGAGCCTGTCCGCCGCCGGCACCACGCCGCCGACGATCATGCGGTCAAGATGGCTGTAGGTGAGGTTGGCTCGGCCCGGCTGGAAAAGCGCTTCGATGACGAAGCCGTCGCGCAGGCCCTGCGTGTTGCGCCTTGCGGCATCCTCTGGCCCGACCACTTGGCGAACTGATACGGAAATAGTCATGGCATCTGCCTCTTGCTTTCGAGGATGGGCATCAGGTGAGCACGACATATTCGGTCAGCTGGCTGATCGTCGTATCGGCCTTCTGCACGTCGAAGACCTTCGTGCCATGGCTCATGATCACGAACCTGTCGCAGACCTGGTAGGCGTGGTAGAGATTGTGCGTCACCAGCACGCTCGAGACATTCTCCGCCTTGAGCTTCAGCACTTGGTTCAACAACGCTTCCGTCTCGCGTACGGAGAGCGCCGAGGTCGGCTCATCGAGGAGCAGCACGCGCTTCTTGAAATAGACGGCGCGGGCGATTGCGACCGCCTGTTTCTGCCCGCCTGAGAGATTGCCGACGAGCGTATCCGGGGAATCGATGCCGGAGATGTGCACGGCGTTCTGCAGGACTTCCATGGCGATGTCGCGCATCTCGCGCTGCCTAAGGAAGCCGAAGCGATCGGTCAGTTCACGGCCCATGAAGATATTGCGGGTAATCGAGAGCGAATCGACCAGCGCGGTGTGCTGGTAGATCGTTTCGATGCCGGCATCGGCGGAATCCGAGCGGCAGGAGAAGGTCGTCTTCTTGCCGTCGACGCTGAGATAGCCGTCCGTCGGCTTGTGGATGCCGGAGATGAGATTGACGGTCGTCGATTTGCCGGCGCCGTTGTCGCCCAAAAGGCCGACAACTTCACCCTCGCCGATATGGAAGCTCAGATTGCGAAGCGCGGTCAGCGCACCGAAGCTCTTCGAGATGTTATGCAGTTCGAGAAGATTGGGGGTCGACATCACGCAAGACCTCGCCGCTCGATTAGATGGTTGAAAATGGCGGCCAGCACGATCAGCGTGGCGATGAACATGTCGAGATAGAAGCCGGGTGCCCGCAGGAGAAGCAGGACGTCGGTTATCGTGTGGATGAGCAGCACGCCGAGAAAGATGCCGATGATCGACCCGCGTCCTCCGCGTAGCGAAAGCCCGCCGATGACGCAGGCGGCGATCGCCTGGAGTTCCAGACCCGCACCCTGCCCGGGCTGCACGCTGCCCACGCGGGCCGTGGCAAGAATGCCCGCGACCGCAGCCATGCCGCCCGCAATCGCAAAGGCAATCAGTTTGACGCGGCTGGTATTGATGCCGATCGCCTCGGCCGCACCGCGATTTCCACCCGTCGCGAAGACGTGGTTGCCGAAGCGGTGGCGGTGTAACAGCAGGTGAAAGCCTGTGACGAAGAGGACGATCCAGATGAAGGCGGCGTTCACGCCGAACAGGGTGCCGGAAAAGAGGCTGGTGAAGACCGGCTCCGGGTCGAAACGCACCTGGACGGCACCGTTGTAGAGCAGCACCGCGCCGCGCCAAAAGAGGAGCCCGCCGAGCGTGACGATGAAGGACGGCAGGCCGAAGCGCAGGGTAATATGACCGTTGAGGGAGCCGATCAGCAGGCCGGTCAGAATACCGATCGGTGCTGCGACGAAGGCGCTCAGCCCCTCATTGACGAGCGAGGCCATCAGCACGGCCGTGAACGTGTACACGGAGCCGATGGAAAGGTCGAATTCACCGGCGATCATCAATACGCCGGCTCCGAGCGCGAGGCACCCGAGCACGGGGATCGCCTTCATCAGGATCGTCAGGTTCTGCGGCGAGAGGTAGCGGAACTCGTCCGGATAGAGGAGCGCGCCGGCGATGCAGACAATCTGCAGGGTCATGAAGACGAGAAAGATCGCTCCCGCGGGCATGCCCATGATCTGCTTGAGGATGGATTGTCTCTGGGTCCGCGAGCGTGGCGCGGCACTTTCGGCTAGGACAGGTGTCACGGTCTGGCACTCGATCGTTGGGGAACGGGGAACCGGCCGGGCGCGCCGGCGGGCTCCCACGGAACACGGTTAGCGGTAGCTGCCGATCAGCGGTTTGACCGAACCGATGCGCGACTTGTCGAGGAAGGCGCCCTGGCCCGTGTCGATGTCGGTCGGTGTCAGCCCGTACTTTTTTGCAAGCGCGATCTGGGCGATCGGGTAATAGCCCTGCAGATAGGGTTGCTGGTCCATGGTCGCGTACATCGCGCCGGATTCCACCGCGTTTACGATCTCGACCGCAAGGTCGAAACCACCGAATGGAATGTCTACGCCGGCGTCCTTGATGGCGCCCGCGCCGACGGTCGAGGTGACCGAGCCGGTGCCGAACAGCGCCTTCACGTTCGGGTTGGCGATGAGGAATTGCGCGATGATGTTCTGCGCTTCGGCAGGGTCGAGACCAGCACGAACCGTCTCCACCTTGATACCGTTTTCGGTCATCGCCTTCTCGATGCCGCCGCCACGGGCGACCGCAAAGCTCGCTTCCGGAATTTCGCGCGGATTGAAGACGACGTCGCCGGACTTGAGGCCGAATTCCTTGATCATGCGGTTGCCGAGCTCATAGCCGGAGGCAAGCTCGTCCATGCCGACATAGGCCTGGCGACAGTTGCCCTTGGCACCGTCGAGGTCATCGTTGTTGAAGCCGATGACGATGATGCCGGCCTTGACTGCCGCGCAGATGCTCTCGTCGAAAGCATCCGAACTGGAGATCGCTACGGCGATGCCGTCGACACCGCTGGCCGTCGCGCTCTCGATCAGGTCGTTCTGGCGCACCGGATCGTTGTTGGCATACTGCACGTCGAGGTCGACACCGAATTGAGCGGCGGCGTCTTGCGCTCCCTTCACCACCGGATTAAAGAACTGCACGCTCGGATCGAGATAGATGATCATCGTTGCCTTGACGTCTGCGGCGAGCGCAGTCGACGTCAACAAGGTGGCAAGGCCCGCAGCCAGCGCTGCGGTTCTGAGCCTGGTCAGTTTCATTGCGTATCCTCCCTTTGGATGTGCATTGCGGGTCGCAAGACCCAAGTCTCGGCTGGCGGGCTCCGACCAAAGATCACGCCAGCCGAGATATTCCTCCTCCTGACCCCAGTCTGCGGCCGGTTATGTGAACCAGGGCGCGGGACGCCCGAGCGTCACATGGATGCCCTTGAACTGGGAATATTCGTCAAAGCCGTAGCGGCCGAGCTCGCGGCCAAGGCCGCTCTTCTTATAGCCGCCGATCGGCAGCTCCGGCGTGCCGTCGATCACGCTGTTGATCCAGCATCGGCCGGCGCGGATGCGGCGGATGCTCTGCAGGGCCGTTTCGAGATTGGTCGACCAGACACTGGCCGAAAGACCGAACTCGGTGGCGTTCGCCAACGCTACGGCTTCGTCCGCGGTCTTGAAGGTCAGCGTTGAAAGCACGGGACCAAAGATCTCTTCGCGTGCGATCGACATGTCGGGCGTGACGCCGGCAAACACCGTCGGTGCATAGTAAAGGCCGGCCTCCCTGCCGATCCTTTCGCCACCGAGCAGCAGTTCCGCGCCGGATGCGATGCCGGCCGTCACATAGGAATGCACCTTTTCGGCATGGGCCTCCGAGATCATCGCGCCGATCTTGGTGCGTTCGTTCAGCGGATCGCCGAAGGCGACCTTGCGCGATATGTCGAGCAGGCGCTCCATCAGCGCATCGCGGATGCCCTCCTGCACCAGAAGCCGGCTGCCGGAAATGCAGCACTGGCCGGCATTGTGGTAGACGCCATAGGCGATGCCGTCTGCCGCCGCGTCAAGATCCGCATCGGCGAAGACGATCTGCGGCCCCTTGCCGCCAAGCTCCAGCCCGACGCGCTTGACGGTGCGCGCCGCGATCTCGCCAAGCTTCGTGCCGACGCGGACAGAGCCGGTAAAGGCGACCATGTCGACGTTCGGGTCTTCGGCCAGCACCTGGCCGGCGGGATCGCCATAACCGGTGACGACGTTAAACACGCCATCAGGAATGCCAGCTTCGCGCGCCAACTCCGCCAGACGGATCGACGTGCCCGACGTGAACTCGGAGGGCTTCAGCACGACCGTGCAGCCGCTACCGATAGCCCAGGGCACGCGTTCCGACGCGATGATGAAGGGGAAGTTCCAGGGCGTAATGATGCCGACGACCCCGACCGGCTCGCGCAGGACAAGGCCCAAGCGATCGTCGCCGATATTGTTGTGGGTTTGTCCTTCCAGCGCGCGGGCCTGGCCGGCGGCATAGGACCAGAGATCCGCGCAGAAACCGATTTCGCCGCGCGCCTGAGCGATAGGCTTGCCAACCTCGAGACTCTCGATCAGCGCCAGTTCCTCCTGCCGCGCGAGGATGAGGTCGGCGACCTTGAACATCAGGCGCGACCGCTCTGCGCCGGACATGCGCGGCCACGGGCCGGCATCGAAAGCCTTCCGGGCGGCCGCGACGGCCTTGCGCACGTCGTCGGCCGAGGCTTCCGGCCAGGTGCCGACCACCACGCCGGCGTGGCCGGGGCTCACCCGATCGATCGTGCTGCCTGAAGCGGCATCGACCGACTTGCCATCGACAAGCATCTGGTAGCGGGATTTAATGCGGAGGCGGGGATCATTGGAATCGGGTGCGATGAAATTGGACAGCAATAGCGTTCTCAGGCCGGCCCGCGCGGTGCCAGCCCCTCCCTGTTCATCCGGTTTGCCGGATTTCTGTTGCGCCTGAATTGTATGGTACTGTATGGTGGTTCAAATTGGATGTCAACGGATGACGGCAGCGAAAGACATGAACCTCGAATCCCTAAAGATCGACACCGGCGAAACCGCCGCGGCCCAAGTCGAGCGGGACTTGCGCGAATCCATCATCCGGCTGGAGCTCGCCCCCGGAATGCGGCTCTCCGAACAGGAAATCGCCACGCGCATGGGCGTGTCGCGTCAACCCGTGCGCGAAGCGCTCATCGCCCTCGGCAAATCGAAACTGGTGGATATCCGGCCCAACAGGGGCACAGTCGTCGTGCGGATTTCAGCCAGACAAATGATGGAAGCGCGCTTCGTGCGCGAGGCGATCGAAGTCGCGGTGGCGCGCCGGGCCAGCGAGACATTCGATAGCTGGACACGGCGCAAGATCGACACGATCCTAGCTCGGCAAAAGGCGGCGAATGAAGCACATGACCACAATGCTTTTCGCCGGGAGGACGAGCAGTTCCATATTGCGATCGCCGAGGGTGCAGGCTGCGGCCTCGCCTGGAACGCCGTCTCCGATATCAAGGCACACATGGATCGGGTCTGCAACCTTCAGCTGCGCCATCCGGACTCGATGAAGAAACTGATTGCCGAACATGAGGCGATCATCACCGCCATCGACGCGCGGGATGCCGACGCGGCTGCGGCCGCCATGCGCAGCCACCTCAACGGCATTCTGGCCGACCTGCCGCAGATCGAGGCGGACAATCCAGACCTGTTCGAATGACCGTTTTCTGGCGGCTAAGTGTGGAGCCGTGCTCGACCCACGTTCCCGTTCGGACTTGATATCCCACCCATGATCAAGGATGGCTTCTTTCGATCATCGCGACAATGGTCTCGAAAAGCTCGTCTTGCGCCTGCTCAGCCGTGATCTCTCCCGTCGAGGCCGCATCCGACAGGGCGTTAGCAGCGCCGAGCATAGCCCAGAAGCCCGCCGGTTCGATGCCTCGCCGCCCCACGAAAGCCGCCAGTGCCCTTCGACACTTCTCGATGAAAGCCAGTTGATAGTCTCTCTTTACCGCCTCCAACTCGGGAGAGCCCGCAAGGGCCGCGAGCACGCCGGGCATTTCCCGGCCCTGCGCGAGTACACAGTCGACGTAGGAGGTTGCGATGACCCTGGCTCGATCTTCGAGGGTCGGGCCGCTCCCCACGAGTGCGGCGTCGATCATCTCCGTCTGCCGCGCATCAAAATCCCGATAAAGGGCTATCAGCAGGCCATTGCGCGTGCCGAAATGGTCATAGACCACCGGCTTGGCGACAGCAGCTTCTTGCGAGAGCCTCGGGAGCGTCAGGGCATCCGAACCTTCTTCGCGCACAAGGTGCCACGCTAGGTCGAGAAGCTGGCGCCGCCGCTGCTCGCGGCTGAGACGGATGCGCTTGGCGGGAGGCTGCATTTTGTTCGGCCTGCTTGACATCACTATATACCAAAAGTAACTTACTTGAAGTATATAGGAGCTAGCCTTCAATCGCAACCATCCACCGGCCTCGCGCCGGCGGCCGAAGCGGCATGCCTTCGCATGCCGTTCGCAGAGGATTTGTGCCCATGACCGATACTTCACTCCCCCGCACCGTCGATCGCACCGCATGGCTGGGCCTGATCGCCATTTTACCCCTGGTCCTACTTGTGGCCATGGACGGGTCGATCCTTTATCTCGCTATGCCGCATGTCACTTCGGCCCTCATGCCGACCGCTGATCAGGCGCTCTGGATCCTGGATATCTACGGCTTCGTGGTCGGATCGCTGCTGATCGCTTTCGGAAATATCGGCGACCGCTACGGCCGGCTGAAACTCATCATGACCGGCGCGGCGGTCTTTGGCGCAGGGTCGCTCGGCGCGGCCTATTCGCAAACGCCTGAGCAGCTGACCGCGTCGCGTGCCCTGATGGGACTGGGCGGCGCAACATTACTGCCTTCCGGCTTGGCAATCGTCAGCGCCTTGTTCCCCGATCCGCGACTGCGCGCCCAAGCTATCGGCATCTTTGCGGCCACCTTCGCAGCCGGCTTTGCGATCGGCCCGCTGATTGGCGGCATGCTGCTGCGGCAGTTCGCGTGGGGCGCCGTGTTTCTCATCAATGTCCCCGTCGTCATCGGCTTCATGATCGGCGCGCCGATCCTGTTGCGGGAGGTGCGATCTACCGTCGGCGGCAGCATCGACCTGGCAAGCCTCGTGCTGTCCTTTGCCGGCATCCTGCTGTTCACCTATTCGCTCAAGAATGCGGCCGCCTATGGCTTCACTCGAACACAAATCGTCGCCGGAGCCGCCGGCATATTTGCACTGGCGCTATTCGCTCGCCGACAGACGAAACTTGAATATCCGCTGCTCGACCTCGGTCTCTTCCGCGACCGTATCTTCTCTATCGCTATTCTGACCGGCCTTCTGTCGCTGGTCGTATGGTCTGCTGCCGGCTATCTGTCGGGCGTCTACCTGCAATCGGTGCTGGGCATCGATGTCTTCGCCGCCGCGCTGTTAACCCTGCCGGGCGCGATCGTGCTGACGGCCACCTGCGTGGCCACTGCTCGCATCGTAGAACGGATCGGTCGGAAGACCGCACTTGTGGCAACACATCTGCTGATCGGCGCAGGCGTCTTCCTGCTGCTGTTCACGACGACCGAGACAGGGATTGCTGTCTTCATCGCCTCGACCATGATCGCCGGCATCGGATACGGACTGTCCTTCAGCCTCGTAGCCGATATCGCGGTTTCGGCGGTCCCTGCGAACCGGGCGGGTGCGGCGGGTTCGATAGCAGAGACCAGCAACGAACTGGGCAACGCGCTAGGTATTTCCCTGCTCGGATCGTTAGCGACACTGAGCTTCCGGCTATTCGGCCCCGGCGTGGCAGGGACGCTCGACGAAACGCTCGATCAGCCCGGACTTGCACATCAAAGCCTGATTCAGGCTCAAGAAGCGTTCCTCACCGGCATGCATGTCGCGATCGGCACGGGCGGTCTCCTGACACTCGCAGTCGGGATGGTGGCGTGGCTCTGGCTGCCGAGCAAATTGCCGGAGTAATTACTCCCAACGCGCAGGATGAAGGTCCCGCCAGCGCTCCAGATGCCTGGTGCCACCGACGCTGATCTGCGCATTTTCATTTTGACGAGGGGCTGAAGGAGATCACTTCGCCGTGAGGCTCGGGCGCCGGCTTGAAACGGGACTAACGCCGCTCCAAATCCGCTCCAGCGCAATTCAGGGTGCATTCGGAGGAGTGGCGATGAGCGTCTCATTCCCGAGGGACGGTTTCCTAGCGCTAGTCATGGTCGTGGCGCTCGCCTTCGGCGTGCCCTTCGATGCGGCGCGGGGGGAACTGCTCGCCCGCGTGCCGGCCGCGCGCGAGATGGCGGTTTGCGGCGACACATTGTTCGTCGGAACCAAGGGCTCCTCGGTCTACGCCGTGTCCTTACCCGGCGGCCGCGCCCGGCGGGTCGCCTCCGGATTTTCCAATGCGAACGGCGTCGCCTGCTCACGTGGTCGACTGTTCGTGGCTTCAAGAAGCAGCATAACGGCGTTCGAGATCGGCCGCGGCGGTACGTTGAGCGGCAGACGCGACATCCGGCGCGACCTGCCGAATTCGGGGGCCCACAGTTTTCGTTATATCGCCGTCGGCCCGGATGCCCGGCTTTATGTCTCATTGGGATCACCCTGCAACATTTGCGTTCCCCGCGGGCTGCAAGGCACGATCGTCAGCATGAACCAGGACGGGTCTGACCTTCGCAGAGTGGCCTGGGGCGTGCGCAACTCGGTCGGCTTCGATTGGCGCGGCGGCAGAATGTTCCTCACCGACAACGGCGCCGACAGGATGGGAGACGATGTCCCGCCCGACGAGTTGAACGCGCTCCGGCCGGGCGGCTTTTACGGCTTTCCTTATTTCGGCGGCCAGGTGCCGCTCACAGGGTTCGAAGACGCGATGCCGCCCGCGCGCCAAATTCCCCCTGTCTTCAATTTTCAGGCCCATGTCGCAGCGCTTGGGATTCATTTCTTCCGCAGCCTGGGCGGCGATGCTCTGGTGGCGCAGCACGGCAGTTGGAACAGGTCAGTACCGGTCGGCTATCAGGTCGTGCGGGTCCGCTTCCGTGGCGGCCGTCCGGTCTCGGCGGCCACTTTCCTCAGAAACGTCGGTCGTCCGGTGGACGTCAAGGAGGCGCCCGACGGGGCCATCCTCGTATCCGACGACGCCGGTGGCGCAATTCACATCTTCAGGCGGTGACGTCTCCCGCGGACAGGAATTTGCGGCCCTATTCGAGGTCCGGTGGCTTCGAAGTGCGTTTCCGCCTGCTGTTGGTTGAACAACCGAAAATTGCTGTTCCCTGAAGCACACCTTTCAGATATGGCGCCGGTGCCGATTGAGGTGAGATGGCACTAGGAGAATCATTGTGAATGTCGACGAGAAACTGGAACCCATTCTAGCGGAAGTCCTGAGGCGTAACGGAGGTGAACACGAGTTTCACCAGGCAGTGCGCGAGGTTCTCGAGAGCCTCGGGCGCGTGATAGCCAAACATCCCCGTTACGCCGAAAACGCGCTCATCGAGAGGATCTGCGAACCAGAGCGTCAGATCATCTTCCGCGTGCCCTGGGTGGACGACAAGGGCCAGGTCCAGATCAACCGGGGGTTCCGGGTTCAGTTCAACTCCGCACTTGGGCCGTACAAGGGCGGAATCCGTTTTCATCCTTCGGTGAACATCGGAATCATCAAGTTTCTCGGCTTCGAGCAGACCTTCAAGAACGCACTGACCGGGATGCCGATCGGCGGGGGGAAGGGTGGCTCCGACTTCAATCCCAGGGGCCGTTCGGACGGCGAGATCATGCGCTTCTGCCAGTCGTTGATGACCGAGCTTCACAGGCATCTCGGCGAATACACGGACGTTCCCGCGGGTGATATCGGTGTGGGAGGCCGGGAGATCGGCTACATGTTCGGTCAGTATAAGCGGCTTACCAACCGCTACGAAGCCGGTGTGCTCACGGGCAAGGCATTGTTCTACGGCGGTTCGCGGGCCCGAAAGGAAGCGACGGGCTACGGGGCGACCTATTTCGTCCAGCGCATGATCGCAACCAAGGGCCTGGACTTCGAGGGCAAACGGGTGACCGTCTCCGGATCCGGCAACGTAGCGATCTATACGATGGAGAAGGTGATCGAGTTCGGAGGAAAAATCGTGGCGTGCTCCGATTCGAACGGGTACGTGGTCGACGAGGACGGCATCGACCTTGAACTGGTCAAGGAGATCAAGGAAGTGCGTCGCGAGCGGATCTCGGAGTACGCGCGACTGAAAGGCGCCGGGACTCACTATATAGAAGCGGGCTCGGTCTGGGACGTTCCATGCGATGTCGCCATGCCTTCAGCGACTCAGAACGAGCTTACCGGCAAGGATGCACGAACATTGGTGAAGAACGGTGTTCTTGCGGTGGGTGAGGGCGCCAACATGCCGTGCACGCCGGAGGCGGTCCGCATCTTCCAGGAGGCGGGTGTACTGTTTGCCCCGGGCAAGGCCGCGAATGCAGGGGGTGTTGCCACCTCCGCTCTCGAAATGCAGCAGAACGCCTCACGTGACAGCTGGACATTCGAACAGACCGAGGCGCGCCTTGCAACCATCATGCAGGCGATTCACGACCGTTGCGCCGAGACCGCAGAGGAGTATGGCACCCCTGGAGACTATGTTCTCGGAGCCAACATAGCGGGCTTCGTCAGAGTGGCCGAGGCAATGGATGCCCTCGGCGTGATCTGAGCGCGCCGGGGGCGATCAAGCCGTTCGGGGTGCGTGCCGCGGTGCTTCCGCACTAGCGGCACTGACCCGGGCGACTTGACTTCCCCGATACCGCGGGCGATCATGCGGCCATGTTGACCAACCGCGACATATATCCGCTTAACGCTCGTGGGATTCGCCTGATCGCAGGATCGTAACCCGGATCCGGCCTCGTCGCCCGCCGGATCCTGGGTGAACGCGTTCAGCACAAATTCTCGCTGACATGCGCGACAATCTTCCCGAATATTTCAACTGCATGCACGCGGAAATCCCGTGCCTGTTCCGGAGGTATTGCGAACGATGTCCAGCATCATGGTCTCCTCGAATCTGCCCCTGCCTTTCATTGGAGCGACGGACTACCGTCTGCTCAGCCGCCTTGCCTACCAGGCCTTGTCGAGGGACTTCGACATCGCCGCTGAATTGATCGAAAAGCTGGAGCGCCCCTGTGTTCTGCCAGACGACCAGGTGCCGCCCGATGTCGTCAAGATAGGGTCTATCGTCACTTGCGAGGTCGAGGACCGCCCCTGCCGGACCTTCTCTCTCGTCTACCCCGATGACGTCGATGCCGAGAAGGGAAGGATTTCCGTCCTCACGCCGGTCGGAGTGGCGCTCCTGGGTCTTCGGCCCGGACAGGCGGTCGAGTGGTTCTCTCGAGATGGGCAGAGAAACCATCTGATGGTCGTTCGGGTCGAGGACGACGTGAAGGACGAACTCGCCCTTTGATGCTTCGCCGAACCCAGACAGTCTCCGCCGAGGACCCCATGCATTTGCTCGATAGCAGAAAGCGGAAAGCCAGAGGAGGTCGCCTCACCGCAGGCTCGTAGCCCTGTGCCGAACCGCTCGCGGTCGGCGCAGGGAGTTCCTGTCTCGTCAGCACGAGCAAAGGCCGACTGTGATGGTCGCGGCCGTTCGTGCCCCATACTTGCTCGAGAGGGCAGGTCCATGACCCGACGGAAGCTGGAGAGATGCGCCATGTCGAGAGAAGCTTTCTGCCAACTGACTGCAGGAGACCTCAACATCCTGATGTCCATGCTGGACGAAACCGGCCACACGGAATCCTTCACGATCCTACTGCGCGAGAAGTTGAACTATGCCAGTGTGTTTTTCCGCGAAGACATACCTGAGAATGTAGTCACTCTGGACACGCAGGTGGGCTACACCGTCAACGGCGTGCGCACCGGACCACATCTTCTGGTCCGCAACGCCGCGGGTAGACCTGCCAACTCCGCCATCTCCGTGCGGACGATGCGCGGTTTGGCGCTGCTTGGGCTGGCCGTCGGCGAGAGGACCGAGATCCTCGGAGAGGACGGCTGGCCTGAAACCCTGGCGGTCGAGCGCATCGTCTTTCAACCCGAGTCAGAGGCTCGCCTGAAACAGACGAGCACCGAACCCGTGCAACTGATCGACCACGCTCCGCAAGTGGTCAATTTCCGGCCGCGGCCCAGGAAAGCGGCCATTCCACATGATGATGATCCAGGTCCCAGTGCCGCATGATGCTGGCAGGCAGCCAGCAATCTAACCCGACGGATCCGGTGATGTCGCCAGATCATTGAGAAAGTCCCGGCACCAGCGCGAGACGTCGTGTTCCAGCAAGTGATCCATCATAGTCTTCCAGCGATCCTTCCGCTCTTCGAGCGGCATGCTAAGCGCGCGCGCCATAGCGTTTGCGGTACCCTCAATATCGTAGGGATTGACGAGCAGGGCGCCTTTTAGATCGCGGGCGGCCCCGGCGAAACGCGAAAGCACGAGCACGCCCGGATCGTCCGGGTCCTGCGCGGCCACATATTCCTTCGCAACCAGATTCATCCCGTCTCGAAGCGGCGTCACCAGGCCGACTTTGCCAAGCCGGTAAAGCCCTGCAAGAATATGCCGGCCTACCGAACGGTTAATATAGCGTATGGGCACCCAATCAACAGCGCCGAGCGCGCCGTTCACCCTGCCGGCCTGTTCGGCCACAGTTCGCTGCATGGCTTCGTATTCCGGCACTTCGGACCGCGACTTCGGCGTGATCTGCAGATAGGTGACGCGCCCCTGCTGGGCCGGATTGGCCAGGATGAAGCGCTCGAACGCGTCGATGCGCTGCGTGATCCCTTTTGAGTAATCGAGGCGATCGACACCGATGATCAGGCTCCGGTGCTCGATACTTTCACGCGCTTTCCTGACGGTCTTGTTGGTCAATGCCTTTTTGGCAAATTCGGCAAAGGCCGCAGTCTCTATGCCGATTGCATAGATGCCGCCCTTGAATACGCGGCCATAGGCACTGAAGCGGCCTCCACCGAGTTCATCGCCAATGCCTTCCCGCCTGAGACAGCCGGCGAAGTTCTCAAGATCATGATCGGTCTGGAAACCGACGACATCGTAGTGCGACAGGCCGCGCATGATCTCCTCGTGAACGGGCATCGTGAAGAGTACGTCGGCAGGCGGCCAGGGAATGTGGAGAAAGAAGCCGATCCGGTTCTTCAAGCCCATTTGACGGAGTTCTGCGGCGAGAGGGATCAAATGGTAGTCGTGCACCCAGATCACGTCATCGGGCCTGACGAGCGGCGCCAGCCGATGGGCGAAGAAGCGGTTGACGCGGAAATACCCGGCCATCTCCTTGCGACCGTATTCGGCAAGATCAAGCCGGTAGTGGCAGATCGGCCAAAGAACCCGGTTGGCGAAGCCGTGGTAATATTCTCCGACGTCGGTATCAGTCAGGTCCGTGAGCGCATAGGTGATATTGCCCTGGTGCAACTGAGCAAGCGGCTCCGGCTCGTTCTCTCCGCTCGATCGTCCCGACCAGCCCATCCAGATGCCGCCATGCTCTTCAAGGGCGACTTTCAGCGCGACCGCCAGCCCACCGGCAGGCGCAATGCCTCCCTTGTCAGGGACGGGCACACGATTGGAAACAATGACGAGACGGCTCATGCCGAATTCCTTTCATTCAAGAAAATATACACTTGGCGCTCAAACGTTCAGGAGGGGGAACGCGTTTCCGACGCAGACGATCCCACCGACGCGAAAATCGTCGAGAGGGTGCAACTCGCGCGTGGAGCCGCGACGGCCGCTCCGGTGTCGAAGCCGTTTCAAGCGCTTGTGATTCGGGGGGCGCGGACGAACTGGATAAATGGCGGGTTTGTCGGCGGTGGGTGATGATTTCCGCACCGCCGCACTTTCATGCCCCGGGTGGCAGCTGCCCGCTGAATACAAAAGGGCGGCCGGAGCCGCCCTTCCATCATCAGGGATTTGGAAGCTACGAACGCTTCCTGGAATTGCGCTTGAGCATTTGATCCAACGCACTTCCAGACGGAAAACGGTTACACAGTTTTCCTGGAAGTGCTCTAGTGATTGTGGCGGGGCATATTCTTGGCGATCTGCCGGAAGTCTGCTGCGCCTTCGAGCACCGCGCCGTCGGAAAGCTGGGTGACGGATTTGCGGTAGATGCGCTGCCAGGGCGTGGCATCGGCCGGCACGGCGGGAATGCCGTCCGCCTTGCGTCTTTCGATATCCTCGTCGGAAAGCAGCATGTCGCAGCGACCCAGGTTGAAATCGATGCGGATCACATCACCGCTGCGCAGCCAGGCGAGACCGCCGCCAGCCGCACTCTCCGGCGAGGCGTTCAGGATGGAGGGACTGTCGGCCGTGCCGGATTGACGTCCGTCGCCGATGGTGGGCAGGCTCCTGATGCCGCGTTTCAAGAGGTGATCCGGCGGCTGCATGTTCACGACTTCCGCCGACCCCGGCCAGCCGAGCGGGCCGGCGCCGCGGATCACCAGAATGGTGTTCTCGTCGATGTCGAGTTCAGGGTCGTTGATGCGCTTGTGGTAGTCCTCCGAGCCGTCGAAGACCACGGCCTTGCCCTCGAAAACGCCCTCGCGGCCCGGCTCCTGAAGGTAGCGCTTCCTGAAATCGTCGGAGACGACACTCATCTTCATGATGGCGAAGTCGAAGAGATTGCCCTTCAGCACCAGGAAGCCTGCCTTTTCCTTGAGGGGCTCGTCGAAGGGGCGAATAACTTCGCGATCCGTGGGTTCGCGCCCTTCGAGGTTCTCGGCCACCGTCCTTCCCGTGACGGTGCGACAGCCGCCGTCGAGCTTTCCGGCCTTCAGGAGCTCCCACATGATGGCGGGGGTGCCGCCCGCGCGGTGATAGCGTTCGCCGAGATAGGCGCCCGCCGGCTGGATGTTGGCGAGCAGCGGGATATCGAAACCATGGACCTGCCAGTCGTCCGGGTAAAGCTCGACGCCGGCATGCTTCGCCATGGCCGCAAGATGCGGCTGGGCGTTGGTCGATCCGCCGATCGCCGAGTTGACGCGGATGGCATTGAGAAAGGCTTCCCGGGTCAGGATGTCGGAGGGTTTCAGGTCCTCGAAGACGAGTTCCACGGCGCGGCGTCCGGTACGATAGGCCATCTGCCCACGCTCGCGATAGGCAGCGGGGATGGCGCCGCAACCGGTGAGCGACATGCCGAGCGCTTCGGCCATCGCGTTCATTGTCGAAGCCGTGCCCATCGTGTTGCAATGGCCGACGGAGGGAGCCGAATCGAGTGCTGCCTGCATGAACTCCTCGCGGTCGATCTCGCCTGCCGCGAGCTTGCGGCGCATGCGCCAGATCACCGTGCCGGAGCCGACGAGATCGCCTTCGTGCCAGCCGTCGAGCATGGGGCCGCCGGAGAGCACGATCGCCGGGATGTCGACCGTGGAGGCCGCCATCAGGGCGGAGGGAGTGGTCTTGTCGCAGCCGGTGGTCAGCACCACGCCATCCAGCGGATAGCCGTAGAGAATTTCAACGAGGCCGAGATAGGCGAGGTTGCGATCGAGGGCGGCCGTCGGGCGCTTGCAGTTCTCGAAAATCGGATGCGTCGGGAACTCGATCGGAATGCCCCCGGCATCGCGGATGCCGTCGCGCACGCGCTTCGCCAGATCCATATGCACCCGATTGCATGGGGTGAGATCGCTGCCGCTTTGGGCAATGCCGATGATGGGCTTGCCGCAACGCAATTCCTCCGGCGTCACGCCGTAGTTCATGAAGCGCTCCAGATAGAGCGCCGTCAGATCGATATGGTCCGGATTGTCGAACCAGTCCTGTGAGCGCAGGCGGCGCTGGGGTTTGTCAGTCATGGCGGGACCTAATTCCTTGGGTTGAGCTTTTCGAGTTGCAGAAGCAGTCCGCTGTGGTCCTGTTCGCCGCCGCCGGACTCGACGAAATCGGCAAATTCCTGCCGCACTTGCCTGGTCAGGGGAAGCTCGAGGGAGAGATCATCCGCCATGGCCATGACGGCGTTCAGATCCTTCAGCTGGTTGTTCGATGCGCCGCCGGGGGCGAAGTTGCGCTCCACCATACGGGCGCCGTGCAGTTCGAGAATCCGGCTTTCGGCAAAGCCGCCGCGGATTGCGTCCCGAAAGGCCGCGCGCGAGGCACCGCCGGCTTCCACCAGAACCATGGCTTCGGCCACCGCGCCGATGGTGACGGCCACGATCTGCTGGTTGGCGAGCTTGCAGACCTGGCCGGCACCGCTCGGGCCCACATGGGTCACGCGACCGAGCACCGCAAAAACTTCCTTCAGGCTTTCGACCGCGGTGCCATCGCCGCCGGCCATGATGGCGAGCGTACCGGCGGCCGCGCCCACCACGCCGCCTGAAACCGGTGCGTCGAGGTGGCGGATGCCTTTTTCCGCCAATCTGCGCGCATGTTCGCGGGCGATCTGCGGGGCTATGGAGCTGCAATCCACCACGATCGTACCTTCCGCCAGGCTATCGGCGACGCCGCGCTCGAACAGGACCTCGGATACGGCCTGGCCGTTGGTCAGCATGGTGAAGACGATAGCTGCGCCGGCAACAGCATCGGCCGGCGAGGCAGCGATGTCAGCACCGTCGGCGGCCAGCGGCTCGGCTTTGGCGGCGTCACGGTTCCACACCGTAACCGAAAAACCGGCACCGAGCAGGCGCCGCGCCATCGGTGCCCCCATCAAGCCCGTGCCGAGAAAGGCAATCTTCGTCTTCCCGCTCACAGCTTCCCTCCCAGTTCATCCTCGATGTGAACGCGGATGATCTCGTCGAAGCTCTTTTCGGCAGTGAAGCCAAGTTCGGTGGCGCGTTTGGCCTCGAAGCCCGGCGCCCAGCCGGCGACCATCTTCATGATCATCTCGTCGGGTTCGCGGCGGATCAGCTGCACGGCCTTTTCGCCGGCAACGCGGCGCAGCGCTTCGATCTGCTCGCCCACGGTGGCACTGAGACCCGGCATGGAAAGGTTGCGACGCGGGCCAACTTTTTCAAGGTCGATGGTCGCGCCATGGATGAGGAAGCCGGCCGCCGAGCGCGGCGAGGTGTGCCAGTGGCGGACATCCTCCGAAACAGGCAGCACGGCTTCCTGGCCGACCAGCGGCTCGCGCAGGATATTGGAGAAGAAGCCGGAAGCCGCCTTGTTGGGCTTGCCGGGGCGGATGCAGATCGTCGGCAGGCGGATGCCGATGCCATCGAAGAAGCCGCGGCGGCTGTAGTCGGAGAGCAGCAGCTCGCAGACCGCTTTCTGGGTGCCGTAGCTCGTAAGCGGAGTAAGATGATAATCGTCCGGGATGGGGAAGGGGAGCGGCGCTCCGACCACGGCGATCGATGAGGTGAAGACAAGGCGAGGCTTGTAGCCGTCCTGATCGTGAGCAAGGCGGATCGCATCGAAGAGATAGCGCGTGCCGTCGAGATTGATCCGGTAGCCCTTGTCGAAATCCAGCTCGGCTTCACCGGAGACGATTGCCGCCAGATGGAAGATGACATCCGGGCGCCCCTCGACGAGCTTCTCGGCTTCGCCGGAAGCGGAAAGGTCGCCTTCGCGTGCAACGACCGTTCCGGCAAAACCCTGCGGCCTTTCCGGCGCCACTACGTCCACGAGCGTCAGCGTCTCCACCCGGTTTGCGCCGAGAGTGCCGTCCTTGACGAGCCGCTGCGTGAGCTTGCGGCCGACCATGCCGGCAGCGCCGATGATCAGGATATGCATGAATGTCTCCTCCTTGAGTGAGGCCGCATGCGATCAGGTCTTCATGCGGATCAAAATTTTGTCTTGTACGGTTGTCTGATAACCTTATATGGTCCGATTGAAAACAGGATAGTGGCGGTTCGAGCGAAAGATTCTCGGTCGCGTGCAGGCATGGCGGGCGCTTTCTGAGAGGCGCGCGAGGAGGGGCAATCAGCATGACAAGCGCAGGCACGATAGAGGATGCGAAAGGCCCTGCGGAACTGCGCCTGGCGCTACGTCAGATGCTTGGTGAAGATATCGTGCTGAGCGAAACGGAGGAAATGCTCCGTTACTGCCGCGACTGGCATGGCGACGTAACCAGCGGCACCGTGGCGGTGATTCGCCCGCGCTCGACGCAGCAGGTGGCGGCGGCCGTGAAAGCCTGCCGGGAACTTGGGCTTTCGATCGTGCCGCAGGGCGGCAATACCGGCCTCGTGCTCGGCGCGATCCCCGATGCTCCGGAGAGGCAGGTCGTGCTTTCTCTCTCCCGCATGAACCGCATCCGCAAGATCGATCCGGCCGATTTTTCGGCGGTTGTCGAGTCCGGCTGCATCCTGTCCGAGCTCAAGGACGCGACAGCGAAGATGGGCATGTTCTTTCCGCTTGCGCTCGGCGCGCAGGGAAGCTGCCAGATGGGGGGAAATGTTTCGACGAATGCCGGCGGCGTCAATGTGCTCCGCTACGGCATGACCCGCGAACTGGTGCTGGGACTTGAAGTGGTCCTCCCGGACGGCAGCATCCTCGAAGGCCTGTCGACGTTGAGAAAGGACAATCGCGGCATCGACCTGAAGCAGATGTTCATCGGTGCAGAAGGCACGCTCGGCATCATCACCGCCGTCTCCGTCAAGCTGACGCCCTATCCCGACCACGTAGCCACGGCGCTGCTCGGTCTTGCCTCCCTGGAAGATGCCATCAAGCTCTATCGCCGGGCGCGTCGGGACTGCTGCGACCTGATGTCGGCTTTCGAATTCATGCCGCCGCTCGCCTTCACCCTGGCGCAGGAGGCAATGCCCGATCTGCCGATCCCCATCTCGGCGGAGTATCCGGCCTATGTGCTGATGGAGATTTCCGGCTCCGGCCTCGTCGATATCGACGATCTAATGCAGCGTTTCCTGGAAGGTGTGATGGAGGAAGGGCTGGTCCTCGACGGAACGATCGCCGCCTCGCAGACGCAGGCGCGCAATCTTTGGTTGATCCGCGAGGGCATGAACGAAGGTCAGGCGAAACGCGGCACTCATATGCGCACCGATATCTCCGTACCGCTCTCACAGCTGGCCTCCTTCGTAGAGGAGGCGGAAAAGGCAGTGTCCGAGGCGCTTCCGGGCGCCGTCAGCGTTTCCTATGGTCATGTCGGCGACGGCAATGTGCATCTCAACGTCCTGCCGCCGGCCGGCAGTACGCCCGAGGAGCGGATCCAATTGATCTACAAGGCCAAGACGGTCGTGAACGAGGTGCTCGATCGCTATACCGGAAGCATCAGCGCCGAGCACGGTATCGGGCGCCTGAAGCGACCGGATTTCGACGCCAGGCTGCCCGCGACCCGCCGAAAGCTGTTGACGGCGCTCAAGCATGCCGTTGACCCGGAGATGATCATGAATCCCGGTTGTCAACTGAGATTCTAAAAGGGAGAGCAATCTTGGCGGCAATGGATTTCGGCCAGATCAGCAGGAGCGAGCATTTGCCCGCGCGCATCGCGGCGAAGATCGGCAGGGAGATCACCGAAGGACGTATCGCCCCCGGAGAGAAACTGCCGACGGAGCATCTGCTCGCCACGACCTTCGGGGTCAGCCGCTCGGTGGTGCGGGAGGCTATAGCTCAATTGCGAAATGAAGGCCTGGTGGAAACCCGCCAGGGCGTCGGCGCCTTCGCCACGGAAATCGATCGCCGGCAATCGCTCCGGATAGAGCAGGGAGATCTCGCTAATCGCGGAAGTTTCCGTGATTTGTTTCAACTCCGTATTCCGCTTGAGGTGGAGGCGGCTCGACTTGCGGCGATCCATCATACACCGCAGGATTTGGGCAAGATCGACGAGGCGTTGCAGCAGATGACCGGCGCGGAAAAATGGACGGAGCAGGGAATCGTCGCCGACCTCGCTTTTCATCGCGCGATTGCGGCGGCCACCCATAACGAATATTTCCTGCTTTTCATCGGATTCATCGCGGAGCGGATCAGCCTGGCGATCAACGCGGCGCGCGCCGCTGCAATACTGGAGGAGATCGTCGAAGTCACGATTGCGGAACATGTCTCCATCCGAAATGGCGTGGCGGCGCGAGATCCGGTCAAGGCCGAGGAGGCGATGCGCCATCATCTGAACGGGGCGGCGGCCCGCCTGGACCTGACGATCGAAAGCTTCTCGTCCTGAATTTTCGGGTCGGACGGCGCAGCCTGTGAGGTCTTGGTGGCGTATCAGACTTTACTTACCGACGGCCTAGACATGGCCAAAAAGTCATACTAGAAGCAGGTCATCTCGTTGTCAGACATCCTGACAATAGAGGACCCGTACCTTCGAGGTACGAGATGAGCGGAGGATTTCTCGTGAGTTTCGAACAGGCACTGAGCGCCGAATCAATCCAACCCGCGGATGCATCAAGCGCGATGCTCGTCGGGCGCGTCTGGTCCAAAACCGCCGGCGGACCTTGCCCGGTCCTGATCTCGGAAGGAGAGGTCTTCGACCTGACCCCGCTCGCGGCAACGATTTCCGCGCTTCTTGAAATCGACGGCCTTGTCGACGCTTTGCGCGACCCGTCGCGCTTTGCAAGTCTCGGCTCTCTCGATGCATTCCTCCGTGGCGAGGCGGGCGATCTTCTGGCGCCTGCCGATCTGCAGGCCGTCAAGGCGGCCGGCGTCACCTTTGCGGACAGCATGCTGGAGCGCGTGATCGAGGAGCAGGCCAAGGGCGATCCGCTGCGCGCGCAGGAAATTCGCGGCCGGCTGGCCCCCGTCCTCGGCGACAATCTCAAAGGCCTCGTCGCCGGCTCCGACAAGGCGGCCGAGGTCAAGAAGCTGCTCCAGGAGCTCGGTCTTTGGTCGCAGTACCTCGAAGTGGGCATCGGTCCGGATGCTGAAATCTTCACCAAGGCGCAGCCCATGTCTTCGGTCGGTTGTGGTGCCTATATCGGCATCCATCCCAAATCCGACTGGAACAATCCGGAGCCGGAAGTGGTGCTGGCCGTCACGTCGAAGGGCAAGATCGTCGGTGCGACGCTCGGCAACGACGTCAATCTTCGGGACTTCGAAGGCCGCTCCGCACTGCTTCTCAGCAAGGCGAAGGACAATAATGCGTCATGCTCGATCGGCCCGTTCATCCGGCTCTTCGACGGTGCTTTCACGATCGAGGACGTGAAGCAGGCGGAAGTCTCGCTCGTCGTCGACGGCAAAGAAGGTTTCAAGATGACCGGCATCAGCCCGATGTCGGCGATCAGCCGCAGCCCGGAAGACCTCGTTTCGCAGCTTCTCAACGACAACCACCAGTATCCGGATGGTGTGGTCTTCTTCCTCGGAACGATGTTTGCGCCGGTCAAGGACCGTCGGGGCACCGGGCTCGGCTTCACGCATGAAATTGGAGACCGGGTCGAGATCTCGACGCCGCGCCTCGGACGCCTCGTAAATTGGGTCGATCATAGCGACCGCTGCCCGAAGTGGAGCTTCGGCCTCGGCGCTCTGATGAAGAATCTTGCCGAACGCGGGCTCTTGCAGGCGAAACGGGAGGGATAGATGCAAAAGGCGATCGATACTTTCTACAAATTGCTCGAGCTGCTCTTGATCGTGCTGCTCGCAGGCATGGCCGTGATGGTGTTCCTGAACGTCGTGCTGCGCTACGGCTTCAACTCCGGCATCAACGTGTCAGACGAGATGTCGCGGTATTTCTTCGTGTGGCTCACCTTCATCGGTGCGGTGGTCACCTTCCGCGAAAATTCGCATGTCGGGGTCGAGACCTTGGTCACGTTGTTCGGCCGCAAGGGCCGCATCATCTGCATGATCCTTTCCAATATCGTTGTCATCGCCGTGTCGGCGATCTTCTTCTGGGGCACCTGGAAGCAGTCGCCGATCAACGCCTCGATGGCCGCACCCGTCACCGGCATCTCGATGCTGTGGGTCTACGGGATCGGATACTTCACCGGAGCGGGCGTCGTCCTGATCGCGCTCGAGCGCCTTGTCCGCCTGCTGACGGGGCGCGTCACGGAAGAAGAAATCGCCGCCTTTGCCGGTGAAAACATGACTCTCGAGCAGCTGGCGGAGCGCACTTAATGACCCTTGTCGTCTTCATCGTTTCGCTGCTCGGCGCCATGGCAATCGGCGTGCCGGTTGCCTTCTCGCTGATGTTCTGCGGCGTCGTGCTCATGTGGTACATGGGCATGTTCAATACCCAGATCATCGCTCAAAACATGATCGCGGGCGCCGATACCTTCACGCTCCTCGCCATCCCGTTCTTCATTCTCGCCGGTGAATTGATGAATGCCGGCGGATTGTCGCGGCGCATCATAGATTTCGCAATCGCCTGTGTCGGTCATATACGCGGCGGTCTCGGCATCGTTGCCATCATGGCGGCCGTGATCATGGCAAGTATCTCGGGTTCGGCGGCAGCCGACACTGCGGCACTTGCGGCGATCCTGATCCCGATGATGGCGAAGGCCGGTTATAACGTTCCCCGGTCCGCGGGCCTGATCGCTGCAGGTGGTGTCATTGCCCCGGTCATCCCGCCATCCATGGCCTTCATCGTATTCGGGGTGGCGGCGAACGTCTCGATTACGCAGCTCTTCATGGCAGGCATCGTGCCCGGTCTCATCATGGGTATCGCCCTTGTCGCCACGTGGCTGCTGGTCGTGCGCAAGGATGATATCCAGCCGCTTCCACGCACGCCGATGAAAGAGCGGCTCCGCGCCACCGGGCGCGCGCTTTGGGCTCTTGGCATGCCGGTCATCATCCTCGGCGGCATCAAGGCCGGCGTCGTGACGCCGACCGAAGCCGCCGTGGTCGCCGCAGTCTACGCACTCTTCGTCGGCATGGTCATCTATCGAGAACTCAAGCCGCGTGACCTGCCGGGTGTCATCCTCCAGGCGGCGAAGACCACCGCTGTGATCATGTTCCTCGTTTGCGCTGCGCTTGTTTCCTCGTGGCTGATAACTGCAGCGAATATACCAGCGGAAATCACCGGCTTCATCTCTCCGCTGATCGACCGCCCGACGCTTCTGATGTTCGTCATCATGCTGGTCGTATTGGTGGTGGGCACAGCACTCGACCTTACGCCCACGATCCTGATCCTGACGCCGGTGCTCATGCCCATTATCAAGCAGGCCGGAATCGATCCTGTCTATTTCGGTGTCCTGTTCATCATGAATACCTGCATAGGGCTGCTGACCCCACCCGTCGGCGTCGTATTGAACGTCGTCAGCGGCGTCGGCCGGGTTCCGCTCGGCAAGGTAATTGTCGGCGTGACGCCATTCCTGGTCGCCCAGATACTCGTGCTTTTCCTTCTGGTCCTGTTCCCGGACATCGTCATCGTGCCCGCACGCTGGCTGCATTAGAAGGGCTTTAACCCGCAACCCCTCACCAACAAATCCAAGGGAGGATACCCCGTGAGAAAACTGCTTCTTGCCACGACTGCCATCGCTTTCGGTCTTTCGGCCGCGGCGCCGGCTTTCGCCGAGTTCAACGACCGCAACATCCGCGTGTCGAACGGCATCAACGAAGACCATCCGGTCGGTAACGGGATCAAGGCGATGCAGGCCTGTCTCGATCAGAAATCCGGTGGCAAGCTAAAGCTCACCGCTTTCTGGGGCGGCGCGCTCGGCGGCGACCTTCAGGCGACGCAGGCCCTGCGCTCCGGCGTACAGGAGGCCGTCGTCACGTCGTCCTCGCCGCTCGTCGGCATCATCCCGGCACTCGGCGTATTCGACCTGCCGTTCCTCTTCGCCAACGCTCAGGAAGCCTATACGGTGCTCGATGGCGATTTCGGCGACATGATGAACGAGAAGCTGGAAGCTGCCGGCCTGGTCAATCTCGCCTATTGGGAAAACGGCTTCCGTAACCTGTCGAACTCGGTTCGTCCGGTCACCAAGTGGGAAGACTTCGAAGGAATGAAGGTTCGCGTGATGCAGAACAACATCTTCCTCGACACCTTCCAGAATCTCGGCGCCAACGCCACTCCGATGGCTTTCGGCGAAGTCTTCTCGGCACTCGAAACCAAGGCGATCGACGCGCAGGAAAACCCCTATGTGACGATCGATACGTCGAAGTTCTTCGAAGTGCAGAAGTACGTGACCGAGACGAACCACGCTTACACGCCCTTCCTCTTCCTGTTCTCGAAGCCGATCTTCGACAGCTATACGCCGGAAGAGCAGGCAGCACTGCGTGAATGCGCAGTCGTCGGTCGCGACGAGGAGCGCAAGGTTATCCAGGACCTCAACAAGAAGTCGCTGGAGAAAATCAAGGAAGCTGGTCTCGAAGTGAACACCCTGTCTGCTGAAGAACAGGCTCGCATCCGCGAGAAGTCTATGGTCGTCTATGAAAAGCACAAGGCTGAGATCGGTGCCGACGTGGTAGACGCCATTCTCGCCAAGCTGGAAGAGATCCGCAAGTAAACAAAAGAACAGGCTAGGTCACGGAGCGTGGCCTTGCTCTATGCCTTCCAGGAAGCCCACGGTCGACCGGCCGTGGGCTTTTATCGATTCCGTAGGACGATTGTCTCCTACGGGCGGATCGAGATAGTTTACACAGCGATTCTTCGCTTAAACCTGCAGGCATATGGAAACGTCGCTTTATCTCCCCGTCAAAGGCTTTCTCGAAAAGGCAGGTTACGTCGTCAAGGGCGAGGTTGACGGCTGCGATCTCGTCGGCCTGAGCGACGACGATCCGCCCGTGGTCGTGATCTGCGAGCTGAAGCTGCGCTTCAATCTGGAGCTCATACTGCAGGCCGTCGATCGCGCCGCTGTCGCGGACGAGGTCTGGATCGCGGCGCGAGTCTCGGCCAAGGGAAAAGGTCGCGAGACTGACAAACGCTACCGCGATCTCTGTCGCAGGCTCGGGGTCGGCATGCTCGGCATTTCCGATGCCGGCGACGTCAGCGTGATCGTCGGCTCCGTATCGCCGATGCCGCGAACCAATCCGAAACGGCGTTCGAAGCTCATGCGCGAACACCAGAGGCGACGCGGCGATCCGGCAGTCGGCGGGAGCACACGCGCGCCTGTCATGACCGCGTACCGCCAGCAGGCGCTCGGCTGTGCGCTGGCGCTGACATCAGGCCCGCTGAGCGTGCGTGAAATCAGATCCAGCGTACCGGATGCCGGGAAGATACTGCTTGCGAATGTCTATGGCTGGTTTGAACGGCTCGACAGAGGCGTCTACGGCTTGACGGAGGCTGGACGGGAAGCACTGCAGCGGTGGCCGCAGCAGAATATGCAGGCAAAAACGGCCGTCCCGGCCTGATTTTTGCCGACGCGCTGAAAATAGCGCATGTGGGGTGCTCCATCGCATTATCGGTGGGTATGAGCATGGGGGAGGTGTTCATAGGGCAACCGGCGCTTTAGAGTTGACGCACCTTAACGATGGGGATCGGATGACCTCTCAGCTCGACATGTTTGCCCGAGATGTGCGACCAGCAGCCGCGAGAGCCGAGGCAAGCCGTGCCCGGCGGCAGACGTCGACATCCTTCTCCGAAACCGAGATGCTTGCCGCGTTGAAGGCGACGGGTCGCTACAGGATCTTGCGAAAGCTTGAAGCTCGCACGGTCGCATCCGAGGTGAGGCCCGGTTTTCCCCTGAGGGGCGTCATCCTCGACACTGAGACGACCGGGCTCGATGCCCGAAAATGCGAGATCATCGAGATCGGGCTTGTCTCGTTCACCTACAACGAGGAGGGTGAGATCGGCGATGTGGTAGCTGTTTATGGCGGTTTGCAGCAGCCGACCATTGCCATTCCACCCGACATCACCCGGTTGACGGGTATCACCGATGCCATGGTTGCCGGCCAGTCGATCGATATTGCTGCAGTCCAAGCAATCGTTGGGCCTGCGGATCTCATCATCGCCCACAATGCCGGCTTCGATCGGCCGTTTTGCGAAGCGTTTTCGGATGTGTTTGTCCGCAAGGCCTGGGCGTGCTCGGTTTCCGAAATCGATTGGAGTGGCCGAGGCTTTGAAGGCACGAAGCTCGGCTATCTGATCGGTCAGAGCGGATATTTCCACGACGGGCATCGGGCTGTAGATGACTGTTTTGCTCTCCTCGAGGTCCTGGAACAGTCGAGCGATGGCGCCGCACTGCCGCCGTTTGCCGAACTTTACAAAACGAGCCAGCGTTCACGGGTGAGGATTTTCGCGGAGAATGCGCCCTTCGACTTGAAGGACGTGCTGAAGGCTCGCGGGTACCGCTGGTCCGATGGCAGCGACGGCCGCCCAAAATCCTGGTGGATAGAGGTCGCCGAGGAGGAGCTCGAGGCTGAACTCGGCTTCCTTCGGAAGGAGATCTATCGCTGGGACGAGGCAGATCCTCCGACGCAGCGGCTGACGGCTTTCGACAGATACAGAGCGCGAAGATAGTTCACCATCGCGGTCCAGCGTGCCCAATCCATTCGGTGGGGCGGAGGATCCCGGCGCAAAACGATCCTAGAGCATTTCCGCTTTTCTCCGAATTGCGGAAACGCTCTACCCCTTTGTTTTGCCGCAACTCCGGACGGAAAACCGCTGCGCACTTTTCCTGGAATTGCTCTACGCCGAGCGAAGACCATAAAGCCTTGCAATATCTTCCCGCATGAATGGGACCCGATCTTTGTCGATCTGTTCCTGATAGGTCCGGGCATATTGATGGCCGGAATAGACGGCGGCGGCGATCAGGCCTGGCGCGAGGCAGTCGCCGAGGCGGGTGATGGTCTTGATGCCGGCATCGGCCCACTCGGCTTCGCGTGCTTTGAGTTCCAGCCACAGCGTTTCGTCCGGCAGGCGGGCGGTGACCGGGACGAGAGTGGCGCAATCGACCGGGCGGATCCTGCCGCTGTAGACGCAGGATAGCTCCAGCTGGTCTTTCGTTCGACCGGCCAGCGTCATGGCCGTGACGATCTCGACGCCGAGATCGATGAGGCGCTTCTGGATACGTGCCTGCTCCAGCGTGTTCCTGCTCCAGGGTGAGACCTGGGATTCGGGCGTTACGAAGGTGACCGTGCATCCCCTCCTGGCGAGCAGTTCGGCGAGCACGCTGCCCATGTAGAAGCAATCGTCGTCGAAGACGACGACGGGACCGTCCGACGGCACTGCCTCGGCGCCCTCGGAAAGGATGGCGTCGGGAGAGATGAGGGTGCCTGCCGACAGAAAATCGAGCGGCACCCGGTGGGAGCGACCAACGCCGTCGGTACGCCAGCTCGCTCCGGTCGCGATCGCCACATGGGGGACGCCGTATTGCAATATGTCGGCGGCCGAAAGCGGACTGTGCAGGTAAAGCTCGGCGTTGACGCAGGTGCTGAGTTGGCCAATGCGCCAGTCGCGCACGCGGCCCCAGGTCGCAAGACCGGGTAAGCGACATTCGCGCGCAACGCGACCGCCCCATTCGCCGCCGCCTTCCGCCAGCATGACATCGACTCCGCGCTGGGCAAGCGCCCGTGCCGCTTCCAGGCCCGCCGGTCCGCCACCGATAATGAGGGCGGGTTCGGGAGCTTCGGATCTTGCGATGGTCTCCGGATGCCAGCCCTTGCGCCATTCCTCGCCAACTGTCGGGTTCTGCGTGCAGCGCATCGGTACGTTGGTATTGTCGCCGGAGGTGCAGATGTTGCAGCCGATGCATTCGCGGATGTCATCGATGCGCCCTTCCTCGATCTTCTTCGGCAGGAAGGGATCGGCGATCGACGGGCGCGCGGCTCCGATGAAGTCCAAAATGCCCTGTTTTACAACCCGTACCATGCTGTCCGGCGACGTATAGCGGCCGACGCCGACCACCGGCTTGGTCGTGACGGATTTGACAAAGCGGATATAAGGCTCCTGGTAGCCTTCTTCGGAGAAACGAGCCGTCTGGCTATCGTTCGACCAGTCGGAGAGATTGACGTCCCAAAGGTCCGGAAGTTCGCCGAGCGCCGAAATGATGTCCTTCCCTTCCCCCTCGCAGGTGATCCCGGACGGACCCATCAGCTCGTCCACCGCGAGGCGCACCGCCAGCGCACAGGTGTCGCCGATCGCCTCGCGGACATCATCGAGAATCTCTCGGAACAGGCGGAGCCGGTTTTCGAAGGAGCCGCCATATTCGTCGCTGCGGTTGTTATGGCGGCGGGACAGGAAGTGCTGCAACACGCTCATGTCGTGGCCGGCATAGAGATAGACGATGTCGAAGCCGGCCTTTTTGGCGCGCAGCGCGGCATTGCGATACCAGCGGCGCATGTCGGTGATGTCTGCCTTGTCCATTGCGCGCGCCTGGACAGGATCGAGGCTGTCGCTGACGGCGTGCGAGGGAGCGAGCGGGATCATCCGGCTGAATCGGTTGGCGACGTGCAGGCCGTTGTGCACAAGCTGGATGGCCGCGAGGCTGTCATGGGCGTGGATACGTTCCGTAACGGCGGAAAGGGCCGGCAGATCGCCGTCGTCCCAAAGACGGGCTTCGTTGGCTGGCGTCAGGTCCGATGTCGGGTGGATTTCCGCCTCCTGGGTGGAAACGACGGCCCAACCGCCTTCAGCCTTCATGCCGCGCAGATGGGCTTCCGCATTGGGATAGCGGTAGCCCATGCCGGAACAGTGGGGCACCTGATAGAAACGGTTGCGCGCCGTGACCGGGCCGATCTTGACGGGTTCGAAAAGAATATCGAAGCGGGAGTCTCGTGACATTTCCTGCCATCCTGAAGGGAGCTGTGGTCCGCCGCGCCGGAGCGCGGCGGTTGGGGCGGCCGCCAAAATATCGGGAACCTTCCGTCAGGCAAGAGATTTGTTATACGAGTGTATAATATTATGCTGCGGCGAAGTTTTTGATCCGGTCCGCGGTTCGCATCCCTTCAATGCGACCGACGTGGCCCAACACACCAGTGGCGAGCTTCTTCGGCGCCCGCCTTTGCCGCCGCGAGCGCCTTGGCCCTGAAGCGCCTTCAGGGTTCACCGGATTGGTCGGGCCACCAGATCGTGAAGCTGCCGGCCGAGTACGCCGTCGGTGTCGGCAAGGTCCAGGACGACGCTCATGTGGTTGAGATCGGGAACCGGGAGCAGTTCGGCACCTTCGTCCTGGGCACGCAGCAGCTCACATAGCCCCGCCGCCTGATCCTGGAATGGCGCCGTCTCGTCCGCCCCATAAGCGATGATGCGTAACGGGCAGGGGAGCTGCGAGCTGGTAAGAGGCGACCATGCGGCCGCTTCCATCGGTGTCATCTCCGCTTCGTGCCGAAGGAAGCTGTCCGGTATCCCCGACAGGTCGTAGATTCCGCTCAGGAGCAGCAAGCCTTGAAGCGTCGGCAGGGAGGGCGGGTAGGCTTCCTCGGGCCCGGTCGCGGCAAGGAAGGAAGCAAGATGCGCGCCTGCCGAATGACCGCTGACGGTCAGTCGCGCAGGATCCGCGCCGAAATCCCCCGCGTGGGCTTGAAGCCAGAGCACCGATCGTCGAACCTGATCCACCAGCACGTCCAGGCGTTTGCGAGGCATCAGATCGTATTCGACCAAGGCCGCAATGCCGCCCGCCGCAAGAACCGGTGCAGCGACGAAACGATAGTTGATCTTTTCGCCGGAGCGCCAATATCCGCCGTGAACGAACACATGCAGGGGCGCGCCGGCCTGCACGCGCTCCGGTAAGATGAGATCGATGACCTCCCGCACGCCCGAGCCGTACCGTATGTCTGCCCGAACGTCGGCGCGCGCCGAAAGGGCCCAGCTGCGTTCGGCGAACTCTGCGGCGATCGTGTCGAAATCGGGCACGAAGTCGCGAATGCGGTAGAGGTCCTGTGCTGTCATCGTCTGCTCCGCCGATCAATAATCAACTGCGTAATATTTCGGCTCCATGAATTCCAGGATGCCCGTCACGCCGCCTTCGCGGCCAAGGCCGCTCTGTTTGACGCCGCCGAAGGGAGCGGCGGGGTCTGACATCAGGCCCCTGTTGATGCCGAGCATGCCGGTTTCGATGCGCTTGCCGACCTTCATCGCACGTTTGAGATCGCGGCTGTAGATGTACGCGGCGAGGCCATACTCCGTATTGTTTGCGAGGCGGATCGCCTCGTCGTCGCTTTCGAACTTGTAGACAGGCGCGACCGGTCCGAAGATTTCCTCACGTGCGATCGACGCGTTCACGGGGACGTTTTCGAGTACCGTCGGCGGATAGAAGTACCCGTTTTCCGTGAGCGGTTTGCCGCCGGTCGTTGCCCGCGCACCCGCGGCGAGTGCCTCTGAGACGAGCCGGTCGATCTTGCGGACGGCGTTTTGCGTGATCATGGGTCCACATTGCGTCTCGGGATCGTAGCCGGGGCCGATCTTCAGTGACTTCATCCGCGCCGTGAGGCCGGCGACAAACGCATCATGGATGCCGGCCTGGACATAGAAACGATTGGCGGCAGTGCAGGCTTCTCCAGCGTTTCGCATCTTGGCGATCATCGCACCGTCGAGTGCCGCCTCGAGGTCCGCGTCGTCGAACACGATGAAGGGCGCGTTGCCGCCGAGCTCCATCGAGCAGCTGACGACCGACTTGGCGGCTTCGGCAAGTAGAAGGCGGCCAACGCCGGTCGAGCCGGTGAATGAAAGCTTTCGAACGCGCGGATCGGCGAGCATCGCATTCGTTATTCCGCCTGGATTGCTTGTGGTCAGCACGTTGACGACGCCAGGCGGGACGCCCGCCTCTTCCCCGAGACGGGCCATGGCATAGGCTGTCAACGGCGTCTCCGAGGCAGGTTTCAGGATTACCGTGCAGCCGGCGGCAAGGGCGGGCCCGATCTTGCGCGTCGCCATAGCGGCGGGGAAATTCCAGGGCGTGATCAGGACGGCAATGCCGATCGGCTCATGGTCAACGAGGATATTGTGCGACCCGGAGGGAGTGTGCCGGAATTCGCCCGGAATGCGGGTCGCCTCTTCAGCGTACCAGCGGAAGAATTCGGCGGCATAAGCGACTTCGCCGCGTGCGTCGGCCAGGGCCTTGCCGTTTTCCAGTGCTATGAGCGTTGCAAGCTCCTCGGCGTGCTGTGTCATCAGCTGATACCAGCGTCGCAGGATTTCCGAGCGCTGGCGAGCTGGAGTGGCGCGCCACCCGGCCGCAGCGGCATCCGCGGCATCGACTGCGCGCTGTGCGTCCTCGATGGAGGCGTCGGCGACCTCGGCCAGCAGATTACCGGTCGAAGGGTCGAGAACGGTTATTCCGCTGCCGCTTTGCCATTTGCCGCCAATGTAGAGGCCCGCGGCATGCAGGGCAGGATCGGCGTAGCCGGAAAACTTGGCATGAAACGTCATGGAGGGTCCTTTCGACTCAGTTCAGGCGGGAGCGGTCGCCGTAATGGGCGGCGGCGACGAGGTTGCGCATCTCGTGCGGGTTCAGGGGGCGGGGATTGTTCTGGATGAGGCGTGCGATACCCGAGCTTTGTTCCGCCACCCAGTCGATCCGGTCTTCCTTAAGGCCGAGGTCCCGCAGCGTGGCGGGGATGCCGATGCGTTCGAAGAGCGAAACGAGGGCAGGGATCACCTCATCCGGTCCGCCGAGCCCGGCCGCATGCGCGATCTGCGCGAGTTCGGCGCGGATGAGCGGCTCATTCCAAGTCATGACATAGGGCATGAGACAGGCGACCCCGAGGCCATGCGCGGTATGGGTGAGCGCGCCGACAGGGTACTGGATGGCGTGGGCCGCGGCAGTGCCCGCCACCCCGAAAGCAAGACCGGCGAGCGTTGCGCCGAGCATCACCTTTTCGCGCGCGCTGGCGTCGGTGCCGTCCTTGCAGGCCCTCTCCAGCCCCTGCCACAGGAGGGTAATGGCGCTAAGGGCAAAGTGATCGGAAAGCTCGTTCTTGCCGACGAAGACGCGCTGCTGCGCGATGCCGGGGACGGGCTCGCGCCGGATCGCCGTGAAGGCTTCGATCGCATGCGTCAGGGCGTCCGCGCCGGCGATCGCAGTCAGGCCGGATGGGCAGGAGAGCGTGAGTTCGGGGTCGCAGATCGATACCGCCGGAATCAGGTGCGGACTTGAAATGCCAACTTTCAGGCTACGCTCGGCATCCGAAAGCACGGCGACGGGCGTCACCTCCGACCCGGTGCCGGCGGTGGTGGGAATGGCGATCAATGGCATCACGGGTCCCGGCACGGCATATTCGCCGTAATAGTCCTGTGGCCGCCCCCCGTGGGTAAGGAGGAGGGCGACGCATTTCGCCATGTCGAGACAGGACCCGCCACCGATGCCGATGACGAGGTTCGGCGCAAAGCCTCTGGCCGCTGCAGCGCTCACGATAGCCGATTCCACCGGGACGTCCGGCAGGGTGGAGCTGTCCACCATCACCTCAAGCCCTGCCTCTTCGAGTCGCCGCACCAGTGCAAGCAAGTCGGCATCCACGGCAAGGCGCGTATCCGTGACGATCAGCGCGCGCTGGCCGAGCTTGGCGGCGATGCCCCCAAGGGCATGGCGCTGCCCGGCGCCGAAAAGCAGTTCGCGCGGCGCCCTCAGTGTGCCGAATAGGTTCATTCCGTATGTCCTCCGATGAGTTCAGGCGGCCTCGAGAGCCGTAAGGTGGTCGAAAAGCGGCTGCGGCAGCTCGATGCCCGTCTTCGCTGCGGCAGCGCGTCGTGCTCGTGCCCCATCTCCCGGAATGGCGACTGGTTGCGTAGGGTCGAGCGGGCGGGATAGGCGCAGGCGATCGAGATAGGCGGCAAGTGCCGGTATGCTACCCGCGCCTGCCGACGGATCGATCAGAATGAGAAGGTCGCCTTTATTGGCGGGATGAATGTCGTCGAGCGTTCCATTTACATCAGGCGCAAGGTTGGATCCGGCAAGCGCCGCGACAAGAAGCTCGATCGCAAGGCCCAGACCATATCCCTTGGCGTCGCCGAAGGGCGCGATCGCCCCTGCCTGTGCCGCGTGCGGATCGGTTGTCGCGCGACCGTCTCGGTCCACTGCCCAGCCGGGCGGGATCGCCAGACCACGCATCGCATGGTTGTTGATCTTGCCCATGGAAACGATGCTGGTTGCGAGATCCAGCACGAAAGGGTGGCCAGCCGCAGGGATGCCGATCGCGACCGGATTGGTGCCGATCAGGGCCTGCGTTCCGCCGAATGGGTGCACGAGCGCTTCGCTGGTCGACATGACAATGCCGATCAGGCCGTCTCTTGCGGCAGCTTCCGCATAATAGGCGAGCATTCCCATGTGATTGGCGTTGCGGATCGCGGCAATGGCGAGCCCTGTCTCCTTAAGGATCCTTCGCGTGACGCGCATGGCGTCCATCATGACGACTGGGCCAAGACCGCGTTCGCCGTCGACGCTCAGAAATGAGGCTCTTCGCCAGGTTCCGTTTCCACGGGTCGTGGGGTTCGCGAGCCCCTTATCCAGCCGGGAAAGAAGCAACGGCAGCCGTTGCAGGCCGTGGGAGGGCAATCCGCGCAGCTCGGCCTCCAAGAGGAGATTTGCCTGAAGACGAGCGGAGTCGGCAGGAACACCCCGCTTTTCGAGCAGAGCGACGCTCAAATTCCGCAGGCGGGCGGGCGGCAGCCTCATTTCCTAATCCTATATCAGATCATATACGATATTGTATTTGACATGCGATATGTTATTTGCAACAAAACGTCGTATGTCAATAAGCAGTCGGAGAATGGCAGTGGCAATTGCAGCGGAGCGGGCAAGCAGGGGGGCTGGTATTCGCCCGACGAGTGTGGTCGAAGGCGTCTACGACAGCATCTATCACCGGCTGATGTCGCTCGATATTGCGCCTGGTGCACGCATTCCGATCGACGTCCTCGCTCGCGAACTCGGCGTTTCGCAGACGCCGATCCGCGAGGCCCTGAGTCGGCTGGAACGCGAGGGCCTCGTTCGCAAAGAGCATCTGATCGGCTATAGTGCAGCCCCGCAATGGACGCGCAAGCAGTTCGAAGACCTCTATGCCTTTCGCCTGCTGATCGAACCCGCAGCTGCCCGGCTTGCCGCCGCCAATATGACTCCGGAGGCGCTCCAGCAGCTCGAGAATTCCGCCGCCGACATGGGCCACGGCGAGGCGCCGGTCGATCGTAACACACGCTACTCCCGCTTTGCCCGCGCCGATGCGCAGTTCCATGACGAGATCCTGAAAATCGCCGGAAACGACGTGATCCGCAGCACTCTGTCGAACCAGCATGTCCATCTGCACATCTTCCGACTGATGTTCCACATCCGGGTGACTCAGGAGGCGCTCGAAGAGCATGAGAGCCTGCTGGCTGCCTTCCGGGCGCGCGATCCGCAGGCCGCACACGATGCCATGCGCGTTCACATCGAGCGCTCGCGCGACCGCTTGCTTTCGGCTTTCGAATGAACGCGGCTCTGCCTTCCAATGCGGTCGCGCCGCCGCCAAACCGTGCTGTTGCCGCACTCGCGGCAGAGGGCCTTGGCAAAGCCTACGGCCCGATTACCGTCCTTTCGGACGTCACGCTTGAGGTTCATGCTGGAGAGGTTCACGCCATTATCGGTGAGAACGGCGCCGGAAAATCGACGCTGATGAAGCTCCTTTCCGGCCATGTCGTCCCAACGGCCGGCCACTTGCTCCTGGAGGGCAAGTCGGTCGAGTTCCGAAATGCGGTGGAGGCGGAGAACGCCGGCATCGTACTCGTGCACCAGGAAATCCTGCTCGCTTCGGACCTCACCGTTGCGGAAAACCTGTATTTGGGTCGCGAGGTCGGCCGCGGTCTGCTGGTCAATGACAAGGCGATGAACAGTCGTGCCGCCGAACTCCTCGCACGGGTCGGTTCAGCGGCGCGGCCGCGCGACCGTGTGGGTGAGCTGCCGCTCGCCCAGCGCCAGCTCGTGCAGATCGCGCGTGCCCTTCTCGACGAGCGAAAGGTCATCATCTTCGACGAGCCTACTGCGGTTCTCGCAAACGACGAAGTGGCGGCGCTGCTCGACATCGTTCGCAGCTTGCGCGATCACGGGGTTGCGGTGCTCTACATCTCCCATCGTCTCGATGAGGTTCAGGCTCTTGCCGACCGGATCACCGTGCTTCGTGACGGCCGCATGATCGGAACCTGGCCCGCGGCAGGCCTCGGCCAGCGGGAAATGGCGGAACTGATGGTCGGGCGAGAGCTGGACATGCTCTATCCGCATAAGCGGTCAGCCACGACCGCTGCTCCGATCCTGTCAGTCACCAACCTTGCCGTCGACCACGGCTCGCAGACCGTCTCCTTTAGCGTCAGCCCCGGCGAAGTGCTGGGTATCGGCGGCATGGTCGGGGCGGGTCGTACCGAACTGATCGAGGGCCTGATGGGCCTTCGTCCGTCAGAGGCTGAAAGCATCGTCCTGAACGGCCGGGAGATCGGGAGCCGCTCCGTCCGTACCCTAATGGACGCCGGACTGGTTTACCTGACCGAGGACCGCAAGGGCAAAGGCCTGCTCATGGAGGAGAAGCTCGGTCCTAACCTCACCCTGCAGGCGCTGGATACGATCAATCCGGGTGTTTTTCTGGACAAGCAAGGTGAGCTTTCCCGCCTTCGAAAGGCGGTGGCTGATTACGACATTCGCGTGCGCTCGATGCGCCTTGAAGCCAGCCAGCTTTCGGGCGGGAACCAGCAGAAGCTACTTCTTGCCAAGGTCATGATGGCCGATCCGTCGGTGATCATCATCGACGAGCCGACGCGCGGGATCGATATCGGCAACAAGAGCCAGATCTATGACTTCATCGACGGGATGGTGCGCGCCGGCAAAGCCTGCATCGTCATCTCGTCGGAAATGCCGGAACTCGTAGGTCTTGCCGACCGTGTGCTGGTGATGCGTGCCGGGAGGATCGTCGCTGAGCTACGCGGCGATGAAATCAATGAGGAAAATGTCGTCTACGCCGCCACGACCGGTGGGTGCGCGGACGTCGGGGAGGAGAAACATGACCGTAGCGACAGCAACACTCGCACCCACTAACGAAGGAGCGCGCATCCGTTGGGCCGATCTGGCGCCTTTCATCGCCCTTGCGGTGATCGTACTGTTCGGGGCGCTGGTGAACCCCAATTTCGTGTCGTCGGCCAATCTGATCAACGTCATCACGCGGAGCGCCTTCATTGCGATTATCGCCGTCGGGGCGACCTTCGTGATCTCGTCCGGCGGGCTCGACCTGTCGGTGGGTTCGATGATGGCCTTCGTCACCGGTATCATGATCATGGCGATGAACCATCTCGCCCCGGCATTTGGAGCCTGGGCGATTCCGATGGGAGCGGGCGTAGCGCTGCTGGTCGGAGCACTGTGCGGCCTCTTCAACGGGCTTATCGTGACCGTCGGGCGAATAGAGCCCTTCATCGTCACGCTGGGCACGATGGGCATTTTCCGCGCCTTCATCACCTTCATGACCGACGGCGGCTCGCTGCCCATCGATCGCAGCCTCCGGGAAGCCTATAGACCGGTCTATTTCGGCAGCGTCTTCGGTATTCCCTATCCGGTGCTCATCACCTTCGTCGTGGTCATGGCTGGCGCCTTCCTGCTCTACAAGACCAAGTATGGCCGCCGCTTGAAGTCGGCAGGATCCAATGTCGAGGTCGCGCGCTTTTCGGGCGTCAACGTCGCCGGCGTGCGCACCGGCGCCTACGTGATCCAGGGCTTCTGCGTCGCCGTCGCTGCGATCTGCTATGTGCCCCGCCTCGGCGCGGCGACGCCAACGACCGGCCAGCTCTGGGAGCTGCAGGTCATCACCGCGGTCGTGATCGGCGGCACGCTGCTCCGCGGCGGGCGCGGACGCATTGCAGGCACGGTGGCCGGCGCCCTCATCCTCGAGGTGATCGCCAACGTCATGGTTCTGTCGGACTTGGTCTCGGAATACCTCGTCGCCGCCGTTCAGGGAGCGATCATCATCATCGCCATGCTGGCGCACCGCTTTACTGCCAACCGCTGAAAACAGCACCGACTTCGAAGGAGGAGAAAATGAAGTCTATTATCCGCAAGGCTGGACTCTTGTTATCGACGGCTACCCTGGTCCTGGCTCAGCCACTGGGCACCGCTCAGGCCCAGGAGAAGAGGATTGTCGCCGTGTCGATTCCGGCCGCAACGCATGGATGGACGGGAGGAGTCGTCTACCATGCGGAACAGGCTGAGAAAGAGGTCGAGGCCGCGTTTCCGAATGTAGACGTCGTGCTGTCGACCGCGTCATCGGCGACCGCTCAGGTCTCCGCGCTTGAAGACCTGTCGGCGACCCGGAAGCTCGACGCGCTGGTCATTCTGCCGTTTACGTCGGAGGAGCTGACAGGACCGGTCGAGCAGATCAAGAAAAACGGCACCTTCATTTCCGTGGTCGACCGTGGCCTCACCGACCCGACGATCCAGGACCTCTATGTCGCTGGCGACAACATCGCCGTGGGTGCCAATACCGCGCGCTGGCTTTCCGACAAACTTGGCGGGGAAGGCGAGATCGTCGTCTTGCGCGGCATCCCGACCGTGATCGACGACGAACGCATCAAAGGCTTCTCGGACGTCATCGACAAGACGAACATCAAGATCCTCGATATCCAATACGCCAACTGGAACCAGGACGAAGCCTTCAAGCTCATGCAGGACTATCTTGCAAAGTACCCGAAGATCGACGCCGTCTGGGCCAACGATGACGACATGTTGCTCGGCGTTATCGAGGCCGTCGACCGTGCGGGCCGCAAGGACATCAAATATGCGCTCGGGGGCAACGGCATGAAGCAAGTCATCGAAATGGTGAAGGAAGGCAACGAGCGCACACCGGTCTCGACACCCTATCCGCCGTCGATGATCAAGTCGGCCATCTATATGACAGCGGCACAATTCGCTGGTCAGGCGCCTATGCGCGGTTCGTTCCTGCTCGGTGCACCGCTTATCACTCCGGAGAACGCCGACCAGTTCTACTTCCCCGATTCGCCATTCTGAGTCTCACCCGGCCCAATGGCCGAGCATCGATCAAACACGAGAGCGGGGTGAGGAAAAATATGTGGGGTTTTCCACCCGCATTCCGCGTCTCAACTTATCTAAGGCAACAGGAGATATGACATGAGCGGCAAGAAGATCCTCATGCTGACCGGCGAATTCACCGAAGAGTACGAAATCTACGTTTTCCAGAAGGGCATGGAGGCCGTCGGCCACACGGTGCACGTCGTCTGCCCAGACAAAAAGGCGGGCGACCGTATCAAGACCTCGCTGCACGACTTCGAGGGCGACCAGACCTACACGGAGAAGCTCGGCCACTATGCCGACATCAACAAGACCTTTTCCGAGGTGCGGCCTGAGGAGTATGACGCCGTCTATGCGGCGGGCGGACGCGGCCCGGAATATATCCGCACAGACAAGCGCGTTCAGGACATGGTCCGGCACTTCCACGACACGGGCAAGCCGATCTTTACGATCTGCCATGGCGTGCAGATCCTCATGGCTGTGCCTGGCGTGCTGAAGGGCCGCAAGGTCGCCGGCCTTGGCGCTTGCGAGCCAGAGGTGACAGCTGTTGGTGGGACCTACATCGACGTGGAGCCCACCGGGGCCTATGTCGACGGCAACATGGTCTCGGCGAAGGGGTGGACGGGCCTTGCCGCATTCATGCGCGAGTGCCTGAACGTGCTCGGCACGAAGATCACCCACACGTAATGGATTGAGGGTGAGATCGACGACGGCGTGCCCTCGGGTGGTCAGCCCGAGGGAGATTGCTGCCAAAGCCAACCGGGTGACGTGCGCTCTGCTGTAGCAGGAGCGGTGGCTCGACCGGACGTCGCTCCTGACTGTCGAACGCGTGCTCCACAATCTGAAACGCGGCTGATCACTTTCGCTGGATTTTCTCCATCGCTTTCCCCTTCGCGAGTTCATCGATCAGTTTGTCCAGGTAGCGGATCTCCCGCATAGTCGTATCCTGGATCTCTTCCACGCGGACGCCGCAGATCACCCCTGTAATCAACGATCGGGAGGGATTCATCCGAGGTGCTTGCGCAAAGAAGTTCTCGAGGCTGGTGTTCTTCGCCAGCTGGTCGTCCAGGGCCTGTGGGCCATATCCCGTCAGCCAACAGATGATTTCATCGACCTCCGCCTTCGTGCGTCCTTTCTTCTCCGCCTTGGCGACATAGTGGGGATAGACGCTCGCGACGCTGACCGAATAGATGCGATGTTTCTCCATGTGCCCTCCTCAGGGTTTCGCGAGACAGGGATTGATAACTGATTTGTCCTTCTGCTTATCCTAGTTCAATGCCTTGAGATTTAAGGTTCCGGGGGCCCTGCCATTCAAGCCGCCATGTCGCGCCTTGCCTGAGGTCTTGAACAAGCGTCTTCAGGAGTGGTTGGCTCTTCAATGCACAACGGGGTGGTATGTCTGACGGCCGCCTCCATCTGGAATCGCTGCGCAAAGTAGCTAGAGGACGACCACTTTCGCCCCGATCTTCACCCTTTCGTACAGGTCTATGACGTCCTCGTTCGTCATGCGGAAGCAGCCTGACGATGAGGAGCGCCCGACACTTTCCGGCTCGTTCGAACCATGAATGCGGTAGAGAGAATTACCGAGATAGAGGGCCCGCGCGCCGAGCGGATTGTCAGGCCCGCCGACCATGTGCGTCGGCAAGTCCGGTCTTCTGGCACGCATGTCCGCCGGCGGGCGCCAATCCGGCCAGGGGCGTTTGGCGGTCACCATCTCGGTTCCGCGCCAGCCATAGCCTTCTCGACCGACGCCCACGCTGTAGCGAGTTGCTGTTCCACCAGGCTCGACGTAGTAAAGAGCATATTCGCTCGTGTCGATGATCACCGTGCCGGGAGCTTCCCCGGTCCTGTAAGCCACCCGATGCCTCGGCACGAAGGCGCCTGTCTCTTCGTGGCGACCATTGTGGCGGTACTGCCGCGGCGGGTAAGCGGACGGCGACATCAGGAACTGGATGTAACCGTCTTCTATCCAGACCCGATTGTTTTTCTTGTCCATCAATGGAGGCGAAGGCTGTTCCGCATATGCTTGGCTGGCTGCCGCCAATGAAAGTGCCGTCAAGAACAGCGGCACAACGACGCGCTTCACCAGTGTTCTCAAATCGGACATGTGATGCTCTCCATCGAACGTTGAGACGCTCAAATCAAACCGTTGGCGACCAGGGCATTCGCAACGTGCTGAAAGAGCCGGTCTGGAACCGGCGCCCCGATAGGGGTCCTTTCGAGATCGGCGGCGAGTGCCGCATCGATCGTCAACGGAATTCCTTTCTTCCTCGCCTGATCCCGCATCGCGGACCCGGCCGCGTCCGTGGCACGGCAGACGATGAGCGGAACGGGCGTTTCGCCGCGGACATACCTGATTCCGACCGCTCCCGACCCGCCGTCCCCGATCAACAGTACGGCATTGGAAAGACCGGTTTTGGTCGCGCCGACCAGGCCCGCGAGTTTGCGGCGCTCCTGCCTGATGAGCGGATCGCCTTCGGTATCCTTGTGCTCACGTTTGCTCTCGGACTTCGTCATGCGCATTTCGCGCATAAATAACCAGCGTTGGAGAAAAACGTCGAAAGTGCCCATGACGACGAATGCGGCAATTGCGATGAAGGCCGTGGTCTTGAGCATGGAGAGGGACAGCGCGTGCAGGCACATGAAACCGCATGTCGGCGCTTGGAACAATGCCTTCAGGCCCGCATGGAAGACGACGGAAAATGCAACCGAAAGCGCCAGGATTTTGAACAGCGCCTTGCCGAACTCGACGATGCTTTTCAGCGACGTCAGGCGCTTCAAACCGGTTGCCGGATTGAGGCGACTGAAATCCGGTTCGACCGGTTTCACCGAGAACACGAATCCCCTGGTGATCGCGACATTGGTGGCCAGAATCGCGACGATCGTTATGCCAAGGATGGGCAGCACTGTTGTCCAGAGGGCGTAGACGGCGATGGTGCTCAGTCGGTACCAGACATCCGCGAACGGACGCCCGTAGATATGTGCCGCCTCATCCAGAAGAACGTCGATCTTCACCTGCAGACGCGGAGCGACATAGAAGAGGTAGAGGGTGCAGAAAAGAATGACGATGGCGGAGACCATGTCAGGGCTATGAAGCACTTGGCCCTTCTTGCGAGCATCCCGGATCTTCTTTTCGGATGCCGGAAGGGCTTTTTCTTCGCTTGTCTCGCTCATGTGACATCGTCCTTGGCCGATGTCAGGAGGCCCACCTCCTGAGCGCGCCTCGCAGGATCCGAAATGGACCGCAGTTTCGCAGCCTTCGCCAGGATCTGATTCTTCTGCCTGGCTGACATGTCGGGCACGTCGAAGGCGCGCGCCTTCTCGGTCTCTCCCGCCATCGCCAGCACGATCAGATAATTGACGAAGTGCCTTCTTTGCGCGAGCGGCGATCCGACCACGTTGCCCATATGTATGACGGCCCGTGGCAGGTCGTTCGAGAGTGCTTGGGCGAGTGCGAGATTGGTTGTGGTGTCCAGATTGGCGGGTTGCAGCGACAGGGCCTTGGAAAAGGCCTCTTCCGCCGCCGCGCCATTACCGCTGAAGACGAGGGCGGTACCCAGCCGATTATAGGCGACGACGGAGTTAAGAGCCTGCGCAGCCGGGACCAGGGTGCGCGCGGCCGACTCGGCTTCACCTTTGCGCAACTGTGCGGTACCGAGACCGAGCAGCGCCTCCGCGTCCTGGGGATTGACCTGCAGGGCCGCGCGGAAAGCCTCTTCTGCGCCCTCCGCATCGCCAGCCTTCAGGCGTGCATTGCCGAGGCGGACGCGCAGCGACACGTCACCCGGCGCGTTTTCAGCGGCGCGCTCGTAAAGCGCCAAGGCTGTCGCACTTTCCCCTTTGGCCTCGATGCTCTCCGCAATGCTGAGCAGCTTCTTCTGCCCACTCGACGGTTCGTCCTTCTCGTTCTCGGCAGACGTCGTCGTGCATGACGAAAGTGCGAGCAGCGCAAGGAGAGCGGCAACGCTCCTCTTATTGCCGGCACCATGCCGACCGAATTGCAGGAAGGAATCTACAGTCATTCTTCACCTGTAATGTTCGTCTCGCCGCGCCGCCTGCGGCCCTCCTCGCCGTGTCCGTCAAGATAGTTCTTGGCGGCGCGTGCTACCGGAGCGGCCATCGCCGGACCCATCTCGCGGCCGTGGATGAGATCTCCCTGGTTGTGCGCCATGAACTGCAGATTGAGATTGTTGGCGCAGCCGGGTGGCAGATAGAGCGGCTGATCGGCGGTGTCGGGGGTGATGCAGGCGTCGGGTACCAGAACCTGGCGCTCCGCCACGTCATAGCCCTTGTGCACGATGCCCGCCTTTGCCGCTGCCCCCTGCATCGGAATATAGCTGTAGTTGGGAGAATACGGCTGCGGGTGTGAACCACTGCAGGCGCCGGTGCTCAGCGATAGGGCCACCACCAGCACCAGTCGGACCTTCGCCACACCATCCTCTGCCGGACGATCATTCCACATAGAAGCCGTATCCTTTGTTGACGACGGGCTTGGTCTTGCTGCGAGGGGACGTGATGGCCCCGGAGGGGCTGTCCAGCGGCGTTTTCATCGTTCGCTCGGAGGTGGGCGAGACCAGATACGGCGTGATCAGGATGACCAGTTCGGTCTCATTGCGCTGGAACCGCTTGGACTTGAACAGCTCTCCGAGGATCGGGACGTCGCCGACGACAGGGGTTTTGTTCAGCGTCTGCGATTCCTGCCGCTGGAATAGACCCGCAATTGCAAAGGTCTGGCCGGTTCCGACCTCGACCGTCGTGTCGGCCCGGCGGATCCTAAGGGACGGCACCACAAGCCCGCCGATTGAAACCACACTGTCCTGGGAAACGCTGCTGACCTCCGGGCGCACCTGCAGGGCGATTCGGTTGTTCGGCAGGAGCGTCGGCGTGAACTGGAGAGAGACGCCGAACTGCTTGTATTCTATACCGATTTGGTCATCGCCAACTGGCACAGGTACCGGAATTTCACCGCCGGCGAGGAAGCTGGCGGTCTGACCCGTGACGGCGGTGATGTTCGGCTCCGCCAGGATCGTCAATATGCCGTTCGCCTGCAGCGCGTCCAGCAGCACGTTGACGTTCACATGATCGCCCCTGGCGCCGATCGCGATGCCGGTGTCGTCCTCGTTGCTGGCGCCGCCGGTCCGGATGATGCCGAATGAAAAGGACCCGCTGTTGACGAAGGCACTCCAATCGATGCCGAAGCGCGTCAGTTCGTTTCGGGCGACTTCCGCAAAGCGTACGCGAATATTGACCTGATTGGTCCCGGTCATCGTCGTGTTGTTGAGCGCCGGCTTGTCCGGAGTGGAGTAGCTCTGCAGGACGTTTTCCATGTCCATCGCTTCGCCGACGTTGCGGGTCTGCCCGGTGCCGACATACTGACCGCCGAACAGACTTATGTCGACCTTTGTTGTCGGCTGCAGCGCCAGGGCCGATTGCTCCGCAGCGCGCGGATTGCCGCTGACGCGCACCTGCACGGTGCCGCGTGTGCTCTGGTCGGCGCTCAGGGCAATCAGGTTCGTGTCACCGATTTTCGTTGCATAGATATAGACTACGCCCGGCGAGACGACGCGCACGTCGGCGATTGCCGTGTCCGCGAGAAAAACCGACTCAACCGGTTCGTCGAAACGCAGGATCTGACCTGCCCCAACAGTGAGCTCAAGCACCTGACCGTTAATGGCGTCGACCTTTACCTGCGCATTGGCCGGCCCTACGAGAAGGCTGGACGAAAGCATCAACATCAGGATGAACGAGATTATTTTACCTGCGGCAATCGCGCGAAAACATCGCAAGCTCAGCATTCCATTTCCTATTGTTCCCCTCACCGGCGGCCCCGCGCCGGCAAAACTCAACTAAGTCTCGTGACTGTCCCCACCGAGTTCATTGGCGCGTGCCTGGGAGCTCCGCCACCCCGGTCACCGGGAGCGCGATATATCCAAGGCATTGGACGCTGAATTCCGCGGAGATCTCCTGGTAGCAAAGAACCGCCACGTTCAAATCGTGGCGCGCCAGAAGATTTCTGACGTGGCGCCGGATATCGATCGATGTAAGGATCGCGGTGCGGAGATGAGAATCAGATTTTTCCTGTCGCATTTTCAGTTCTTCCAGGATCGGCGCCGCCAACCGCTCCGGAATGCCACCGTTCGGCCCGTTATTCTTCTCGACCGCAGTTCTTATCTCGTCCTCGAGAGGCCGCGTCAAAAGATAAGCGCAAATGATCCTGTTGCTGTCGGCGAGACGGAAGGAGATTTGTCGGCTGAGGCTCACCCGCACGCTGTCGGTCAGCGCCTGTACCCCCTGTATCTGCGCGCCGCGCTCGGCAACGGCCTGGAGAATGATACGCATGTTGGTGATCGGAACGTCTTCCTCGAGTAATCTGCGCAGCACATCAGCAAGCTTCTGCGCTGAAACAGCCTCCAGAACCTCTCGGATCAGATCGCCATAGGCCTCCTTTAAGCGGCTGAGCATGGCACGCACCTCCTGTGCGTCGATGAACTCCGGCGCATAGCGGCGCAGCACGCGTTCCAGAAGCGTGATGACGACGTCGTCCGCCTCGCAGTAGCCGACCCCCGCAGCGTCCAAAACCGCCGCACGCGTTTTCTCGACCCAGACGAGCCTCAGTCCCAGGAGGTCCGGTTGGGTAACATAGGGCACCGACATGATGTCGAGGTCGACCGTTTCGTCCCAAATCATGACATGATCGAGCGGCAGCCCGGTCTCGAGGACTGGGACGCCTTCGAAAGCGACACGAAGCCCGCTCCGTTCCTGCCGAGGATCCATAGCGAGGCCGATCGCCGGAACACGAATGCCGAGATCCTCGAGGATCGCTGCAGCGGACGCTTCGGCTCGTTCGGCAAACAAGTCGGGCGGAATCGCCTGGGCAAGTTCCTCCCCCAGCGACACGGTGATCCTGTGCGCGACTCCACCGAGCTCGCCGGAATTGGTGGGTAAGGTCCCTGCAATATGGTCGACGACGGTCCCGCCGGAGGACATCGGCCGGGGCGCCTCACGCGGCATCGGTGCTGGCCCTAATGCATCCTCATCAGCGCTTCGGCGATGTGCGGCATAGGCGAGGAGTCCAGCCGCGGCGGCGAGAAACCAAAAGACGAGCAACGGGAAACCCGGAACAAGGCCAAATCCGAAGAGGATGGCCGCCGCGAGCGCCAGTGCGCGATCGCTCGCGCCGAGTTGGCCGAGGATTTCCGAGCTCAAGTCCTGTGGGCGGCGGCCGGACGGTACGCGCGTGACCACCGCGCCGGCGGCCACCGCCATCATCAACGCCGGGATCTGTGCTATCAGGCCATCCCCGACGGTCAGCAGTGAATAGGTATGTGCCGCTTCGCCGACCGTCAGGCCTCGTTGTAAAGATCCGATGGTGAGGCCTCCGATGAGATTGATCGCGATGATGATGAGGCCTGCGACCGCATCTCCCTTGACGAATTTCATAGCCCCGTCCATGGCGCCGTAGAATTGGCTCTCCCGCTCGAGCTCATCGCGCTTCTGGCGGGCTTCCTGCTGGTCGATCTCGCCGCTGCGCGCTTCATTGTCGATGCTCATCTGCTTGCCCGGCATAGCGTCGAGGGCAAAGCGCGCTCCGACCTCGGCGACGCGCTCGGCGCCCTTGGTGATCACCACGAACTGGGCGACGGTGATGATCAGGAAGACGATGAGCCCGACGAGCACGTCGCCGCCGACAACGAAGTCTCCAAAGGCCGAGACGATCTGCCCTGCATCGGCCTCGGTCAGGATAAGACGCGTCGTGGTGATCGAAAGAGAGAGGCGAAAGAGCGTCCCGAGCAGAATGATCGATGGCAGAGACGAGAACTGCACGGGGCGAGACACATAGAACGCGCCGATGAGGATCAGCAGGCTGTAGAAGAAGTTGAATCCGATCAGCGCATCTACCAAATAGGTCGGCATCGGGATGATCATCATCGTGATCGCGAGCATCACCAGTGCCGCAACAACGATGTCCGACCGTCGAGCGGCGGCTCTGGCGAATTGGTTGACGGTGGCGATCGCGCTCATGTCGTCACCCTGGCCTGAAGATAGTCTTTGAACGCAGCGCGCGCCTCGTCTTCCCGCCCACGCAGCCAATGTGCCCTGCTTCTCAAGCGTGAAAGATCCGGATCGGCCTTGCCGGAAATTTCATCGATGCGATTGATAGCGGCGATTGCGCGCGTCGCCGCATCCGTAGCGATGAAAGCTTCGGCCAGGGAATGCAGTATCGAGGCATCTTCCGGAGCCATTCTTGCGGCAAGCAACAGGAAGACAAGGCCGCGCTCATGGTGTCCGCCGCGACAATAGAGCGAACCCAGCGCATGGAGAAATTCGACACTGTCGGCGCGTTGCTGCGTCAACTGCTTTGCGCCTGCATGAGCCGGCGCTGAAGATCGCGCCTGCCTTCGATTTCTTCGTTCAGCATCGAGGCCGTGAGCTTCGCGATATCCTCATCGAGGTTCAGACCCGGCAAGACTTCCTCGACGACATAGTTCAGTATCTCCTGAGAGCGTAATAGATCGAAAAGGCTGGCACTCGAGAGCCTTGCCCGTCCCCCTGCCGCGCTCGCACGGGAGCCACTTGCCTGCGCCGTCTTCTGCCTCGCCTGGCGGACTGATTGCAGGAGCCTGGCGTCGAACGCCTGCGACTGCGCCTCGACAGCCGCATCAGGCCGCACTGAAACCGCGCCCGGCTGAGCGCGGTTGCGATTGTCGTGTCGGCGAACCTCCAAGCTCATTGCGTCGTCCTCGTCCTCATGTTGTCAGAAGCGAAGCGTGAATTCTTCCCCCTGCCGCCCTGCCGTCAGGCTGCCGTCGCGGATATCCTTGATGTACCAGCCATCCTCGAGTGCGGCGCCCTTGTAGAGGCGTGTACCATCGGCGCTGATCGCATAGGGTGTTTCGCCGAACCAAACGGCTTGCAGATTGAATTTCGGGGAGGTTTTCGGAACGGCCTCGCCGACCTCGCTCGTGAGAACGTAGCGGTCGCCATAGGTTCGATCGAACCAGCTCTGGACGCCGTTCCACGACTCGCGGCCTTCGTCGTCGACCGCGCCGGAAACGGAGAACCGGGCTCCGTCCGTCTGCACCCGAAGATCACGCAGGCCAGCCTCCAGGAGCTTTACCGAAAGGGCTGACGACACATCCTCCGGGGAGAGCGGGTGGGGAGGTACGCCGCCGGTCGTCACAGTTTCTGCGCTGAAGCTCGTGATGGAAGGGGATCTGTCGACGTCAGCCACTCCGGCCTGGACGGCGGCGATGGTGAGGAGCGAGAAGGCCGCCGCTGTACCACCCGCAATCCACTTTACGCGCATGGGCCGCTGCGTCCTACTGCCCGATTGAGTCCGCCCCGGTTCCGAAAGGCTCAGGCGCGCGCTGCCAAGCGACACCATCACAGGCGTTTTGACCTGGAGACCATGGCCGACGGGAACAGTCGTTTCATCGACGACGACATCGGCTCCGATTGCCTCGATCATCACCTTGGAACCGGCAAACTGCAGTCGCATATGGCGATCACTGACGTCGTGATCGCTCAACATGAGATCACAATCCGCGGCTGAGCCGATCAAATAAGAGCCCTGTGCCAAGGGCAAAGAAACGCCGCTGTGGACACCTTTGAGAATATCCAGCGTCAAATCCGTAGCAGCATTCCTCAAGACCAAACTGGATGTCATCGAACGCTCACCTCGCCAATCTAGACAACGACCTCGCCCTCGGGGGGTGGTCCCGACAATTCCAAGTCTATGCAACGGAGATGAAAAGGGGCGGCGGCGAGCCGCCCCTTAAGCTTAGCGCTTAGCCGTTCGGACGCTGCTTCGCTGCGTCGAGGGCCACCTTCTTTTCGGTCGTGATCTTGGTGATCTCAGCAGACTTTTCGATAGCCTTGTCAAAGGCTTCCGTCATTGTCTTGATTGAATTGTCCGAAGTTTGCGTACCGCCTACACCGGAAACTGCCATTGTCTTCTCCTTGATAAATCGGCCGGCTCCGGAGCAATGCCCGGAAGTCGGCTGAGAGGTCTTATCGAGTCGACTACCCCTGCATCGGGGCCCGCAATGGTTAAAGTTGAAGCCGGAAAATGACAATTTGCAAGCGCATCACATAATGTTTCAGTGTGTAATTCTTCGTGAATTCAGTGATTAGACGCTCACAGCAAATGTCATGCAATTGTCATGGAATCAAACTACCAGTATAAATTCACGGTTTTTTACCCTCTTCTTGTTTAGCGGCCGTAGCTGCTTGTTTTTATCCCAACTGCGAGTTGCGCGACCGAACATACTGTTATAGCTTTCGCCGACTTGAGGCGGACAGTCGGAACGTTTGACATGAAGAACGTCATGCTTGCGAGGAGCTTCTGTATGTTTGCTGTCTCTATATTAGCGATCTCGACCCCGACGTTTGCGGGCGCTCCGCCGTGGTACAACAGTGGCTACAGCTATGTCCTGATCAACCAGGACGTTCGCGACGCACTCAAGGAGTTCGGTCGCAATCTTTCGATTCCAGTCGTTGTGTCCGAGAGGATCCGCGGTCAGGTTCGCGGTGAGATTCGTGCGGAAACGGCCAAGGACTTCCTCGACAGGCTGACGCAGGCGAACGGACTGACCTGGTATTTCGATGGGTCGATATTGCACATCAATGCCAGTGACGAGTTCTCCACACAGATCATCGATATTGGCAGGGCGGATGGCCGTTCGGTCATACACGAGATCGAGCGGCTGGAGCTCATGGACGACCGGTCCTCAATTCGGGCGACAGCCAATGCGCCAGCGCTTCGCATCTCCGGACCACCTGCATTCATTGCGATGGTGAAGCAGGTCGTTTCATCGGTACAGCCGCCTCCGAGAGCCCAGGTAGACGACCCACGCGTTCGTATATTTCGCGGCGGTCAGCACAAGGAGGTAGAGGCCGACCTCGTCGAGGACGGTCGTCAAGCGACCAATTCCCAGACCAGCGACACTCAGCAGGAGGGCAAAAGATGACCGGATCGGTATCCGCGACAGCTCAGGCATCCGTTCAGACACAGAATGCGAACCCCTCACAGGCGCAATTTGAAGAGGCGCTGCAGCAGGCGGTCGCAGCAGGCGGTAGTCAACTGATCGGACAGGAGATGATGAAGATCGCTCAGGAAATCCTCAACGAAGCCTTGTCTGACGAGGAATAGTCGCTCTAGCAACAGGAGACGCAACCATGACGGTTGTCCCACCAGTTGAGAATACGACGCTCGCAACAGCGCCTGCCGTTCAGGACTCCAACTCCGTCACTTCCCAGGACCTGTTCGAGCATGCGGCGATGAACGTCATGACCTTGCCCCATGGGGCGAGCCCGGTGGATCTCGGCCGAACGATCGCCGACAACCTGAAGGGTTTCGTGGAGCGTGCCGGGAAATTCGCCAGCAGTACGGAGCTTTTTGCAAATCCGGGTCAACAGGCGGCCTCACAGTCGTTCGCACCCAACCTGACAGCCGCCGAGGCCAATCTCGCGCGCACATCGGACAGCGAGGCGGGGCGGCTGGTGGAAGCACTGGGCAAAATATTCGATCACGCAATCGAAACGCAGATGGTCGTTCGCGGCCCGACGCAATTCACCAGCGCGACGATGACACTCGTCAAAGGTCAATGAAAATTTTCTGGCGGCCCTCAACGATCACGCGCGCGCTGACTCTCGCGCTCATGGTTCTGACGCTGCAGGCCTGCAGCGTCGATCTTTACACCAATCTGGATGAGCGGGAGGCGAACGAGATGGTCGCCACGCTTCTATCGAAAGGCATAGCCGCCAACCGCGTCCTCCAGAAGGACGGTAAGCTGACGGTCACTGTAGACGAGGATCAATTCTCTCAGGCTGTCGCCTTGCTCAATACGGCAGGCTTGCCGAAGGAGAGATTCGCAACGCTCGGCACCGTCTTCAAGCAGGAGGGGCTTGTTGCCTCGCCCGTGCAGGAGCGGGCGCAGATGATCTATGCGCTGAGCGAGGAGCTCTCCCGGACCGTCTCGGAGATCGATGGCGTGCTAGCGGCGCGCGTTCACGTTGTACTACCGGACAATGATCCATTGCAGCGCAACGCGATTCCCGCCTCAGCCTCTGTTTTCATCCGCCACGAAGCCGATCTTGACGTGAATCCGCTTATCCCGCGGATCAAGACTCTCGTTGCCAACAGCATATCGGGACTGAGCTACGAGAAGGTCTCGGTAGTGCCGGTAGCGAGCCAGCGGACGAGCGAGCCCGCCATGGGCGCGGAACTCACCTCCTTCCTTGGCATGTGGATGCTGCCCGCGAGCGTCGCCAAGGCCAAACTCATCTTTGGCTGCCTGGCAGGTGCTCTGCTCGCCGCGATGGTAAGCCTCGGTTATCTGGCGTGGCAAAAGCAAAGCAGGCGGCGGAAAGTCTATCCTCTGCAGCCATATGGTCCGGCAAAGTGACGGAGCGCTCAGCGGAAAACGGCGCAACGGGCGCCGAAGCGAAGAACATATGGGAGGTCTTCCGTGGCGCCCCGGCTCGCCTCATCCATCCGCGCCATATCGTCACCGCCTTTGGTGAGGCGATCACTTTCGAGGCAGCTGTCCGGCTGCAGCAGTCTGATCGGGTGCAAAGGACGCTTTGCCGGCTGCTAATGGAGAAATTCGACCTTCCGGATGTCGGCTCCTGTCCCTTCCCGGAAGAAGACGACCTCAAGCTCCTGGCACTGGCGCCGTCAGCTGTGGGACAGCACAGTTATCTCGCTGGAGCGGTTTTCTGGGGCCATGTACTTGCCGGCGAAATTCGCAGTCGCGAAGTCGCCTTGATGAAGGAGCGCATTGGGGAGCGTGCATTCCGTATCGGCGTAGACAATCGCGACCTCGCCGCCGGATTGGAGCCACCTGGGGACCTCGATGCCTTGGTGCAGGCGATTGAATTAGACGGCCGCAGATGCTGGGCCGGCTGGAAAACGTCCCTCCCTGATGCCTTGGCGGCGTGGCTGCGCTTGACGGACGAGGTGGACGACTACGGCATTCACCACGCCGAAGCGGCGGATCGCGCCAGGGGCGCGGCGATTATCCGGCGTCTCCAGCGCCAAGAAGACACCGATACGCACCTCGCCGGCAGGGAGGGTCAATGAAAGAACTCCCCAGCAGGCCCACGGCAAAGATCCTCCGCAAGGCAGAAGGCGATCATTGGCTCGAAGGGTTCGCATTTCTAGAGGCGGCAAAATCCGAAGCGGATCAGCAGCTCGCGCAGGTGCGCCAGGTCGTGGAAGCGAGCAGAAAGCAGGGCTACGAAGAGGGCAGATCTGAGGGAGAGCGCCAGGCCGCCGCCCTCCTGATTAAAACGACTGCCGACGTCAACACCTATGTCGCCGGGCTTGACCGGCAGATCGCCGAACTCAGCCTCGCGATCGTCGAGAAACTGCTTGGCCATTTCGATCAGGCGGAGCTGGTTGCCAACCTTGCACAGCAGGCGCTGCAATCCTTCCAGCATGAGCGCGAGGTGACGATCACCGTCTCCCCCGTCCTGGTCGAGCGGGTCACTGAAATCATCGAGCGGCATAACAAGAATGCCGCCCTCCAGATCTCGGTTCTCGCGGACCCCCGGATCGATGGCAGCAAGTGCGTTCTCGCCAATGCCGTGGCTGTCGTCGATGCAGGACTCGACGCGCAACTTTCCGTCATTCGCGATGCCTTGCTCGGTGCTCAAGCAGATACTTCAGGCTCTGTCGCATGATCGAGCAGGCGCTCTCGGATCCTGGCGAGCTCATTCGGCGCCTGCGCCGGCGGGCGCTGACGTCCGACACGCGACCGGTTCACGGACGCGTCCGCAGGATCACGGGAATCATCGTCCATGCGACCGCCCCGATGGTCCGCATCGGTGAGCTTTGCTATCTCCGAGATCCGGTCTCCGGCACAACCGTGCCAGCAGAGGTCGTCGGCTTCGAAGACGAGGAGGCAGTGCTGACGCCGATCGGTGATCTTGAGGGCATGTCTACGCGAGCGGAAGTCATCGCCACCGGCAAGACGTTGCAGATTCCCGTTGGCGAGGGCCTCCTCGGCCGGGTACTCAACCCTTTGGGAGAAGTCCTCGACTTGACCGAGGGTCGTACCGTACCGCTTGTCACAGGGACCTATTACCCGACACATCGACCGCCGCCCAACGCGCTGCAGCGCGATCTCATCACCCATCCTCTGCAACTCGGCATTCGGGCCATCGACGGATTGCTCACCGTAGCTCGCGGCCAACGCGTCGGTATCTTCGGAGAGCCGGGCGTTGGAAAGTCCTCGCTCCTGTCTGCCATTGTTCGCGGCACGAAAGCGGACGTCGTGGTAATCGGTCTTGTCGGCGAACGCGGCCGCGAAGTGCGAGAGTTCATCGAGCGGCAGCTCGGCGAGGAGGGCCGCAAGCGTTCGGTCGTGGTGGTTGCGACTTCTGATCGCCCGGCGATCGAGCGTGTGAAAGCAGCCTACTGCGCGACCGCGATAGCCGAGTATTTTCGCGACCAAGGTCAAGACGTCCTGCTTTTGATGGACAGTGTCACCCGATTTGCCCGGGCGCAGCGGGAGATCGGACTCGCGGCAGGCGAGCCGCCAACCCGCCGAGGCTATCCGCCCTCTCTTTTTGCCGCATTACCGCGGCTGTTGGAGAGGGCAGGGCCCGGGCGAGGCGGTACCATCACGGCACTCTACACGGTCCTGACCGAGGGTGACGGGACGCTGGACCCTGTCGCCGAGGAAACGAAAGCCATTCTCGATGGCCATATCATGCTGAGTTCCAGTTTGGCCGAGCGCAACTTCTTTCCCGCGATCGACGTGCTGAAGAGCCGTAGCCGTTTGATGGAAAGCGTCGCAGGCAAGGCGCACCGGGAACATGCCGCTCACATTCGTGCGCTGCTTGCCCGCTACGAGGAGATCGAGCTGTTGCTGCGGGTGGGGGAGTACGAGCGCGGTGTCGATGCGCTGTCGGATGAAGCGATCGTAAAGCGCGAGGCAATAGAAGCCTTTCTCAGGCAGGACGATAACGAGTTCTCGTCTTTGGACACGACCGAGGAGCTGCTGAAGAGGATCGCATCGTGACGCGGAAAGTCGATTTGCGCCGACTCGTCGAATTGCGCGCATTGAGGATGCGGCGTGCGGAAGCCGCGGCGGAGCTCCAGTATGGGCGCCACCGGCAGGCTACCCGCGCCGTCGAGGCAGCGAAACACGAGAGCCTTGTGCATGAGGCGGAGCGCAGACAGCAGGAGGAGGCTCTCTATTCCCAGCTCGCCCATGACCTGCTCGATCAGCGCGATCTCGAGAATTACCGTGGTGCCCTGAGCGCCTTGGATGACCGCGCCCGACAGTTGGATGGGGAAATTCACGCGGCTCGAGAGAGTGAGTTGCGCGAGGCAAGACGGAAGCAAGAGCTTGCCGCCGAGTATCGGCGCAAACAGAAGCTGCATGAGCGCATTTCGTTGGTAGCGGAGGAAAAGCGCCGCCTGGACGCCAAGCGAGCAGACGTCTTTAGCGAGTTCGATGAAGAAGATGCACTTCGCCCAAACAGCCGCAAGCGCTCCAGGTGACCAGATGAGGATGACTGCAGAGAGCCACGCCGAGGCCGCGGAGGTTCGCTCCCTTGCGCAGGACCCTTCCTGGTTGCCGGAAGTTGCCGCCGCGCATGTCGATGCGTTCAACATGTTGACAAGGATCCGTGTAGCCTTCCCGCTCCCGGTGTCGACCGTGAACGTTTCCGTCCGGCCGGCGCAGGACAGGCGACCTTTGACGGAGCCGGTAGAGCTCACCTTTTTCATCGGCGCTTCCGCCGGGCGCCTTATGATTCCCGCGGTTGCCCTCGACGAGCTCGCACCAGCGCTCGGGGTTCGTGCGAAAATCTCGACGCTGACGCCTGCCCAGCGTAATATTCTCCTTGAAGAAACCCTCTCCCATCACCTGAAAACATTGGAGAATCTTGTCGGTGAACCGGTGAGGCTCGATTCGCTTGAAATGCCGACGGACAATCCGATCAACCTTTCATGGATGATGGAGTTCGGCGGCTTGCCTCATTACGCCGAGCTGCAGCTTAGCACTGGGGCGGCGCTCAAGATCGGTAGGGCGTTTGATCGCCCCACAAACGCACTAAACAGGTTTACAGAGGAACTGGTTCAACCAATCCGGCTCTGCGCCGGGACGCAGCAGCTAAGCGCTGGCGTGTTCGAAAGTCTGCAGGTCGGCGACGTCGTCATGTGTGAGCAGCCTCACACGGAACCCTTTGCCCTCGTTGCAAATCACATGATCGCCTCGCTGGCCCGGAGCGACGCAGGTTACATACTGACGTCCGGCTGGCGAAATCTAATAACAAGCTGGGAACATTCCTTCATGGCAAAACAGGACGCGTCGTTTGAAGAGCCCGAACCGCTCACGGACCTGCCGGTACAACTGGTGTTCGAGATCGGACGGGCCGAGTTTCCGCTCAAGGAAATCGCCAAGATGGGGGAGGGGACGGTGCTTCATGCAAGTCCGAGCCTTTCCAGCCCAGTCAATATCATGGCGAACGGCCGGCTGGTCGGGAAGGGCGAACTAATCAGGATCGGCGAAGGTCTCGGCGTGCGCATCGTGCGGCTCTCGAACGATGGGTGAGACGACCAATCTCATACCGATCATCATCATTGTATCGACGATCGGTCTTATTCCGCTCGCCGTGGTGACGATGACGGGATTCCTGAAAATCTCGATCGTCCTCTTCCTGATCCGCAACGCGCTTGGCATCCAGCAGTCGCCTCCCAATCTCGTGCTCTATGGCGTCGCGTTGATCCTTACGGTCTATGTGACGACGCCGCTGGTCGGCGAGATGTACCGCACGCTCTCCAGCGAGCCGGTCGACGTGCAATCGATCGATAGCATGATGCGGGCAGCGGACTCGCTGCGCGTGCCGCTACAGACGCATCTCAAACGCTATACCGACGAAAACGAGCGCCAGTTTTTCATGCAGGCGACGGAGCGAATATGGTCGGAGGAGGCCCGGGCCGAGGTGAAGACCGACAGCCTGTTGATCCTCGTCCCGGCGTTCGTCAGTTCGGAGCTGACACGCGCCTTTGAAATCGGCTTCCTGCTCTATCTGCCGTTCTTGGTCATTGATCTCATCGTCTCAACCGTGCTGATGGCGATGGGCATGATGATGGTGTCTCCAACACTCATTTCAATTCCGCTGAAGATATTCCTCTTCGTCGCCGTCAACGGCTGGTCGCGGCTGATGCACGGCTTGATACTGAGCTACGGATAGAGCCAATGGATCAAACTGCCTTCCTCGCTCAAATGCAAAAAGCGCTCTTGATGGTGCTGCTCGCCTCTGCGCCCGCACTTGCGATCGCCATTGTCATCGGGGTCACTGTGGGCCTGTTGCAGGCCTTGACGCAGATTCAGGACCAGACGTTGCCGCAGGCTGTCAAGCTCGTCGCAGTTATGTTGGCCTTGATCGTACTCGGACCGGCGCTCGCGGTGCAGGTGGCAAACTTCGCGAGCAATACGCTCGATATCTTTCCCGCGCTGACGCGATAGGTGGCGCGTGGATTCTCTCGTCGCCGCATCAGCGATGTTCGACGCCATCTATCCGGTGCTCGCAGGGGCAGCCATTGCCATGGCCCGAGCACTGGGAATGATCGTGATCACGCCAGCTTTTGTGCGGCTTGGCCTGACAGGACTTATTCGCTCGGGCGTAGCGATCGCAATAGCTCTGCCGCTGGTGCCGAGCTTCACGGTGGCGCTGATCAACACGCCAGGTCTCACGACCATCACGGTAGCCGGCCTCTTGATGAAGGAGATCATAATCGGGATCGTCCTCGGCGTCGTCCTCGGCATTCCGTTCTGGGCTGCCGAGGTCGCTGGCGATCTCGTCGATTTGCAGCGAGGCTCGACATCGGCGCAACTCGTGGACCCGCTGCAGGCGACGGAGACGAGCATTGCTGGTACGTTTTTCGTGCTGGCGCTGGTCGCCGTCTTCTTCAAGTCGGGAGGCTTTTCCCTGCTCGCCGATACCTTCTATAAAAGCTACGAAATTTGGCCTGTGACCAGTTTTCGGCCGACGCTCGGTTCCGAATCCGCAATGGCTGTTCTCGCCATTCTTGATCGCATAATGCAAATCGGCGTTCTGCTGATCGCACCAATCGTGCTGGCGCTGCTGATCGCCGATCTGATGCTTGCCTACCTGTCGCGAATGTCGCCGCAACTGCACGTATTCGATTTGTCGCTCGCGGTCAAAAACCTGATCTTCGCGATCCTGATCGTCCTCTACCTGACCTACCTCCTGCGATATATGGAGGAGGAGCTCGCGATCCTTAAGGCCGCTCCGCAGCTGCTTCGCGGCCTTGCCGGCGCGTCGAATTAGACCTGTCGAAAGAGCGACGGCCTCGAAAAAACACGACTCCTGTCATCAATCCATTAAGCAAGCGCAGCATAGTGCGTGCGCACCGCGTTTACGCGCAACCGACATATTCGCGTCTTGAGGAGCTTACCCGTCCGCCGGCTCTCCCGGAAACGGCATCTTCGACGCGCCTCACCTCAAGGAGGACTCATGTCCTATCGGATCGATATCGATGGCCGGAACCGTTACAACGCGGCGGGCGACCGGGCGACTGCGATGTCGGAGGAACAGCGACGCTTCTTCATAGAGCAGATCAATGCCGCGGTACGCGAGCGGGCCGAGGCGGGTGGCCCGAACGCAATCGATGCGCTCAAGGAAAGAGCCATCGTCGTCGAGAAGGGGGATAGTCTTTGGGAGATTGCCAAGGAAAACCATGTGAGCCTTGACGACCTGCTCGCAACCAACCGGATCAAGCTCACTGGACAGGCGGCGAGCATTGACCCGAATGAAGTAATGATCGTGCCGCTGAGCTCACCGGAGATCGTCGCGCGAGGCCCCGTGAATGGCCAAGGCGTTCCGGAAGGCGAAGTCGCCTTCATTAGCGATCTCTACGAGCGGGGAAACAAACTCGCCTATGCTGACGATCCGTCGAAGATAGACTACAGCGCCGAAGGCAAGAGCATGCAGCGCGATATCGGCAGCTATCTAGACAGCTTGCCCGCGTCAGACCGGCAATCGGCCGCCTTGCGGCTGGCGTGCAGCGACTGGGCAGATGCGGGACCCGCCGGCACTGCCGTCAAGGCCGCGATCGAGGAGCGCGGCCTGAAGACGGATGAGGAATCCGTCTTGGCTGACGAAATTTACGAACGCGGCAATCAGGTCCAATATTCCGACGACCCGCAGGTCGATTACCAAGCGCAAACCGGCGAGATCGCCGAGGACGTGAAACGCTTTGTGGAACGGCTGCCGGAGGCACAACGGGTAGAGACGCTGCAACGCCTGTACGATCGTGACTGGCAGGATGCCGCCCCTGCTCAGAGCGCAATCGAGAATACCGCGAAAGCGCTCAACATCACGTTGCGTCACTCGACGCATGCCGGCGTCGAGGTCGAAGGCAGAGCGCGCAGCATTATCGATGGCGCGAACGACGCCAGTGCGCCCGGCGAAGCATTCCGTGCCGTGTCTTCCGCCTATGGCTCGGCAACGCCGGAGGTCCGGCGCGTTCTGCTTCGATCCGAAGATGCGAAATCGCTGATCGACAAGGCCGCAAACTGGGCATCGAAGCCGTTGGCCGACTACCAGCCGGACCGAAGCGTCAGCGACCAGGGCGATGCTGCGACCACGATGATGAATCTCGAGCGGCTGACCGCAGGAACCGCCCCGGAACTGGCAGTCGAGCTCGTATCCGCCGCCATGCCGACAATCGAAGCGGCGAATGTCAGGAAGCAGGAGAAGATCGGTGGCGATCTGATTGGCATGAACGGCCAGGCAAACTTGATGGGGATCATCGACCGCATTGCGGGCAGTCCGGGCGCCGATCAGCTCGTCCAGCGCTTCGCCGCCCTCGGCGGATATCATCCGAACGTCATGCCCATGGCCATCAGCAACGGTTCGCGTCTCGACTATCCGATTGCCGTCGCCGCTGAGAGCGCCGGCGCCGCTCCCAATTTCGTCGTCCAGAACATTGCTCCCAATGTGCAGCAATACGCGTCGGGCATGGTCAATCAGGACGTGATCGCCTATTCGGCACATATGCAAGAACTGCAGTGGCTGGTCTCAAACCACGGCAAGACCATGACCGCCGAGCAACTCACCAAGGCCATCGAAGACTACAAGACGGAAAAGGGCGCCCAATGGGCAGCCACCGAGCAGCGCCTTGAGGGCAACATCGCGGCGAGTGCCGAAAAGCTGTTGTTGCAACTGACAGCGCTCGGCAACCTTCCACCGGAACTCGGCTCGCAGCAGCAGGCCGTCAATGACGAAATCGGCAAGATCCTATCAGACGAAAAGACCGCGATGGCCGTCGAGATCGCGATGAAAAAAAATCCGGCGCTGCTCGACAGTCCGGCCGTGCTCAATCTGATGGGCTACCAGGCTCGCTTGACCGATCGCGGCCGCAAGCTCGCGGAAGAGGCGACGACCCAGATCATCCGACACAAGGTTCTGCCGTCCTTCACAGAGTTGCAATCGGGCGATCCTACTGCGATCGGTAAGGCGAAGGCGAGCTTGGAAGCGCTCAAAGATAGCAAGCTTGAACACATGCTCGGCATTCCTAAGGCCGACATGGACCGGGCGATCGACGTCGTGGGCAAATCCCTGCCGGAGCCGGGCGAGACGGTCGAGCAATCCCGGGCGAAAATGGCCAGGCTTAACGAAGACCTCAATGATCTCAAGAGCTCAAGCGGGGTCCGGTCCTTCGCGAACACGACCGGCCCCGGCCAGATGCTGCGTATGGTCGGCCTGGCGGCCACGGGAGCGAGCCTCGCCAATTCGGCGGCAGCAGCGCAGAATAACCCCACGCTCCGCAACAATCTGAAAGTGGTCATCGACGCCGCTGGACTGGGCCAGCGCGCGGTCGAGATCCTGGGCGGGATGGATCAACTCGACGCCGAGTCCGCTGCCGTCAAGCACTTCGGAAGCAGCAGCAGGCCGGCAGTCAAGTTCCTCGGCGCAATTAGCGGCGGCTTCGATGCGTGGATGGCGGTCGACTATTTCAAAGCAGGCGACCCTTTGATGGGTGGCCTCTCGGCGGCCGCGGCCGGCGGAACGATCATGGCCGCGCTCGGGACCGGCACGATGTTCGGCCCGGCCGGTCTTGTCATCGTCGGCGGCGCAGTAATCGGCCAGATGATCGTCGCCGATACACGAGATTCGAACAAATATATGAACGACACCTCTATGCGCTTCCTCACGCGTTCCGGTGTTGACGAGGGGACCGCTCGCGTCCTCGTGGATCAGAGCGGCGACGGCCACAGCCCGGTCCCGATTCTCACCAGATATGCGGAACTGAAGGGCTACCAGTTGGACCAGCCATCTGACCGCCAGCGCTTCGTGGATTGGTTGAAAGCCATTCCGGAAGACAAGCTCGAGGCGTTGCGGGACAATCTTCACCACACGCTCGATGCGTTTGGGGGCAATGCAATGAAACTGGCTGCGACCGCAGTCTCGGACGAAGCCTATACCGACCCGGAACGCCTGAATGCAGGATATGTGAGTGGAGAAGTCTATCTCCCGAGCACTGCGCAGAAGATCAAAGACGGCAATGCTGCTCCCTCGTCGGCGGCGCAAATCGACATTGTCCTGGTGGAACTCGGAATTACCGTTCCGACGGCGTAATGCGCTGGCTAGGGCACGCTCCGCGCCGATAAGATAATCGGCACGGGCGTCGACGGCTGGACCCCATGCGACGGTTCAGCGTGCTGCCGTGGGGCCGGCAACAGGTGCGGGCCTTCGGGCAGCAGCGGGGCTGACGCAAAGCCAATCGGCCAAATCAACCGGTGGGCAGCGTGTAGTCGTATTCACGGGCCCATCGTTGGAAATCTTCGACCGTAGCGATCTGATGACGTTGAATGCGGGTATCGCGCGCTGCCGGGTACTGGCTGCCAGGGGGAATATAAACGCCGCGCCCCTGGGGCATCCATGGGGTTTGCCCTTCGGCTTTTTCATCCGGATCGTTCTTCAGTGGAAACTCTCCATCATCGTTCGGCTTTACCTGCAGGGCGTAATCGATCATTTTGTCGCGTTCATCTACATCAAGCTCATAGAGATAGCCGATCATCTGGCTCGGAGAGACGCCCTGCGCTTTGGCGAGCGTTGGGTTTAGCGCCAGATAAGGAACGCCATTTTCATCGCAATTGGCGAGGCTTTCGGGCTTCTCGACACCTGGCGCGGCACCCTTGAGATAGGCGCCGAGCGGGCCTTCGAGGCGATTTGCATCCTGGACGTGGCGATACTGGCTGATGCCGGTAACCAGCCCGGCTGTCAGTAGGAAGCCGATGGTCACGACTGGTCCGGCTGCAACGGCACCAGGCATTGCCGCATAGATGCTGGCCGCCGTGCCGGGAAGCCAGGCGGCCGCCATCGGCAGGTCGCCCTTGCCCAGTTCATGGCCGACCTGCAGCACCGAGAGAGCAACGCCCGCGCCATTATAGATGCGGGGCAACCATTCCCAGCCGCGCAATCCCGCAATCTGCGAGAAACCGGCCCGGCCGGTTATCAGCCCGCGGGTGCCATCGACGGCAAGGGCCAGATCCTTTGCGGCGCCGCCAGCGAAATACCATCCCCAGGCCTGATCCATAGGCACATCGGACCGGGTAAGAGTTGCCGTTCCCCACAGGTTGAGCAAGGCAGAGCCGGTGTTGACGAAGGGTATGGAGGGAGTATGGGCGTTGAGCCCGGTGCGGGCCTCGATCGTCTGTATTGGATAGGTCTTGAGCCAGAGGTTCCGGGCGACGCCCGTCAGCCCGGATAGGCGCCCAGCCGTGCCACTCTGCGCACTCAGCCGGTTTTGCAGGGCATCGAGACGCCGGTCCATCGCGTCGAAACGCGTATCGGCCGAGGGCTGAATGGGAGAAATGCCCGGAATCAGCCCGCCGCCACCCTGGGTCTGGAATTTGAAAACCTCCAGCAGGACGTCGCGTCCGGCACGCGAGAGGAAGCCGGCGTTCGGAGCGGGACGGACATCAGGCTGGGTTTGATCCGCAGTGCTGAAACGGTCGAGCAGCGCAAGCGTAAGAGCCGGGTTGTCGTGGAGTACGGCCTTGGGATCCTCCAGTGACTGGAGCTGCGTCGCCATTTCCGCATAGGGATCATCCGTCGGCAATTTGCCGAGTTCCTCAACCAGGCGGTTGAGATCTTCCGCGGGCACATCCTTCATTCTGTCCAGGGCGGCGTCCTGCGCAACACGTTGAGATGCCAGGGCCGCACTCGGGCTCGATTGGGCCAATAGCGGGATGGAATTAATTGCAGCATCTTTTCCTTTGCCGGCCACGATCTCCTGATCGACCTCATTCTTTAGAGAGTTACGCGCATCCTGTAGATGGCGGGCACCCTCCAGGCCCTGTAATTCGGGAGGCAACTCCTGCGTCGACGCCAGGGTCAGGACGATCGCCTCGCCATAGTGGTCGGTCTTTTCGACCAGGGATTTTTCCGACTCCAGCAGCGAGTTGACGCCATCGGCATGGGAAAACGTGCTGGATTCCCCGATATTCTGCCGCCCGAGCTCGGAGACATAGACGATCTTTTCGTAAAACTCCTTCCCTGTGGACTCCGCCGTCTCCTGCAGCTTTTCGACCCCCATACCTGCCTGCCGGAGGATACTGGAGGCTTCCTTCTCGTATTTATTGCCTGTACCAACGACGCTTGGATCCATCAGCTGGCGCGCAACCTCCTGCGCAAGAGCCGGGCTGTGGCCAGCGGCGATCGCTTCTTTCAGGCCGCTCCCGATTTGGATAGCCAGGCTTTCGGATGACTGGCGGGATTTTTCTCCGGTTGAATGGATTACTCGTGCGAGCGATGAGGCGAGTTCCTGGACCGCTTCTTCGCCCTTCGACGTGTGCATCCGGTCTGCAAGGATCGTCAGCTTGGTCACGGCATCCTGAACCCGGCGGTCATCGGCCATGATCGCGCCCATGCCGTGGTCGACCTGGCTGCGGAAAAGATCGAATATCGCGGAATTTACGACGGACTGCGATCCCTCGATTCGCTGGACAGCAAGATCGGTATCGATGCCCTCGGTCTGTTCAACGAGCTCTGCCAGCTCAGGGATGGAATCCAGCGAAACGAGAGCGGCATCCAGGTCATTTGCGGCATCGTTGACGGCTCTGATAGACCGCATGACAAGGATCTCGTCCGCTGCGACGTTGACGGTCGATATATAGGGATCGTTTTCCAGGGGCGTTTCCCGGTTCGGTGTTGCCGCGGCTAGGATTTGGGCGACATTCTGCACCGCCTGGGTCTCGATCAGTTTTTTATTTGCTCCCGCGCCGCCGTTCGTTTTGACGGCTTCTTGGGAAAGGCCGTCCATCAGCGCCACCATGCCATGCTGAACGTTCTGCCACTGCGCAGAGGCGTCCCGTTGCCTCGATGCAGCCGGAGTACCTTCCGCCTCGGCCATCAGCTCACGCAGATCTGCGGTTCTCTTGCTCCCGGTGGTCTGATCGGTGAACTCGACCTTCCGTCCGAAGATGTCATTGATCTGGTCACGCGCACCGGATTTTGCCTCCTTGATGATCGCTTCGAACCCCGGGTGCCCATCTCCGACCGGCGCGATCGCGGCCGCGTGGGCGTCGAGTGCTTCGTTCATGGCACGCTCGTCAAGCGCGTTTGCGAGCCCTTCTTCCAGCAGGCCGGGTGTAAGCAATTCCGCAGCCTCGCGCCGTTTTTCCGCGGCGGTCTCCCGGACTGAAGGCGCCTCGATCGCCATTAGCTTGCGCACATGGGGAGCCACATCGCCCAGGTTTGTGGTCATGTCTTCATAAGAAGCCTGCGCCGAGACGGCTTCGTCCGTCGTTTTGACGGCGGCTTTCACATTGTTGAAGAGCCTCTGGTCGAGAACTGTAAGCGTGCCGCCTTCCACGATCACGTTTGGGTTGTCCCGCAGATCAGGATTCATGAGTTGCAGCTGATCGAGACTGTAGCCACGCCCTTCGCCGATCTCGATGGCCGTATCACCGCACTTGATCTTGTGGATGATAATGCCGCCCGGCGTCTGCGTGTCCCTCGCCCCGTTGTTGTTCTGGGCTGCTTGGGGATCTCGTGCCCTGCCGAGCGCAGCCTGGAAGTTGCTTTCTGCGGAATGGCTTGACGAGCGCAAAAACTGCTGGCGAGCAAGACGCTGAAGGTTGATCGGCTGAGTCAAAGGGGGCCTCCTGTCCTTGGCGGTCGGGAATTCCATGCTGTCCTGATTGGGATCCGGTAAGCTTTGTGACACCGAGATGACGACCGTAGGACACAACCAGCAGTATCAGCAACCCTCATATCTTGGGGGCTGCTGCAAGATCAAAATGTCGCGATTCCGGTATCAGAAGTTCAGGACGGTCCACGCCTTTCGCAAACATCAGGAGAGACGCGCATTCGTCGCATTCAAACTGGTGCGACCGGTGGGGCCGGGAGAATCGTGGTCGAAACAAATCAGCGGCCGTCCGCTCGCTCAATCTCATCAGATTTTCGGAATGCCCTCTCTCTGCCTGCTATGCCCCCGATCTCAAAACGTTGATTACCGAGACACAGCCCGCACGGTGGGCTCACGTTCACAGTAAGACTTCATCGGGAGAAGCCGGGTGACCCCGCGGTGCGCATCACTCCGGACGGGCGCTGCCTTCGTACATGAACGTCATGGGCTTCGGTCCCTGCATGTATCCGGTCTCGACCCGCTCGATTCGGAAACCGCCGCATTCGATCATTGACCGGATCGGACGATTGAGATGACAGCCGCCGCTGATCCGCCGCCAGACAGGCGTGAGAGTATCCTGCCACCAACGTACTCCGCGGTCGGGCGCAAGGCCGTGTTCAACAAACAGCAGTTTTCCGCCAGGTCTGAGTACGCGGCGCATTTCCGTCAGCGCTGCGGCCGCGTCCGGAATCGTGCATAGGGTCCAAGTGGTCACGACGGTATCGACGCTCTTGTCATCGAGCGGTATGGCCTCGGCAGACGCGTCGATGAAGCTGACGGGCAAGTCGGGACGCGGGGCTTCGCGGGCCATCGCCACAAGACCCGCGGACGGCTCGAGCGCCAGAACTTCACCCACCACAGGGCCGTAAAACGGGAGGTTCAAGCCAGAGCCGACGCCTATTTCCAGAACGCGCCCCTGCGCGGCGCCGATCACGCGCTCACGGTAGGGGCGCAGACGTTCGTTGCGCATCGAGAGATCGCATAGCCTCGGCAAGATCACGTCCCGATAGATGCCCATGGTTCTTCTCCGCTAGTACTCTCCCTGAGATCATGGTTTATGGCAAACCGCGCCGATAGGCGGAACGCATCGTCCTTCGTAGAATGCGCCGGTAAGCCACTCTCGAAGCCCCTCACGTTCATCGGCCGCGTTTGCATCGCGCGGCGTTACATAGCGTGGGTTGCTATGAGCCCAATGCTCCCAGCGGCCATCCAGACTGCCATCGCGATCATCATTAGGTTTTCGGTAAGCGAGATGAAACCAAGGGGGACGTTGCTCGATCCCCCGACGCAGGCGCACTTCAGTTCACGCTTGTCGATGTAAACCGCCTTGAAGACCGAAACAGCCCCTACCGTACCGATGAACATCGCGACTGGAACAGACAACCAGTTCAGAGCGCCTGCCACCATGAGCACACCAGCCAGTCCCTCGGCATAGGGATAAATGTAGCTGTATGGAACCCAGCGCGTTGCCAGGAGGTCATAGTTCAAGAACATCGTCGCAAAGCTCTCGACGTTCTGGAGTTTCATCATCGCCAAAACCACCATCGAAAAGGCGATGAACCATTCGGCGGCGCGCAAAGTAAATGGAGTTCCGTTGACGGCATGGCTCGCCGCCATCGCCGTGAGTGCGGTCAGCGTGAACAAAACGATAACCGGACGGTACGTAGTCGCCTTCGGATCGGCAACGGGTTTCCCGAGAAAACGACGCAAATCGTCGTAGCCGCCGACCCGCTTGCCATCGATGAAGACCTGAGGCGTCGTTGGCACGCCGTGCTGCGCCTTGAAGGCGTCCGTCTCCTCGCGGGTGGTCAGGTGATGATCATCCACCTCGTAGCCCGACCGCTGCAGCAGATCCTTCGTCTTCAATCCGTAGGGGCAGGTGTGGCCTGGCATTACCATCCGGTACAGGACGGCCTTCCTGGCGAGATTATGCGGAATGGTCCTGTCCAACATTTTCACATCTCCTTGTTCTTGTGAAATCGTTGGCAGGACTATAAGTTCCGTAGCATGGTACAGAGTCAAGGCCTTCAAGAACTGACGATCGGAAAACTTGCGGCTGCCGGAGGCGTGGGTGTTGAAACCATCCGTTTCTACCAGCGCAAGGGCCTGCTGGCGACGCCGAAGCGGTTAGAAGGCGTGCGCCGCTATGGAGGCGAAGACGTGCGCCGACTACGTTTCATAAAACAGGCGCAGGCGGCCGGTTTCACGCTTGAGGAGATCGGGCAGCTTCTGGCACTGGATGCCGGGCACAACCGCTCGGCTGCACGGGACCTGGCGAAGAAGAAGCTTGAGCAGCTGGATGCCAGGATTGGAGAGCTTAATCGCGCGCGGGAAGCACTCCGTAAGCTGGTCTCTGAATGCGCAGAGGACAAGACCGGGCCGTGTCCGATCCTGGCTTCCTTTGGAGTTTGAGCTCGGATCAGCTCGGCGGCGGAGGGATTCGGGCCTGGCGTATCGCCGCATCCTTCGAGGCCGTGTCCGGCCGGGACTTTGCCTTGCGCCAGGTCTCGTGAAAACAGATGAATAACCGACCTTCTGCGGCCACCGGAACCGCAGAACAAGCTCACCGCAGCCCTGCTGGTCAAGGCTCACTGTATCCACTCGCAAAAATTCGCAGCTCGTAGCCCTCCGGATCACTTCGAAAGATCAGTGCGCCCTTCCTCTCCGATTTTTGCGGAATATAGTCAATCGTAACACCGCTCTCCTCGACCACCTCTTCGCCATCGCGAAGTTCACCCTTGATCTCGACCGCAGCAAACGATTTTCCTGCACGATTGCTGGCGGCGAACTCGACCACGTAACCATCGTTCATGGCCGTGACCTCGGTCGGCAGCACAATGATATCGGCGGCCCCGTTACGTCCGCTTAACCCGTCGAGGATGAGGTAGCCGAGGACTGCAAGCAGGGCCAGGCAGCTTACTCCTGCCACGATCCACTCCGCGATGGAGGTCCCCGGCTTTCGCGTGGGTTCTTCGCTTTCGGAGCGAGAGTTCTCTTGCGTTTTGGATTTTGTGGAGCCTTTGTTCACAGAATGAGCCTCGCTACCGCCGCGCCAAGTGCGCCTGGGAAGGATAGCACCACGACAGCGCTGAGCGTCTCCGAAAAACCGACACCATCAGTTCTGCCGAAAGTCCAAAGGATGTAGAAGTTCACGAGCATCACCAGACAGTAGCCGACGATCGTGTAACGAAAGAAGATGTTGACAAACCCGGCGCCCGGTTCTGGATTGTGCGTACCGCGGAATTCGAGTTCATAGACGAAGACATGCATTAGGCCCAGGGTGCCCAGCGCCAGAGCAATTTCGTGCCAGGGGTTCATCTTGTAGGCGATAAGGACAACCTCTTCGGTCGGTGCGATGTTCACTGACAGAAACAGCGCTCCGACCACCATCAGGAACAATTCTCCCGCATAGGCGGGCTCCGGAACGGCATCCCCCTCCAATGGACTTGGACCCAATTGGGCCCGGGCCAGCGATGCGCCCAAGCTGCCGGGGACAATCTGCACGGCAACCTTCCCGACGATCTCCCGCAACGGCATGTCTGCGTCCACGATGCCAAAGGTAAAGAGAATCGCCGACGCAGCTATAGCGGCCACAAGAAGGGCCACGAATGCGTCCGCGATTCGATCACGCAGCCCCACTGACTTGCGAAAGCCACCATATTTGTGCAGCAGCACCAGGGTGGGAACGGTGGCTACTAGCAATAGCGCAAGGCGCAAGGGGTGAAGGTGGAAGCCCAGAGCCCAAGCTTCCATCGTCATCAGTACAGGCACTGCGAAGATCAATGCTCCGGCGAAGGCGCGGCCAAGACCAATCCAGAACTCGCGCGGTGTCGGACCGACGACTACTTCAGCTGGCGTCACGTCGCTCCCCGTTCACGATGTAGTTCGACCACCAGCCTCTCCGGCTAGGATCAGGTGGGGAAACAATGTCTGCCGCGCGATCTTGTTCCGCCACATCGCGTGCAACTTCGATCGCTGCGCTTCGTTGGTCGTTCTATCCTCGCGCCCAAGCAGCCGCACGGGATCGGACCTTCAACTCGCCGGGGGAACGGGCCTCCCTTGGTAAGGGGGTGCGCATTATCCTGGGAGAGTACCCTTCCCCCGCTTGAGCCGTTTAGGTCGAGCGGCGCCGATCTATGGTTTTATTCTGCAGCGATCCCCATAGCTCTCCCGAAACCAGCTCGGAGAATGCAGTGTCGGAATTCATCAGCTATCTGTTTGCCATCCTTGTCGTCGGTCCGCTGCAGGCGGAAATATCCGAGCACCTTCGAGGTGTGCCGTCAAGCGAGATTGTCCAGGCAGGACGCGCCTGCGTCGCTGCCGAAGCTCCAAGGCTTCTCCAACGCGCCCAGGAAGATTGGGGATCGGCGGCTGCGAATGCCGTCGGGGTCAGCGTAGGACTCATTGACCCGGCAAGCCTGCTTGTAGGTCAAAATGCAGACTGCGACCGACTCGTACAGGTTCTGTCGCAGAGTAGCGGGGGCAACGGCGATGATGAGGCATAGGATTCTTGTCGGGATCGCTCTGTAGCAATGGCAAGGTGGAACGTCTACCGTGCTGAGGCGGTACAGCTGCCAGGCCCGACGGCCTCGATGACGATAGGCCATTCGTCCGTTTCATGGGCGCCAAGCAATTTGCGGTTGGCGCGTTGGTTCAGCGGCCGAGGCAGAATGCGGGGCGGCCGGGAAGTCGAGTCGAAATCGGCAGTCCACACGCCGTGCATGCGGGTCGCGGATCTTGTTACAGGACAGAGGCGAAATGCCTCCTCGTGAAGGTTAGCCCCCCAAGTTATTCCAAAGCTGCGACTCCTGCCCTCCTGTCATTTAGCAACTGCGAAATTGCTACGATCAATTGTGACATGACAAAAGGCTTTTCGATCATGATACTCTTAGGAACGCCTTGAGAGGCCCAATCGGGAGCACTGTCCCCGCTGATGTAGACGACCGGCATCTCAGGGTCGATCTCCCTTGCAATGCGGGCGACGTCCCAACCGCTTGGGGATTCGGCGAAGCGGATGTCCGTGACTATTCCAGCAATGGAGGACTCTGCGGCTTTCAAGTGCTCGACTGCCTTCTTGCCGCTAGTCACCGCCAGAACCGTGAACCCGGCCTCTTTAAGCGCGTCTTCGAAGTCCAACAGCAGGAGAGTCTCGTCTTCTGCGAGCAATATGGTGACTGATTCCAATGCCTGTCCCCCGAGAATAAGGTTCCCGTGAACGCGCGATTTGGCAAACTGTTCCCTTAATGTGACTGAATTCGGCGCCTGCTCAGGTTCCTGGCCAGGCCAGACCGCATGTTCGCGCGGCAGCGCGTCATGGAAGTGCAACAGATGGGATACGTCTCGAGCTTCGGTGTACCTTCGCGTCGGGTTGCTTCTCGGTAGGCGTGGCGTAATGACCGCGCGGAAGCATTCGGGGATGGAGCCGGATAGTGTCCACTGGCGACGCCTGTGCTCAGGCGAACAAGACGTCCGCCGCCGAAAGATCGGTGAGCAGGATATTCTGGATCAATATCCCGTGGGCGTCGCCATCGAAACTGACGTAAACCCCCTCGGGCGTGTCACGGGAGGCGGCGAGGAAGCTTTCGAAGTCGCGAAACTCGGTACCGCCAAAGCCGCGGAATAGAAGCACATCACCATCCCCGCCGCGGAAGTCGGTAATCCGATCGACGCTCCTGTCATTGCGGACAGAGGCTTCGTCCCAAATGAACGTGTCGGCATCGGATCCACCTGTCAAAAGATCGGCGCCGGCGCCGCCGAGCAGCCTATCCGAGTGATATTCGCCACTCAGCGAGTCGTTGCCATCCCCGCCCAGCAGACTATCCGCTCCACCGCCGCCGACGAGTATGTCATCGCCGTTGCGCCCGTTCAAAACATCGTTTCCGCTGGGACCTTCCCTGTAGGTATCAAAACAGAAGAGCCTGTCGTTGCCATTCCCGCCGGAGAGGTGAACGCCTCGAAAGGCGGATTTAACGGTAATGTCGAACACCTCGATCGAGCCAAAACGCGATGCATCGAGAATGAAGCCGGCGGGCACATCATCGAGGGCGATGCTCGCTCGGTCGAAACCCTCGCCGCCGTCCAATGCGCCCAAGGAACCATCCGTATAGATGTGAAGTCTGTCATCGCCGGCGCCGCCGTAGAGATCGCTCCATCCGCCATAGGCGGTGTCTTCCCCACCCGCCGAGAGAGTGTCATTGCCGTCGCCGCCGAGCAGTATGTCTCCGGCGGCAAAACTATTGCTCAGGTAATCATCCCCGGCACCGCCCGTTACCGTATCCGATCCGAGGCCTCCGGTCAGAGAGTCGTTGCCGTCGCCACCATTGACGTCGTCATCGCCGCTGCCGCCGTCGATCCGGTCGTTGCCACGACCGCCCACAAGACTGTCATTGCCATCCTCCCCCTCGAGTGTGTCGTCGTCGTTGCCGCCGTTAACGTAGTCGTCGCCCTGACCGCCGCGAATAAAATCGTCGCCGCCGCCGCCAAACAGCAGATCCCGTCCGTCGCCAGCATAGATCTGGTCATCGCCGATGCCGGTTTCGACGCGGTCGTCACCCGCACCGGTATGGACGTTGACGAAGCTGAAGCCCGTGGCAATAATCCTGTCATCGCCGATCCCGGTCGTCAGATAGAGCCGCTCGATATCGAGGAAATAGAGGTGGTTTCCCTTAACCGACAGATCGCCGAAGGCTGCGTGGCCATGCATTCCATCGAACAGGAAGGCATCGGATATTGCGGCGTAATCGCCCACAAGCGTGTCGACCCCCGTGCCACCCCGTGCCGCGCCGCCGACACCGATGAACGACAGCCGATCATTGCCTTCGCCGCCGGTGAACTCGTCAAAGCCGCTTGAACTTGTCAGCGCATCGTCGCCGGCCCCGCCATCGACGAAGTCGTCGCCTGCGCCGCCATCCACGACATCATTGCCGTCGAGACTCCAGATCCGGTCGCCTTCCGCCATGCCCTCCAGAGTATCGTCGGCACTCGTTCCAACAATCCTTGCCATAATAGGGCTCCTCAGCGTGAAGAGGAATTATAATATTCCGAGGGGGGAGTAGTATAGCTCCCAATTCTCACTGGATGTTCTCCAAATGTAAGTATGAAGTGAAAGTACTTTAATTTGAATATTTGAGTGTCTGGAGTGAGCAGAAAAGCGCGCCGAGCGCGGCCGGCGGATTTAACCCACCGGTGCTGGAGAGAATCCGATAGCGCATGGCAGCCTATCACCAACTGTAGGTGCAGGTTTCGGTCGAAGGGGGGTAGGGAAGGGCGCTATTTATCGTCAGTTTTTTGCCGTCCTTGCTTCTTCATTTCCGAGTCTTTGCGCAATTGGGGGCCACAGAGTCTCTCCAGTTTTCGGTCGAGATTGCTGGCCGCACCGCCAGCAATGATTTTCACCGGATCGTCGCCCATGTTCGGGCGCAGCCCCTCGGGGGACTCGCTCTCACGCTTGCCTGTGAAACGGGATCGGAGTGCACGCCGCCGTAGGGAGGAAAGTCTAGCTATTTCGGAGGCGTGAGCCGAAGGCAAATGGCTTTAACGTGGCTGCTCCACGATTATTGCCACGAGCCGACGCACGAGTGGTAACACGACGAGCAGCGTGGGAATGCGACCATCCATGAGGCGACCCACGCATCCGGCCAGGCCGCAGTAAAGCTGGCTCCTGGCCCTATGTTACTAGCGGTAGCCACTGCCGATACGACCCCCGACATCCAGATGGACAGAACAAGTGGCATCACAACTCTCGCATAGCCCGGCGGGAGCTTTCTTCGCATCAATTGCTCACGGTCGATTTGCATGACTACGAATCCTTAGCGAGATGGGGCGTTAACGGATCGTTCTGTCGTGCCACCTCCCGAATATAATCACGCAGCGAACGAGGTTCGCGGCCCAACGCAGCGGTCAACGAAAGGCTATTTCCCCCAAGTCCGTAGTTTCTGTAGTGCTCGTGGATCTTTGAGAGCAGGTGCATCTGCTGCTCACTGTAAGGTAGACGGGCGCTCTGCACCCACTCGCTGAAGCTGGGCTCAAACGCTTCTATCGGGCGTCCGAGCTCTGCCGAGATAGCCGCAACAACGTCATTACGGCTGAACATACCTGCCGCCAGCTCAAGCGTAGCAAATGCCAGCTTGTCCTCCGTAAGTGCAATGGCTGCGACCTCGGCGACGTCGCGGTAATCAACGCGAGCGATCTTGATGTCTTTCGGGGATGGCTCTCCGAAGCGACCATGCAGAATGATCGATGGCCACGCGATCCCGATGTTCTGCATGAAGTTCGCCGGCTGCAGGATTGTATATTCGAGCCGTGACGAGTAAAGCGCCTCCTCGACCGGGATTTTGCTCGCATGGTTCTTCAGGCGCGTGTTCGTAGGCTGGATCACCGACGAGAAAGCGAACTTCTTCACACCGTTTCGCTCTGCAGCCTCGACGATGGCAATCCCCATTGCTGCTTCGTCAGGCGTGAACGCGGGGCCAATATAGAAGACACCGTCCATGCCTCGCGTTGCCTCGGCAAGACTGTCCGTATTGCGGAGGTCTCCAATGAAAACCTCGGCCACACCCAGCGAGCGGGACGGCTGCCCGTGCATCGTTGCGCACGAGCGCATGGACGACAGCGTCGCGGCGCATCAGTTCGGGAATAACCCGGCGCGCGAATTTGCCGGTGGCTCCAACAACGAGGATCTTTGGTTGGTTCAATACCATAAGCGTGTCCTTTGCAAATTCATGACGCGGGAGCACTTTAATTTCCTGTGAAAGATGTAACAATTGACGTCGCGATGGAGATAGAATCACAATATGCGAGATAATATGAGTCGCCTCGAAGACCTTGAAGCATTCATCCATATCGCGGAAAGTGGTAGCCTTACCCGGGCTGCGACTCGTCTCAATCGCTCGCTGCAAGCGGTGAGCCGCTCCCTTACATCGCTTGAAGTCGACGTTGGGCTTCAGCTTGTTCACCGCACCACACGACATTCTGCGCTCAGCGAGGCTGGTCACGCCTTTTATCGGCGGGTGAAGCCAGCGGTGCTGGAAATCAGAGAGGCCCAACTTGAGGCGGCTGGTCGCAGGACGGGACCATCCGGAATTCTGCGCGTGGGTGCGCCAACGCTGTTCGGGCCAGACTTTCTAGTTCGTGAGCGTCCGGCGAGCGCACTTTTGCTCGAGGCGCAGGTGTTTAGCTAGCGGTTGCGCTTTACCTCGTCGGCCATAATGCGCTCGATCATTTCGGGATCGCATCGTTCGTCAATGAGAAACTGGCGGATCCCGCCGTCCCACGTCCGTATGTCCGCGAGAAGCTCTTGGAGGCCCTCTACGCCATCGCCAGTCAAGCCTCTTGTACCGTATTCGCTGCCGTCACGGACGTGGACCATCTCGCCCTCGGCGATATTGTCCGAGTTGCTGGTGACTTCCTCGAGCAGTTCGAGGTTCTCGCCGATCATGTCAGCGATCTCTTTAAGCGTGTAGATAATCTTCGAGCGGGCCATCAGGCAGCCTCGTGCAGGTCTTTTGCCGGCGCCCACTGCCACGGCAGCAGTTCCTCAAGGCGATCCGTGGGATGATCTTGGATCCGGGTTAGGACGTCTGTCAGATAGACCTCCGGATTGAGGCCATGTTGTTTGGCCGTCTCGATGATAGTCAGGATATCCGCGATGCGCTCGCCGCCCTTGTCGGAGCCGGCGAAGAGCCAGTTCTTTCGACCAATTCCCATCCCCCGTTCATTCTGCCCATGTCGGCGATGAAGTCGAGGTTCATTATCGCTGGCATCCATATTTTGGGCAAAAGGTTAGCGTTCGCCGCGTCGACGAACGAGCGACAGGTCAGTTTCTGCATGTTTTAGGGCCGACAGGTGTCGTGGTTTCGATTGCCGGATGGATGATTGATCCTGTGGTGTGCGCCGGCATGACGATGGGTCTGGCACGCGTGGATCTTGCGGCGCTGATCGAACTTAACGGGCTGGTCACAGGCGGCGACAAGCCTGCACTCTTCCGAGGTGGACGTAGAATCACTCAGGAGGAAGATGATGAGATCCCGCAATACGCTGGTGCCGGCGTCGGGCCGACAGCTCGACCTGATATTCAAGACGCGAACACTCGACGGACTGAGCGACAAAGAGCGCAAGCAGGCGACATCAACACTGGCTTGCCTGCTGATGCAGGCTGCCGGTCTGGTCGTCGAGGAGCTCAACGATGAGCAGCACTGACTTAATTCCGGCAGCGCTCCTCGCGCGCAAGGCAGTCGTTTATGTGCGGCAATCCACTCAGTCGCAGGTCATGACCAATCTGGAAAGCCAGCGACGGCAGTATGATCTTGTTGACATCGCGCGACAACGCGGCTTCGGCGACATTGAGGTCATCGACGACGACCTCGGACGCTCTGCCAGCGGAACGGTTGCACGCCCCGGCTTTGATCGTCTCGTCGCCTTGTTGTGCGCCGGCAAAGTTGGTGCCGTTTTGTGTTTCGATGCCTCACGGCTCGCACGCAACGGCCGCGACTGGCACCATCTGCTCGAACTATGCGGTCTCGTTGAAGCCCGCGTCATAGACCATGACGGTGTCTACAATCCATGTCGGCCCAACGATCGTCTGCTACTGGGCATGAAGGGCAGTATCAGCGAGTTTGAATTGGGTGTGCTAAGAGCCCGAATGCTCGATGCCGTCAGATCGAAGGCGCGGCGCGGCGAATTGCGCCTTTCTGTACCGTTCGGCTACATCTGGCATAGAGAGGCCGGGCTCGGGCTTGATCCTGATCTGCGTCTGCAGGAGGTAATCCGATCCATCTTCACCCGCTTCCATGAGCTTGGAAGTGCACGTCAGGTGCTGCTGTCGATGACGAAGGATCAGGTCCATTTCCCACGGCCGTCCGATGAAGGTCGCATGACCAGCTTCGTCTGGACGCCAGTCCGCTACCGTAATGTGATCGGCATCCTCAAAAACCCCTTCTATGCCGGCGTCTATGTTTATGGAAAGAGCGAGAAGCGGACTGCCATCGTCGATGGACGGGCGCGGCGGACTTACGGGCACGGCAAGCCGGCTGGCACGTGGGAGGTAATGATCAGAGACCATCACGAAGGTTACATCACCTGGGATGAGTACGAGCGCAACCAACAGCAACTGGCACTCAACAATTATGGCCGCTCGGGCGGGACCAAATCGGGCCGCGGCGGCAAGGCGCTATTATCGGGTCTCCTGACCTGCGGACGGTGTGGGCGGCGACTAAGTGTTGCCTATACGGGCAATCCGCAAAGTCGGCCGGTCTATCGCTGCGACAAGCCAAATCTGATGATGGGCTTGCCGCGATGCATGACGTTCGGCGGCCCGCGGGTCGACGCGGCGGTTGCGCGCGAGTTGTTGCGCGCGGTAGAACCGTTAGCAATCGAGGCGACCTTTGAAGCAGAGCGGATGCACCGGGAGCGACAGGAAGATCAGCGCCACATTCACGATTTGGAACTGCGGCAGGCCCGCTACGAGGCTAGCCTTGCCGAGCGGCGCTATGCGGCATGTGACCCTGACAACCGTCTGATTGCTGCGCAGCTTGAGAAGAATTGGGAGACTGCGTTACGTCGCGTGCGGGACCTGGAAGTGCGCAAGCCTGCCGACAGTCCTTCGACCATCGAGGTCGACCCAGACACCTTCACGAACCTTGCCGATAATCTACAGGCTGCCTGGGATTCACCCGATGTGACCATGCGCGCGCGCCAGCAATTGCTCCGTACCTTGATCGCCGACATTGTCGTTGATGTCGACGATGCGGTGCGTGAGGTGGTGCTGACGATCCATTGGAAGGGTGGTCAGCATTCAGAGCTAAAAGTACGCAAACCCCAGAGCGGCGAGCACGGTTGTGCCACCACGGAGGATGCGCTGGCGGTGATGCGCAGCATGGCTGGGCGCTGGTCGGATGAACATATCGCCGCGTCGCTCAATCGAATGGGCATGCCCACGGGGCAAGGAAAAACCTGGACGGCACACCGTGTCGCTTCTGTAAGGCGCGTACGCGCAATCCACGCGTACAAATCAGCAAACAAGGACGGCGAGTGGATGACCATGACAGAGGCTGCGGCGGCCTTGGGCGTTACCAACCATCGGATACGCCACCTGATCAAGACGAAGGTGTTGTCTGCTGAGCAGGTGGTTCCCGGCGCGCCGTACCAAATCCGGGCCAGCGACCTGGCTTCTGCGACGGTCCAAGCCGCGATAGCCCGAAAGGCGCGCCCGTGTCGCATCGCCGACGCGGAGACGCTTCCAATGTTTACAGATACTTAAAGAAGGAGTGCGCAATGACTCAGGCCCGCCAAGCGGGCGCATGGCTCGTTCAGCTATATTGTTGTCGATCTCGACGCGCCCATCGTCGATGTAAACGCTCAATGCCGCCCACCGCGAGAGGGCATATCGCATCGCCTCGGCCAACTTCTGTTTCTGCGGCAAAGTCGGAAGCGTTTCCTCGATCCAGAACTTCAGGTCTCTCAGAATGGGACCAGCGTGCTCTTGTCGCAGCATTTGGCGCTCGGCGGCCGGCATGCCGCGGATCCGATCCTCGATATCGTAGAGCGCGCCGATGCGAGACAGCGCCTCCTCGGCTATCGGTGATGGCTTCAGCTTGATTACGTCATGGAACTTGCGGCGCACGTGCGCCATGCACGCGGCCTCAACGATCTGGTTGCCGTAAAGCTTCTTATAGCCACCGTAGCCATCGGCATGCATCACGCCGCTGAAGTCAGCGAGGTGGTCTGCCGGATGCGCGCCCTTGCGGTCGGGGCTATAGTAATAGGCGACAGCTCTGGGAGTGGGATCTTGATACCCGCTGCCATCGAAGACATAGACCCAGACTCTGCCGGTTTTCGTTTTGCCCCGTCCAGGGTCGAGAACATCAACCGGGGTATCGTCCGTGTGTATTCGGTCGACCGCGGCGATATGGGCTCTGATCAGCAAGATGAGGGGCGAAAGCAGAACGGACACACGGCCAACCCAGTCCGCTATGACAGACCGGGAGATGTCTATCCCCAGGCGGTCGTACATCTCGGAGAGACGGTAGAGCGGGATGTGATCGTCGAACTTGGCGACCATGATATGCGCGAGCAACCCCGGACCGGGCTTGCCTCGCCCGATCGGCAAGGTCGGCATTTCGCCAGACACCGTCGTATCGCAGTCCTTGCAGACCATGCGCTTTTCGATATGGCGGACAATCTTTACGGACGCCGGTACGTGCTCCATCACCTGGACCACCTTGTCAGCCGCCTTCAGGAAAGATGTGCCACCACAAGTCGGACAATTGCAGGGTGCCGCGTAGACCAGCTCCTCAGTTGGAAGGCCATCCGGCAGCGGTCTGCGCTTCGGCTTGTCCGGTTCGTCGTCTAACTCCGGCAAGGGGGAGTTCGCAGAGCGCGCATCGGCCTCAGCGCGAGAAGCCTCGATCTCCTCCAGCATCAGCTCGAATTGCTCGATTTTGCGGTCTATCTTTTCCGAAGAAGGGCCATGTTGTCGATGGCGCAGCAGTTCCAACTGCGCGCGCAGAAGACCGATAATAGAGTCGCGCTTGCTGACTTCGGCTTCTTGCGCGCTGAGTTTCGCCGACTGTTCAGCGACGAGCGCGCGCAAAGCAGATAGCTCGTCCTGAGTGTGCAGCGGCGTTGTTTCCATGCCACAAAAGGTAGCTGATTTGCGCGCGAATCGCCAGCAATTTGCCTGGAATTCCCTGTGAAATAAGGATCTTATCCCATTCGGCCAGGAGCGGAAGTCCACGCCGGTCGGCGCCAATCGATCCCCTCAACGAGCATGGAAAGCTGGGCCTGCGTCAGATGGGCAACACCATCCTTCGCCGTCGGCCAAGGAAAGTACCCGCGCTCCAAAATCTTGTAAAACAGGCAAAACCCCTGGCCATCCCACCAGAGAAGCTTGATCCGATCCGCGCGTTTGCCGCGGAACCCGAAGATCGCGCCAGACCCCGGCGCCTCCTTTATGACCGCTTCGACCAACGCCGACAATCCAGCAATGCCACGCCTCATGTCGGTCACCCCGCAAGCCAAATAGACCCGCACATTTCCAGAAGGCCCAATCATGCCGCCTCCACACAGGCGATCAACGCCGACAATAGTTCAAGATCCGCGTCAGCGGCAATTCTCAGCACGCGGCCGTTCCTCAGAACGATTTCAACGTCCTTGGACCACGACCGAAGGCCGCTCCTCTTAGAGCCGTCGGCCGGGCTCTCCGGCGCGATAACCGAAACCGGGATAAACGATGCGCTCTTCGGACCTTCCAACTTGGGCGGCGAGAACTTCTTTCGCCAGGCATATATCTGTTGGGGAGAATATCATGGCGGCGCGCCACCACCGAAACGCTGCCATCCGGGCCGAACGCTTCCTGCAATATCGACAGCTTTTGCTCCGCGGACCATCGGCGCTGTCGTTCAGCACCCGTTAGGATCTCAACCTTGGCCATTCATACCTTGTTACGTCACAAATGAATCATCTGTGACGTAACTTGCGCCACATAAGCGCCTCAACAAAACCAGCTCACCGGACGCTCACTCTAGTTCCGATCGTCGCGGAATACATTGAAAGCTATCCGCAGGTCGAGGTCGATCTAAGTTTGACAGATGCGTCGACCTTGCAAGCGAAGGGATAGATGTAGTGGTCCGCATTGCCGACCTGCCTGATTCCAACCTGCAGAGTAAAAGATTGGGTGCGCTACGGCGGGTGGTGTTCGGAGCACCCTTCTACTTTGCTCGGAATGGCCGGCCAGAACATCCTGCGGAATTGCGAGCCAACTCGCCTTTTCCGTCTGGAACCAAATTTCAGGGCTCCTGACGGAGCTTGGCCTCGAATGGGAACTCTTCGCCTGCTTGCGTGTTGATCAGCGGATCAACAAACGTGGCATACCCGATGCCAAAGGCCAATGGTTTCAGTAGGTTTGCAAGTACGGTGGCGGAATATTCCGGGCGCCCGGCGGTCTTTGTCCTCGCCCTTATAGCGATAGCCGTATGGGGCCTCACAGGCCCCATCTTCGGTTTCTCCGAGACGTGGCAACTCGTCATCAATACCGGGACGACGATCGTCACCTTTCTGATGGTCTTCGTCCTTCAGAACACGCAAAACCGGGACGTCCGGGCGCTGCACGCGAAGCTCGACGAGCTCATTCTCACCAGCGCGGCTGAGAACAGTTATGTAGGCATCGAAAGGCTGGACGAAAAGGAGCTGAAACGCCTGGCCGAGATCCTCGAGCAGCACGCTCACGATGAAGACGATCATACGCTTCGAGAAAAGGTCTCGAACGCTATCAGCCGCCAGCCGCCGGCCCGGAGTTAGACGCAACATCGCGTCCTCCGGCTAAAATTCCGGAAAAGCGCGGCGCTACCCTGCTGGCGTCGGTATGTTCCGCATGAATCTGTAAAAAGCTAAGAGGCATCAAGAAAAGCAGCGCTCCCGCCTAACCGAAAAGGAGCGCTGCAGTTGGCCGACATGTGCGATTGTTCGCCAGTCGAAATTCAGAGGGAGAAAACAACCTTCTGAAATGAGGAACGCCTCTCTAACACCGTGTTGGGTGGAATGTTCCGGAACAAACGCTTTTTTCAAGGTTGGTGAATTTCAGGCCGGCTCCGGTAGCGGCTGCTGGGGAAGGGGACGGGGACGGTCGTCTCCTCCGCCATCATCGTCATCCGGCACCACCACCCTTGCCAGTCGTCTCCAAGGGCTTCCTTCGCCTGGCGACCGTGGAGGCGCGTCGCCATGATCTGTCTCCTCGGCAGGTGAACACGCCACCGGGCATGGTTTCAGCCCTTGCCGGCGGCCGGTCGGCTCCTATCCTTGTTTGATCATGGAGGAACCACATGGCAGACGATCCGAAGAAAGGCCGCGACCGCGAGCTCGTTTCCGAACAGGAGCACGAGGTCGCCTATTTGATGAGGACGGCAAAGGTGACGCGGCAGAAGGCCCTTGAGGCTATTCGTCAAGCCGGCCCGAGCCGCGAGAAGGTGATGGCGTTTCTTCAGGGCAAGTAAAGGCATAAAAAGTGAGTGCCCGCGCGAGGGGAACCGCGTGTGAAGCGCGGCTGCAGATAAGATGACACTCGCTTTGGGAGAGCGATTTATTGATAGAATTTGCATGCTTCCCATCTTCAGTGTGCCGTTTGTTAGGAGGGCGAATTTCCATGGTCATCTTCGCGACCGTGTACGCCAAGCGTGCTCAGCAGCCATAGTCCGAGGAGGTTGGTCAGGCTGAGGACGATTGCAATGTTTGCTGCACCGAGTCCCACCGCCACCCCAATGGCGCCTGCAGTCCAAATGCTGGCGGCGGTCACCAGACCTTTGACGCTGCTGCCCTGCTTGACGATAGCCCCGCCGCCAATGAAGCCAATGCCGGTGATGACACCCTGGAGAACACGCGCCCTGGCTTCGTTGTCTGCCGGCGCGCTCGTGTCGATAATCAGGGCAAAGCCGCACGCTGCCAGCGCCACTATCGGAAGTGTTCGAAACGCAATGCTGCGCCGACCGTGTCGTCGCTCCCAACCGATTGGTAGCGCCAAGGCAAATGCCAACAGAATCCTGGCAATATCGCTTAGGATCGTCTGGAATTCGAAGCCGAGATCAGCCATAGTCCGTCCTGTCCATTCTGGCGTACTGAAGGCCCCAATCCAATCATCTGGTTCTCTGGTCGCTGAGAACGGCGCGGCAGGCGCTCTACACCGCCTTTTGCACCGAGCTTCAGGCTCTCGCTTTCGCACCCGCCCTCGGCAAGCGCTCGCTCTATCTGCAGGATTCCTCGGTCGGCGCCTCGCGCCAGCCGGCTTTGTTCCCGAACGAAGAGCAGGACGCAAGAATACCGCAGATTCTGGTGCGGCATGGGCTACTGTGACGGCAGTCAGGATGGACCTGGAATGCGGGCGGAAACCCGCCTTGCCTCATCCCGCTCGAGGGCAGATAGGATGGCGGTAGTACCCATCTGCCCTGCAGGCGCGCCGCTTCCGCAGTGGCCGCTTCCCGGAAGCGCTTTAACCACCGCTGAGCTTCTGCGCGTGTTCCAGATGCCCCTGAACAACGGGGGCCGTTTTGGCCGCATGCGCCTTCAACGGTTCGCTGTCGCCGCCTTGGGCGTAGCTCCGCAGGAGCTTCAGAGCCTCTTGGTGCGCCGCAAGCTGCGCCTGCACATAGGCCGCATCGAACTGCTCGCCCTGCGCATTCTTGAGCTTCTCCAACTCGGCCGCGTGCTTCTCGTCCATCTGCGCAGGAAGCGTGACGCTTGCCTCTCCCGCGGCGGTCTTGAGTTCCTGGCTGGCCTTGGTGTGGTCGGCAATCATCATTTCCGCGAACTGCCGAACGCCGTCCTGTTTGCTGTTCGCGACGGCGAGCTGGCTGGACTGGATTTCGAACATGTCCGAACTCGCCGCCATGGTAACGAACTCCTCGGACGAAATCTGTTGTGCGGCGACGTAGGGCGCACTGGCCAGGAATGCTACGGCGGCGGCTATCTTCAACATTCGCATGGGCGTTTTCTCCGTTTTGGCACTGAGCGGAAGGCAGCCCCAACCGCGAAGCCGGAGAGGTGTTCCCGAGCGTTGCGATTCGGAGAAATTGCGTAAGCGCTTCAGGGCGCCGTCAGCCCCGCAAAGACGAGCAACCCGCCGAGAAATACCACCGCAAACACAGCAGAGACGTAAAAGCCCGGTTCGCGGAAGACGCGCAAATCGTGACGCAGGCTCATCGGCATCTCTCCTTCTTTCATGCCGAACGCGGCTGATGCGGTGGTGGTTCCCACTCGTACCCGCCGCAGGAACAAAGAACGTCTTCGACCGTTTTCCCGGCGGCACGACTGCATTCGGCCCATTTAAGGTCAGAAAATGCGTTCTTCCCTGTTACAATACTGCTTTCTGGCAGCGGTTTTGACCCTTTCGCCGTCGATTTCCCGTAGCCAGCCGCAGGACGGAAGAACGAAGCCGGCCGCCCCGGCTTTTGCCGTTTCGCCTGAAGACGCGGACTGGGCCACCCCGGCAAAGAACATGGCGGGCACGCGCTACAGCGAGCTGTCGGAGATCAACACCCAAAACGTCAGTCGGCTTCAGGTCGCCTTCACCTTCTCCACCAGGGTCAACAAGGGCCACGAGGGGGCTCCCCTCATTGTCGGCGGCCTGATGTTCATCGTCTCGCCCTATCCGGACATCGTCTATGCACTCGACCTCACCCGACCGGGCGCGCCATTGAAATGGCAGTACAATCCCAAGCCGGACGCCTCCGCCCAAGGTGTTGCCTGTTGCGATGTCGTCAATCGCGGGCCGACCTATTCCAATGGACGGCTCTTCTTCACCACGCTCGATGCTCACGTGGTGGCGCTCGACGCAGGCACCGGCCGGGAAATCTGGAACGTGAAGCTCGGCGAGATCAATCGCGGCGAGACCATGACCATGGCGCCGCTGGTCGTGAAGGACAAGGTGATCGCCGGCATATCCGGCGGTGAATACGGGGTGCGCGGCTGGATCCAGGCGCTCGATGCCGCGGACGGAAAAACCGTGTGGAAAGCCTACAGCACCGGGCCCGATCGGGACGTGAAGATAGGGGCGGACTTCAAGCCGTTCTATGAGGAGGACCGTGGCAAAGACCTTGGTGTCTCGACCTGGCCCCCCAATGCCTGGGAGATCGGCGGCGGCACCGTATGGGGCTTCGCCAGCTATGATCCCGATTTGGACCTGATCTTCTATGGAACGGCGAACCCCGGCCCATGGAATCCGAATCAGCGCCCCGGTGACAACAAATGGACCAATACCGTCTTCGCACGCGATCCGGATACCGGCGAGGCACGCTGGGCCTATCAGTGGAACCCGCACGATCTTCACGATTGGGACGGGATCAACGAAAACATCCTCGTCGACGTGGAATGGCGCGGAAAGCCGCGCAAGGCGCTGGTACATCCCGACCGAAACGGACTTGTCTACCTGCTGGACCGCACCACGGGCGAAGTTCTCTCTGCCAGTTTCTACCACCCGGTGAACGCGCATAGGGGCGTCGATCTGAAGACCGGCCGCATCGAAATCAACGAGGAAAAGTACCCACACGAGGGCAAGGTGATCCGCAACGTCTGCCCCACCGCGCCCGGAGCGAAGGACTGGAGTCCGTCTTCCTTCTCGCACCAGACCGGCCTGCTGTATATCCCGCACAACAATCTCTGCATGGACTGGGAAAGCACGGAGGCGAACTACATCGCCGGCACGCCCTATGTCGGCGCAGAGGTGCGTATGTATGCGGGGCCGGGCGGCCATCGCGGCGAGCTCTCCGCCTGGGATATTCTGGCCGGCAAGGAAGTCTGGACCATCAAGGAACGCTTCCCCGTCTGGGGCGGCACCATGACGACCGCCGGTGGACTGGTCTTCTACGGCAACATGGAAGGCTGGTTCAGGGCCGTCGATGCGAAGACGGGCGAGGTGCTCTGGCAGTTCAAGACCTCGTCCGGCATCATCGGTCAGCCGACGACCTATCGCGGTCCTGACGGCAAGCAATATGTCGCCGTTCTGTCAGGCGTCGGCGGTTGGGCGGGCTCGATCGTATCGGGCGACCTTGACCCGCGCGACAGCACCGCCGCACTCGGCTTCGTAAATGCCATGGCCGACCTGAAGCAAGCCACCACCAAGGGAGGCAACCTCTATGTCTTCGCGCTCCCTTAACGCGGCGGCCGCCTTGCTCTTCTTCGTGATCGCGCCAGATGCAGAGGCGCGCCAGCTGCGAGTCTGCGCCGACCCGAACAACATGCCTTTCTCCAATAGACAGGGCGAAGGTTTCGAGAACAGAATCGCCGAACTGCTCGCCCATGAACTCAAAGCGACGCTTGTCTACACCTGGAGAGCGCAGCGGCGCGGCTTCCTCCGGGAGACGCTCAATGCCGGACGCTGCGACCTCGTGATCGGCATTCCGGCCGAATTGGAGAGCGTCCGCACGACGCATCCTTATTATCGGTCGGCCTATGTTTTCGTGACCCGCGACAAGGATCCACAAGTCGCGTCTTTTGACGATCCGGCGCTTCGGCGGAAGCTGCTGGGCGTTCAGCTCGTCGGCGACGACGGCTGGAACACGCCGCCGGCCCATGCCCTGACGCGGCGAGGCATCATCGAGAACGTCCGCGGCTACACGCTGTACGGCGACTATCGTGAGCCCAATCCCACCGCGAAGATCGTCTCCGCCGTGGCGCATGGCGAAATCGATGTAGCCCTCGCCTGGGGGCCGGTCGGCGGGTACTTCGCCGCGCTTGAGCATCCGGCTTTGAAAGTCTCCCCCGTGAAGCCGCTTGATGAACCCGGACTGCCAATGGCCTGGGACATTTCCATGGCCGTGCGCAAGGACGACAGGGCGCTGCTTTCGGAAATGGACGCCCTCCTGGCCCGGCTCAGGCCCGAGCTCGATGCGATCCTTGCCGAATACCACGTGCCTCGGCTCCCAAACGCCGTCAGCCCGCCGGACACGAGGCCATGAGACGCCTGCTGGCAATAGCGGCGGCAATCGCCGTTCTCAGCGCCTGCGAGCGGGAGGATCGCGAATTCCGTCCGCCGCCCGTCGGGACCGAAGGCGAGGCGCCGGTCACGCTCTCCAGCATTTCGCCTGGTACCGAGCCGCCCGAGCGGCCGGCGGATACGGGCAAGGCGTATGAAGAAAACGCCTACCATCTCAGCGAGGGCAAGCGGCTCTTCGCCTGGTTCAATTGCAACGGTTGTCACGCCAATGGCGGCGGCGGTTCCGGCCCGGCGCTGATGGATGACAGCTGGATCTATGGCGGTGCACTCCGGAACATCGTCCAGACGATCCGCGAAGGACGCCCGAACGGAATGCCTTCGTTCCGGGGCAAAATTCCCGAGGAGCAGATAACGCAGATCGCCGCTTATGTACGCTCGATGGAGCGCCAGGTCCCGCAAGACGCTGCACCCGGTCGCAACGACGATCTGATGCCGCGGCCGTCGGAGCACCGCTTGCCGGTCTCGCCCGCGGTGCCCGGCGACGCTGTCCCGCCATCCGGCCAAGCGCCGCAGTGAGCCCGCTATGTGCTGTTGCCGCCCCGCCCTCGTCGTTCTACCGCTCACGCTCACAAACTGCACCGGCTGGCAATCCTCGCTCGATCCGCAGGGTCCCCAAGCGGACACGCTGGCGACCCTGTTCTGGGTGTTCACCGCCGTTCTTACCCTGGTCTGGCTCCTGACCATGGCGGCGCTGCTTCTGTCGCTCCGGCGCGATCGCGCCGCGCGAGCCGGACCGCTTTCGCTCGAGCCGCAGGCGGAACGGAGCATGATCCGCGCCGTCAGCGCAGCCACCGCCTTGACCACGGCAATCGTCATTGCGCTGACCGTGGTGAGTTACGCAGCACAGCGCGCTCTGTTCTCCAGCCGAGAGGCTCCGCTTACGCTGCTGGTCAAGGGCCATCAATGGTGGTGGGAAGTGACCTATGAGGACGCTCAACCTTCGCGGCGGTTCACGACGGCCAATGAAATCCATGTTCCGGTGGGGCAGCCGGTAGTGATCAAGCTGCAGTCCTCGGACGTAATTCATTCCTTCTGGATACCCAGTCTCGCCGGCAAGATGGACGTGATTCCCGGGCGCGAGAACCGGCTCGTGATAGAGGCCTCCAAGGATGGAACCTTCCGCGGCCAATGCGCGGAATTCTGCGGCTGGCAGCATGCCCATATGGCAATCACCCTAGTCGCGCATCCGGCTGAAGATTTCGAGCGCTGGCGCGAGAGCCAGATCAGCACGGCCGAGCCGCCCGACGACCCGCTGCGCAAACGCGGCATGGAGATATTCCTGTCGCGGCCCTGCGTGATGTGTCACCAGATCCGCGGCACGCCGGCTGCAGGAAAAGTCGCGCCCGACCTGACCCATGTCGGCGGCCGGCTCCATATCGCGGCGGGCACGCTACCCAATAGCCGCGGCAATCTTGCCGCCTGGATTACCGATCCGCAGGGCATTAAACCCGGCGCGCGCATGCCGCTGGTGAGGCTTGAAGCCAACGAAATCGAGCCGCTCACGCGCTACCTGGAGGGCCTGAGATGAGCGACACGGTTCTCGAACCCCATGCCAAGGAGCCCCTGGACACAGACGTGCCGGACGGCGAACTGGCGAAGCGGCTCGCCGCAACCTGGGGCACGGCCGACGGCGTCATCGGCGCCCTCTCCACCGTCGACCACAAGATCATCGGCCGGCGCTACATTCTGACGGGCTTCTTCTTCCTGATCCTCGGCGGTCTCGCGGCAGTAGCGATGCGCCTCCAGCTGGCGGTGCCCGAAAATAGTCTCATCGGACCGGACCTCTACGATCAGATCTTCACCATGCATGGCACGACGATGATGTTCCTCTTCGGCGTGCCGATCGGCGAAGCTTTGGCGGTCTACCTCGTTCCGCTGATGATCGGCACGCGCAACATCGCCTTTCCGAGGCTGAACGCCTTCTCCTATTACGTCTATCTCTTCGGTGGCCTGATGATCTGGGTCGCCTTCGGGCTGAATATCGGCCCAGACAACGGCTGGTTCTCCTACGTCCCGCTTGCCGGCCCGGAATTCTCGCCAGGCAAGCGTGCCGATTTCTGGGCGCAGATGGTGACGTTCACCGAGGTCGCAGCACTTGCGGTCGCCGTCGAGATCGTGGTGACTGTGCTGAAGCTGCGCGCGCCCGGCATGACGCTCGACCGTATCCCCCTCTTCGTCTGGGCGATGTTCGTCAATGCCTTCCTCATCATCTTCGCGATGCCCGCGGTGATGCTCGGCTCGACGATGCTCATCCTCGATCGCCTGCTCGACACGCATTTCTTCAACCAGGCGGAGGGTGGCGACCCGCTGCTCTGGCAGCACCTCTTCTGGTTCTTCGGCCACCCGGAGGTCTACATCATCTTCCTGCCGGGTACGGCCTTCGTTTCGGCCATCGTCGCGACCTTCGCGCGCCGCCCGGTCTTCGGCTACCCGGCGATCGTGCTTTCTCTGATCGCAACCGGCTTTCTCTCTTTCGGCCTGTGGGTCCATCACATGTTCACCACCGGCCTGCCGCAGCTCGGCGCTACCTTCTTCACCGCCTCCAGCATGATGATCGCCATCCCGACGGGCATCCAGATCTTCTGCTGGATCGCGACGCTGTGGGACGGCAAGCCGATCTACCGCACGCCGCTTCTCTTCGTCCTCGGCTTCTTCTTCATTTTCGTCGCGGGTGGCCTGTCGGGCATCATGCTCGCCTCGGTACCGATCGACACCCAGGTTCACGACACCTATTTCGTGGTGGCGCATTTTCACTACGTCCTAATCGGCGGGGCTGTCTTCCCGCTCATCGGCGCGATCTACTACTGGTTTCCCAAGTTTACCGGGCGCATGCTGCGCGAGCGGCTCGGCCGCTGGCATTTCTGGCTGGCCTTCATCGGTTTCAACGTGGCATTCTTCCCGATGCACATCTCCGGCCTCAGAGGCATGCCCCGGCGCGTCTATACCTATCCGGCGGAGATGGGCTGGGATACCCTCAACCTGATTTCGACGCTGGGCGCGTCGCTGTTCGTCGTGAGCTTCCTCGTCTTCATCTACAACGTGGCTGCCAGCGCCCGCGGCGGCGATGTTGCCGGCGACAATCCCTGGGATGCCTCGACGCTGGAATGGGCCACCACTTCGCCGCCCCCGCCGCATAACTTCGACCGCATTCCGTTCGTGACCAGCCGCGAGCCGCTCTGGGCCGAGCGCGAGACACTGCCCGTCGTCACGGGACTTGCCGTCGACAAGCGGGAGGTAGTCATCACCACCACGACCGAGGCGCTTCCCGACCTCAAGGAGAGCTCGCCGGACCCGACCGTCTGGCCGTTCGTTTCCGCAATCGTGGTGGGCGTGATCTTCATCGCCAGCATCTTCACGCCCTGGGCGGTCGCTTGGGGGGCTCCCGCCGCCGCCCTCGGTTTAACCGCCTGGTTCTGGCCGAAGAGCATGGAGGAGGACAGGTAGATGGAGCACCGCGTCGTCCGGGACCTGGCAGATCTGCCAAGCTACGCCTTCGGCCCGCGCATGACGATGTGGTGGGGCACGTTGGCTTTTTGCGTGTTGGAGGGAACCGGCTTCGCGATCGCTCTCGGGAGCTATCTCTATCTCGCTTTCATCAATCCGGACTGGCCCCTCGGTCCGCCTCCACCGCTATTTTGGTCCGGCATTTTCACCTTTCTGATGCTGGCGAGCCTCGTGCCCAATTTCTTCATCGAGCGCGCCGCGCGCGAGGAGAACCTGTTTCGGGTGCGTCTCCTGCTTCTCGTCATGAGCGCCGCCGGGCTGCTGGTCACGGGCGTTCGCGTCATGGAATTCGCCGTGCTTCCCGTCCGGTGGGATTTCAACGCCTACGGCTCCCTTCTCTGGACGATTCTGGGCCTACACGGGGTCCATCTCATTACCGATGTCGTCGACACCGTCATCGTCACCGTCCTGATGTTCACCCGCCATGGCTTCGGCAGGCGCTTCAGCGATGTCGAGGACAATGCCTTCTATTGGAATTTCGTCGTTCTCTCGTGGCTACCGACCTATTTCGTCCTCTATTGGGTGCCGAGGCTATGATCGCAAGACTGCTTCGTCAGGGACTTCCGTCCTCCGGGCTTTATGTCAGCCCTGCGGCCTGGCTGATCAGCACCCAGCTCAACTACATGCTGCCGGGGGTCACCTGCAGCACCGGCATGCCTCTCGTCCTCGTCGCCGGGCTGGCGCTCGCACTCGTCAGCGCCCTCTCCGGCCTCCTGTCCTGGCGTGCCTGGCGAGCATTGGCCGGTCCACAGCCATTCGGACAGGAAGAAGATCGTCCTCACGGATTCGTGGCGCTTCTCGGGACTGCCGCAGCAGTGCTCTTCACCCTGGTCATCCTGCTCCACGCATCGGCGAACCTCTTTCTCACGGGGTGCGAGCGATGAGGATCGTCTTTGCCGCCCTATTCACGATCATGGCGGCCAATGCGCAAGCCCATGAGGCTGGCGCCGAAGCCGGAGATCCATGGAACTATCTGTTTGTCGTACTGCCACTCGCGCTAACCGCGCTGGCATACGCCATCGGCATGCGCAGGCTATGGTCCGCATCGGCAAGAGGCCCGACGATCCACCTGCAGCGGGCCGTATGCTTTGCCGCCGGCTGGGTCTTCCTGGCGGCTGCGCTCGTCTCGCCGCTGGACAGACTGGCGACGCAGCTCTTCACCGCCCATATGATCGAACACGAGATACTGATGGTGATCGCCGCGCCGCTCTTCGTCCTGTCGAAGCCGCTCGCGCCTCTGCTCTGGTTCCTGCCGCAGAAGCTTCGAGCGCCGGTCGGCCGAGCACTCGTCCGCAGCGTCGTCCTTCTTCCCGTCCGTAAGGCGGCGACCAATCAGCTCGTCGCAACCAGCCTGCATGGCGCGGCTCTGTGGCTCTGGCACGCGCCGCGCCTCTACGATGCCGCACTGGCCGAAACGCCTGTTCACTGGCTTCAGCATCTAAGCTTCTTCTGCACCGCCCTCATCTTCTGGTGGGCGCTGCTTTTCGGGCGCGGCCGGCAGGATTACGGCACCGCCATCTTCTATCTTTTCGCGTCCACGCTTCACTCCGGCTTCCTTGGCATCCTGCTCTCCTTCGCGCGTGAGCCGCTCTACCGCAGTCAGGGCGCCGGCGCTGCAAGCTGGGGCCTGTCGGCGCTCGAGGACCAGCAGCTTGCCGGTCTGATCATGTGGGTACCGGCAGGCATGATATACGTCGCCGCGGCTCTCGCCCTTGCCGCCGCCTGGATCGGCGGCTCAAACGCTTCCTTCGCCGGGGAAAGCAACGATGACGCCGGCGCGCGCGGGGGGCAAGCTGCTGAGCCTGACTGCGGCCTGCGAAACGGCTCGCATCGCTCTTAGCGCGCCGGGGAGTAGTGGACAGTGCTAGATTCACGCCAGCTGCCCGACTGGCAGGGCCGGCCCTGTAAAGCCCTCGGGCACGCGCTGTTCCGCGAGTGGCTTCTAGTCTAGTGCCCGTCCATAAACGGTAAACTGCTGAATTTATTGGGCGAATCGCGATATCTGCGCGGGCAAAGCCCGGCGGTTTCAGGTATACTTTAGATCAAGCTACTGATTCTAAAGACAAACCCGTAACCGCCGGAACCGACAATGCGCCAAGAACGCACCGTCCAAGCCAGCATATTTGATCTTTTCGCCGAACACGAGATCGGTCGTGAACTGAAGGCGATGTCGGAATGGCTGGATGAGCATGGCGATTTGCTCGGGCTGGTGGCGCGGGACCTGCGCCGGCATGGTCTCAGACAGACCGGCCGCGAGGGGCTACCAGCTGAGGCTGTGCTGCGCTGCGCGCTGCTCAAGCAGCATCGCCAGTTGAGTTACCAGGAACTGGCCTTCCACCTCGAAGACTCCGCCTCGTTCCGGGCGTTTGCCCGGCTGCCGTGGGGCTGGAACCCGAAGAAGTCGGTTTTGCACAAGACGATCAGCGCGATCCGGGCGCAAACCTTTGAAGAGATCAACGGGGTGCTGCTGGCGAGCGCCCGGCAGGAGAAGCTGGAAAGTGGCAAGGTCGTGCGCGTGGACAGCACCGTTACCGCCGCACTGATCCATGAACCGAGCGACAGCAGCCTGTTATGGGACGCTGTGCGGGTGACGGTGCGGCTGTTGCAGCAGGCCGAGGCACTGGGTAGCGCCATTCCATGGCACGACCATCGCCGCGCGGCAAAGAAGCGGGCTCGGGCGATCGAATATATCCGCGGCCGCCCCAAACGGATCAAGCACTACCGCGAACTGCTCAAGATCACGCGCACGACCTTGAGTTATCTGCAGCAGGCCAGTGAACAGTTGCCGCTGACGGCGGGCCCGGCCGGCGAACTGTGGCAGGCCCAACTCCGCCACTACCGGCCGCTGATCGAGCGGATCATCGCCCAGACCGAACGGCGGGTCCTGGCCGGGGACCCGGTTCCGGCCGGCGAGAAGCTGGTGAGCCTGTTCGAGCCGCATGCCGACATCATCGTCAAGGGCAGCCGCGACGTCGACTACGGCCACAAACTCAATCTGACCACCGGCAGAAGCGGACTGATCCTAGACCTCGTCATCGAAGCCGGCAACCCGACCGACAGCGAGCGCTTGCTGCCGATGCTGGAACGCCACATCGCCTTTTACGGCGAGCCGCCGCGTCAGGCGGCGGCCGACGGCGGCTATGCCAGCCGCGAAAATCTGAGCGGAGCCAAAGCCCGCGGCATCCGCGACATGGCCTTCCACAAGAAGCGCGGCCTCAGCATCGCAGACATGGTCAGCAGCCGGTGGGTCTATCGCAAGCTGCGCAACTTCCGCGCCGGCATCGAGGCCGGCATCTCTTGCCTGAAACGCGCTTATGGCTTGGGGCGCTGCACCTGGCGTGGGCTCGACCACTTCAAGGCTTATGTCTGGTCCTCGGTGGTCGCTTACAATCTCGCCCTCTTCGCCCGCCTAAGGCCGACCTGACGCTCCTGATCCGGTGGCGTTCAGAGCAAGCCCGGCGAGCGTCGGCCGATACCCTATGACCTATTGCCGCCAGATCGCTCTTCGGGCCATAACCTGCGCCGTCTTATGCCATCACGCGTCCCAAGAAACGGTGTCAGCCGGCAAACAACCTTTCAAAACCGCCGAAAAACAGGCGTTTATGGACGGGCACTAGTCTATGAAATCATCGTTGAGTGTATCTGGGTGTTGTCTGGGGGTGCTTCACGCCTTCATAGAATGCACCTCAAGGGCGGGACTCAACTGACTTCAACATTCACCTTAACAAGGGAAAAAACCAGATGGATAAAACCGTGCCTCCTGGCGCGGCGATGCCGCTCGAGGGCAAGCATCTTTGTTGCGGAACGTTTCGTTTTCAGGGGCGCACCGAAGGGGGCGGTCGAGAGGCTGCGAACTCTTCTCGCGTCAGCCTAAGAGCTCAGGATATAGCGGCGATTTGCAACGAGGGCTGGACGCGCATTCATCGAATAGAGCGCAGTGAACCTGTCGATATCGGCCGCGTCCACCTCTATCGGGTCCTGCGCTATCATCCAGTCGACGATCTCGCTGCAGGGTGGTGTGGTGAGAGACCCTTCATAGGCCCAATACTTGAGTGACGTAGGCAGCAAACCGCTCGGGTCGACATTAGGGAGTGCGGTCTGCTCGCCCGTCTTTTGCGGGAAAGTCGCCGCCAAGCTGGCGAAGGTCGCATTGGCGGCGCCTGGCACAAAGAAAACGCCCAGCACACCGAGTGCACCCGTTTCGGCGTGTTTATGGACAAAATGGACCTCCATCGGGAAGCGATGGCCCTCGACCAGATGTTCGCTCGGGGCATGGAAATGGTACTGCACCAGCTCATAAGGCTTGTCGCCGCGGCGGAGCGTGCCGCCGGGCGCCGCTTTCACCTGGATCGTGTGCCCATTGTTGAGGATCGCGCCGCCACTTTTCCAGTTTAACGCCAAGCCTGGGATATCGGCCTTGATCGCGCCCCTGATGTCCAGCGGCGACTGCTGCGAACCGGCCGAACAGGCACTGTTTTCCTTGCTCAAAGACCCCCAGTGCTCGGGACCCGCTTCGCCTTCATAGCTCCAATGTTCGGCTTCGGCTGCATAAGCGGTCTTGGCGCAAAGCGGACAAGCAGCAAGCAAGGCCAAACGTTTGATGAATTCACGTCTTTCCATATTCATTCCCTTTCGGACGAGACGAGCAATAGATCTCGGCCTCGAAGATACTCATAAAAGCGATTGTCAATTGCCCCATCGCTCGCAGTGGCGGTGATGATCGCCGCTTCCTGTTCAGGGCGCTTACTGGACGGATCGATTAGTAGTAGTACACGCTTATTGTCGTCGCTTGAAGTTGTTGTAGAGATGCACTTGGCCGAAGCGGACGCGCGGCGCGCCCGCGCGGAAATGTTCTGGAAAAGAGTATTGGGAATCGTAACCTTGAGCCGACCACTGTCCTCACCGTCGGCGCCGTCGCTTGAGCCGATCAAATTGTTCTTCTCATAGTCGCGGAATATCGAGTACGAGATGGTTACGAAGTTCGCTGCGTTTCGCACGTCGAGCGCGCCATCGTGGTGCTGCTTGGGCCTGCCGTTTTGCATTCCGTTTTGGTCGTCTGTCCGGCGGCCGTCGGTGAAGGTGACATGATCGACCCAAACGTTCCAGGCCCCATCGATCGTCACAGCATCAAATCGCGAATTCGAGTTCCCGTTTTCTCCATCATTCGGGTTACAGGCGGGTTGTGGATCCCAAGGGTTTTCGATCCTTCGATTTCGAATGATTACGTCGTTCGAGTTTACGATCACATATGCCTCATGAAGTTCCGCCCTTCTTCCGACCCCAATCAAGGTTGTCCAGGCGGAATTAGAATTCTTGCCCGTGATTCCATCTCTGCGGACGTCCGCCCCTCGCTGACGTCGATCAACCCGGTGACGCGGACGATCCGCCCACCCTGGCGGCGCGAGTCGTCAGGGCGTTTTTCAATTCTCGGGCGTTTTTCACCGTGAACACAGCACTTGCAGCCGCATGTGCTCCGCCTCGGGTGCTGCCATTCTGGGTGGCCCATCCCGTTGTGGCGGTCTCCCTGCTGGGATCCGATTGAGCAGCGACGGGCAAAGGCATGCACCCTAGGGCCAGCAACAGCCCAGCACCCAGAACAGAGGTTCGATCGATGCTGTTCATATATTTCCGAATTGGTTTGATAGCATTTGGTACCATCGAAACTGGGAACGACAGTCCCGCCAGCAGCTAAAATTCTTCCAGAGTCGACCATTAACTTGTCATTGATGATTGTCGCAGGAAATTTCTTATCGAATCGGGGGGCATGGCTGCGCCCAACAAATTTCCCTGCAAGCGGTCGCACCTTAGCTTGCGGAGCCACGCCGCCTGAGCTGCGGTCTCGACACCTTCCGCTGTGACCCGCATTCCCAATCCGTGCGCAAGTGCGACGATCGCGCGGACGATCGCCTGGCTTTTCTCGTCGGTCTCGACGTCCTTGATGAAGTAACGGTCGATCTTGATCGTGTCGAACGGGAAGTTCTTTAGGTACGCCAAGGACGAATATTGCGTCCCGAAGTCATCGAGCGAGATGCGGATACCCATCACCTCCAACGTGTGGAGGGTGTCGAGGTTGTTGGCGGTGCGCTCGAGCAATACCGACTCGGTGATTTCCAACTCCAGGCGTTCTGGGGACAGACCCGCAGAATCAAGGGTGTTGGCGACACGGTCGGTAAGCCCTTTGCGAAGGAATTCGGCCGGCGAGAGGTTGACCGCAACTGTGAAGTGCTCGGGCCAATTCACCGCTTGTCGGCAGGCTTGCTCTAGCACCCATTCGCCGATCTCTCCCATCAGGCCGTCTGCTTCCGCCAAGGGAATGAACACGGCCGGCGGCACGATCCCAGCATAGGGGTGCTGCCACCGCAGCAGGGCTTCGAAGCCAACGATCGCATCGGTTTCTATGAGCGGTTGGTATTCGAGGAAGAATTGCCGTTCCTGCAGGGCGACACGCAGACTACGCCTTAGCATCTCGCGCTGTTCCAACATGATGAGCATCGAGCGATTGAAGCTTCTGGCTCGCCCGCGCCCATCGTTCTTGGCGGCATAAAGAGCGATGTCCGCAGCCTTCATCAGTTGCTCGCCATCGTTTCCGTCCTCGAGCGCGATCGCGATCCCGACGCTCGCTCCGACGAACACATCGATGCCTTCGACGGTGAACGGCTCTTTGAAAGCATTCACGATCGACTCGGCGAGACGTTCGGCCTCCATCGACGAGCTACCACGCTGGATGACGGCAAATTCATCACCGGCAAGCCGATAAGCGATGTCTCCTTCGCCAAGCACGGCCTGAAGTCGCTCGGCGGTACCCTGAAGTACGAGGTCACCGGCAGCATGCCCGAGCGTATCGTTGACGGGTTTGAAGTCGTCGAGATCGATTTGCATCAGCGCAATTCTTTCCACGCCCTCGACTGGAAAACGGGCGTCCAAGTCGTCGCTAAATTGCCGGCGATTAGGTAACCCGGTCAACACGTCATGCAGCGCCTGGTGGCGAAGGAGAACGCGTTCGTCGCCCTCGAGTGCTAGGGAGAACGGGGAAACTGCGACTTCCCCCGTCTCGAAGATAGCGAGGAGGCCAGATTTGATGCGGCAGATAAACAGCTTCCGAGCAGGGGGGATCACGATGCTTCGCGGAAAACCGGTGACAAGCACCGATTCCACGACCAGCTTATGGTGAGAACCCAAGAGCTCCGGATATACACTCCCGATGGTCGCCTGCGACGATGCGGCGATCTGATATTTTCGCCCGAGTGCTGCGGAACAGCCGATAAGATTGGTATTCTCATAGAAGGAACTGAGCTCGTCGGCTTCCATCAAAGGCAAACTAAAAACTGCATTGAACTCACTCATTGCCGAAACTCTCGTTGGTCCAGAGGTAAGCGCTTCGCGCAGCACCTTGCCGCCAATCCGCACCGCCCCGGATAGGCGTGCCGTTCTGCAGTCAGTCTGGGCTCGCCTCAATTCCGGGCCGCACGTTAATGTTGCTCGTTTCCCCGCCTCAGATGCTATAGCACGGCTGTATCGGTCAATAGCGCTGCCAGTGCAATGCTGATTTCTAAAGTACTTGTATCTTTTTGGAACGAGGTGCGTATCTAACGCAGAGCGGGCGGGGCAACTTTACGGTGGTATGGCTGGTTCTCGCGGGGCCGGCGCCACGCTGATCGGACTTAGAATGGATGCTCAGAGCACCCACACACAGCCAGTAAAGCGTGCAGTTGTCATGGTCGGGCAATCGACGCGGGCGCCGCGGAGCTCATGGCCAGCGCGGGTCGCACCAGACGCGACTTTCTCTTGAACCATCACCGCGGCGTCCACAAATGTGCTGCAGAGGCAGCGAAGGAGTTCAGCATGACTGAATCCGTACGGTAAAGCTGCGTGAATGATGGGGGACGACCCTCCGGGATCGGCTTTCAGGAGCAGGTCTCAAACAAGTCCGAGCTGCTGCGGTAAAGAGCCGTGGTGGTGAGCGTCGGATGAAAAGTTCGGTCGAGATCCGAGCAGGTGCATGTTCGAAAGACGAACGATAGTGAACCCTCCGAAGACGCGCCGTTAAGAATACAAGCGTCGTCGAAACCAGGACTGTTTCGTCATCCTGGGACAAGTCCGCGGGAAACCTGATGACTGGGCGGGCGGCGACCGGCGCAGAGGGGGGCGTGAGTCGGATATAGGCTTTCACGCGGAACTGCAGGAACCAGGCTGCTCCTAATTGCAAAGGGAGAAGCTCAAGCGCGAGCAACCCGCAAGGCGAAAGCGATGCAGGAGACTGGGGCGGACCGCCCCGTATCAGCGTTGAGGGCCCTGTGAATGGGGGCGGAGCAAAGGGGGCCGGGTCAGGTGGTCGTATTGTTTGGAACAACTGGAAACAGGAGATTTCGATAGGTGCGACAGACAAGCCGTTTCGAATTGAGAAGCGGCAGGTGTACGAATCTTACAAAGCGGTCAAAGCCAACCCTGGTGCAGCCGGGGTGGATACTGATGGACTGCTCGTTCTGTCCCCGGAGCGTTCAATACCGCGCCTATGCCGGATCCTGTTTTGCTAGTGCTTTCACTAGGCCGAGGATCCGGTCCCGCACCCTTTTGTCGGTGATCTGGGAGAAGGCGCGAATAAGCGCAAGACCCACATCGCTCGACGCAAACTCTATGATTTCTGGTTGCAGCTTCTTCTGGCCACTGCGGTTGTCGCCGCCGACCGGCGCTGCGCCGGGCATATCTTCGAAGAAATAGGAAACTGGCGCAACCAGCGCGTCTGCAATCTGTTGGAGACGGCTTGCTCCAACGCGGTTGGTTCCTTTCTCGTATTTTTGTACCTGCTGAAACGTCACTCCGATGGCGTCCGCAAGGGCCGTCAGTGTGACCTGCATCCATATCCGGCGCATCCGAATTCGACGGCCGACATGTACATCGACCGGTTCAGGCTTTCCCTTCATTTTATCGGGGTTAGGATTCAGCATTGCACTTCTCCATGTAGTTTCAGCGGTAGCTCTATATCGCGGCTCCGCTAGTGTCTGACTCAGTGCCCCGCGCTTTGCGATAAACCGCAATAGCAGATCGCGCGTCAGGTCAGACACGGAGGAACGGAACCCGGTCTTAGTCTAGCGGCTCGAAAGCTGCATTCTCAGCGGCTGTTTTCATGTTATTCTTCCTCTGCGCTCAAACGTTCGCTCGCATAGCCTCATGAGGCGCTTCGTGCAAAGCGGAAAGCATCTCCAAGCCGCAATCGCAGACCGCTTTGCGCGCCAGTCGGCCGTCGCGTTGCGCGAAACGTCTCATTGCGCGTGCACCCTTTCAATGGGAATTTATGGAGGCCGTTCACACTGTCAATGTCGGTGCGTTCGGAGGAGGCCGCAACCGTTACTTGACAGCTCGTGATGACCGGGGCGGCAGCACAAGATTGCGCATTGGCACCTGCAATCCCATCGAAGAACACATTCCATGCTGAACGCGGTCTGGGCGCACTTCAACAATCATGCAGCCATCCAGTTTGGGCGGTCCCCGCCCGTTGCACTTCGTTCTCTTCGACTGCGCACCAGTCGCAAATCCGACATATGTCGATGCCGACTTCCGCACCTCGATGAAGCACGATCAGTTTATTTGCTTTCCGATACATGTGTGAGGCGACATACGCGCGTATCTGCCCTTCTTCATCAACGATTTCGAAGATATACCTCAAACAAATCACCCGGAGTAATTGTACAATAGAAGCCCTAGCGTTTTTGTATGCCGGTGCTTCGAACTTCTCCTCTGAGCCCACCTCGATGGCACCGACCGACAGAAGGCGGCGTTGGAGCCGACATCTCCTTATATTTCGACGCGTTTCGCGACGGTTGGGAGCATGACCCGGCTTCGCCGCCCCGATCCAAACGGCATCATGGACCAAAGCGATATATTAGAATAGTTGCAACTAGCACCGCAGGCTGCACGGGGAAGGTCATGCGGCGCTCCCACATTCCTAAAGTCACCGGTGTTTACGCATTTAATCAACTCGATCCATAATGCCGGACTGGATGGCCAGGGCGGTGTATTGCGAGGCGTCCAGCGGCAGATCTCCAAACGCGAGTTGACAAAGAAGGTAGTTGGCACCCGCCTCTTCCAGCTGATCAAGGAGAGCCCGGCGCACAAGAGTTTCCGTTCCTACCACGCACAACTGGAACTTCCGGAGTATCCGGGAGCGTTTGCCACTTCAGTTCCGCTGCGGTCGCCGTGCTGATCGACAGAGTCGCGACTATTAGTAAATAGAACAAGACGTTTGCGCCCAACGACCGGTGGCCCTCCCTTGGAACGGATATCGCGTTCGCCATAGCGCGCCCCTCGCAACTCGAAGCTGGAGTCTAGAAGATTCCTGCTTCAGAGTTTCGGTTGTGATCCCTGCCTTCATATTGATGATCCTTCCCCTTCCCTGGACCTCCCGTCATCGCTCCTGTCTTGGATACAAGCCTCAAAGTTCCGGCAACCGCACGGGTCAGACGAAGATCCGGCTGTGGTGCCGCTCCCCCACGGCGCCTGCGGCTTGGAAGGTGACGATCCGACAGCAGACCGCCGGGCAGGCTGACGGCCCGCCCGGCTATCATCATGCCAGAGATTCACATCCACGAAGGTGGCCAGCAGACCGTATGATGCAGCGTCGGATCGACCTGTCTCAACGAGATCGCTCGCGTCTCTTTGTTGCGTACAAAAAGGGCGGCCCGAGCGCCGCCCTTCGGATCCGGATGGATCGTGCTAAGGCTGTCGCCTTATCACATCATGTCCATTCCACCCATTCCGCCCATGCCGCCAGGCATTGCCGGAGCGTCCTTCTTCGGCAGTTCGGCGATCATGGCTTCGGTGGTGATGAGCAGCGAAGCAACCGAGGCTGCGTCCTGAAGCGCGGTGCGAACGACCTTGACCGGGTCGATGATGCCCATGGCGATCATGTCGCCATACTCGCCGGTCTGAGCGTTGTAGCCGAAGTCGTCGGTGTTCTTCTCGAGGATCTTGCCGACAACGATGGAGGCTTCGTCGCCAGCGTTTTCAACGATCTGACGGGCCGGAGACTGCAGAGCGCGGCGAACGATGTTGACGCCGGCGTCCTGATCGTCGTTCTCACCCTTGACGGTGATCTTGACGGAAGAACGCAGCAGGGCAACGCCGCCGCCCGGTACGATGCCTTCCTGAACGGCAGCGCGCGTCGCGTTGAGGGCGTCGTCGATGCGGTCCTTCTTTTCCTTCACTTCGACTTCCGTCGCACCGCCGACGCGGATGACAGCGACGCCGCCGGCGAGCTTGGCAAGGCGCTCCTGCAGCTTCTCACGGTCGTAGTCGGAGGTGGTTTCTTCGATCTGGGCCTTGATCTGAGCGACGCGGCCTTCGATGTCGGACTTCTGGCCGGCGCCGTCGACGATCGTCGTGTTTTCCTTGGTGATCGAAACCTTCTTAGCGCGGCCGAGCATGTCGAGCGTGACGCTTTCGAGTTTGATGCCGAGGTCTTCCGAGATCACCGTGCCGCCCGTCAGGATGGCGATGTCTTCGAGCATGGCCTTGCGGCGGTCGCCGAAGCCCGGGGCCTTGACGGCAGCGATCTTCAGGCCGCCACGCAGCTTGTTGACGACGAGCGTTGCGAGTGCTTCGCCTTCGACGTCTTCAGCGATGATGAGGAGCGGCTTGCCGGTCTGCACGACGGCTTCGAGAACCGGGAGCATCGCCTGGAGGTTGGAGAGCTTCTTCTCGTGCAGGAGAATGAAAGCGTCTTCGAGGTCGGCGACCATCTTTTCCGGGTTGGTGACGAAGTAGGGCGACAGGTAGCCGCGGTCGAACTGCATGCCGTCGACGACTTCGAGCTCGGTCTCGGCGGTCTTGGCTTCTTCAACCGTGATGACGCCTTCGTTGCCGACCTTCTGCATCGCTTCGGCGATGTCGAGGCCGATCTGCTTCTCGCCGTTTGCCGAGATCGTGCCGACCTGGGCGACTTCGTCCGAGGTGTTGATCTTCTTGGCCTTGGCGAGCAGGTCCTTGACGACTTCGGCGACAGCCAGGTCGATACCGCGCTTCAGGTCCATCGGGTTCATGCCGGCGGCAACGGCCTTCGCGCCTTCGCGAACGATCGCCTGGGCGAGAACGGTTGCAGTCGTCGTGCCGTCACCGGCAATGTCGTTGGTCTTCGAAGCGACTTCGCGGACCATCTGGGCGCCCATGTTCTCGAACTTGTCTTCGAGTTCGATCTCCTTGGCGACGGTGACGCCGTCCTTGGTGATGCGCGGCGCGCCGAACGACTTGTCGATAACGACGTTGCGGCCCTTCGGGCCGAGCGTCACCTTGACTGCGTCGGCGAGGATGTCGACGCCGCGCAGCATCTTTTCGCGCGCGCTGCGGCCGAACTTGACTTGTTTAGCTGCCATTTTGAAAGCTCCTGGTTTCGAAATTCCGGAACTGGTCCGGTTTCAAATTGCGGAAGTTTGAAGGGTTTCCGGCCGATCAGCCGATGACACCCATGATGTCGGCTTCCTTCATGATCAGAAGGTCTTCGCCGTTGATCTTGACTTCGGTGCCGGACCACTTGCCGAACAGGATGCGGTCGCCAGCCTTGACGTCGAGCGGAACAACCTTGCCGCTTTCGTCACGGGCACCCGAACCGACAGCCACGATTTCGCCTTCCTGCGGCTTTTCCTTCGCGGTGTCCGGAATGATGATGCCGCCCTTGGTCTTTTCTTCAGACTCGACGCGGCGGACGACAACGCGGTCGTGCAGCGGACGGAAATTGGTGCTTGCCATTGTTTAATCCCTCGATCATTGACACTGCGGATATTTGAACGACCCGGTGGTGGTTGTTAGCACTCTTCACACGAGAGTGCTAGCTCGGTGGCTGCGATTTGTCCCCGATGCGGGCGTGTCAGGCAAATTCCCAACGAGACAGGCCGATCGCATGCTGGGGATTGCCGATTACGATCCTCTTATGTCCGGTTTGGGCATGCATCGCGGAAGCGTCCTTCATCTGGAGCTCGCGATTAGCGCCCCTCGCAACGAGAAGTCATTCAAAAGCGCCTCTTTCAGCCGGGTTCTCCTGCTCAGGCTTCGGCGTGGCACCGCTTGAAACATTCGTCCGCGGAACCACGAAAACATCGCCGTAACAAACCTATTCGCGCTTGTAGTTGGCCAGGGTCTGCAGCAGATCTGGTTGAAAGACTTCTTTCGCACCGTGCCCGTCCAGCGACTTCAACGCCAGCTCGAGCAACTCGACCGCGCGGTCTTTGTTGCCGATCCCTCCGGAAAAGCAGAAACGCGGAGAGATTGCATGAACCTGACACGAAAGTTCAACGTCGGGGACTTAGCCAACCATGCGTCAATCTTGCTGCGGTCCTCATCGGCGGGTGCAGCCCTTTGTGCCGCGGCGGCTGCGACCTCAACTCCACTGCCCTTGTAAGTCTCCTGCGACTCTATCAGGTCGCGCAACGCCCCCTCACTAGGTTCACACGAGGTTCCACAAATTCGAGGATGTACAATTTGCCCGGCTGGAAGATTGCAAGGGGCTCGCCACTCACCCATTCCCGCACTTTGACCGCAGGCGCCAGGGAGTTCATTTGCAAGATCGGAGCACTCGTTGCAGGTGATTTGTGTGACATAGCTTGGTCTCCAACTAGGACGAGACACTCGGGTTGAGGGGAGGGCATCCCCTGCCGCAGTCCCTCATTGTTGGCTAGAAGCACGTCAAAAACGGTTGATCAGGATGGTTTTAAGCAAAAAATGCGCCGACGCTCTACCTTGGAAAGCATGAACCCCCTCCGTCGCTCACACGAATGGCTCGCAGAAGCCAAAATCGTCGCAGATCTGTCGTCGCGGGACATCATTTGCCGGATAGCTCTGAGACCTATTCGGAAGCGCGAGACAGTGAAGGGATGGAAAAACTCCGCCTTCGTCCCAGCACGACTCATTTTACCTCTGCTGCGGTTAGCTCTTGGTTTTCGACGTAACCACGTAAATTGCATCTCCGACCGTGATAACGGCCTCGGCCACGTCATCTGAAAGTTCGATATTGAACTCGTCCTGAATCATCATCATGATTTGAGCGACTTCAAGAAAGTCGGCGCCGAGGTCATCGACCAGAGACGCGTCGTCCACAGCATGGGCAGGGTCGACGCCCAACTGCTCGACGATTATTGCTCTTATACGGTTAGAGACATCCGCGCTGGATTTTTCCACCGGTGTCCTCCCTTAAAGCATGATCACGCTTCTCCCGGCATGCTCGAGCACCGAGGCTTGAGCATAATCATCGCTTTTCTTTATACCATTAATTTCGACGTCGCAGACAGGGCATCTCGTATGCCGCGTGGCTCACAACCACGAAAGACCGGGCTCGATTCCAAGGCCCGCAACCAACACACAAAGCGGCCACTCCGTCTCATCTTAGGGGCGTCTGACGAACATCCGGGACATCGGGCGGCACCTCGTTCTCTGGAACGAATCCCAGGATGCTCACCACGAGAGCGATGAGAACGCAAATGAAGACGAGGAAGTTAACATGGTTGGACAAAGCCTCAGCCAAGGTGGCCAGCGCGAGTGGCGCATTGTATAGGCGCCTGGAGGGTAGCTCTCAGCCAGCGCCCACCGCCACCCCCATCGGTGACCGGTTTTTCGTTTCAGGAGCGTCAATGAACATCCCTTCCCAGAAGAGCGGCCAGCGCACCGCTGAGTACCGCATCCGCTTCTAAAAGCACTACGGGCATTCACCAGCGTGGCAGCTGGTGCCGCGGGCAATGACTTACCTCCAAGAGAATGGGTTCGGCGGCCGGGAGCCCGATCCGCCGAATTTCAATGAGCCTTGCATGGTAGCCATCGGTGAAGACGGCGAGGCAAATCGGCTTGATCATCTACGACTGCGGCCCGGAGAACTGGAGCATCTTGCTCGGCTACGTGCTGCCCGAGCATCGATGGAAAGGTATCTGCACCGCTCTTTTCTATGCCCTTCGCGACAAAGCCCAAGAGCAAGGAAATATCTTTTCGATCCTTTCCGGTACGCACCTCAACAACCTGGCCGCCCAAGCAGCATTCGAAGCGCAACGTAGGACAAAAGAATACATAATGTATTCCTATCCGCTGAAGGACAGGGGCGACGGCAAGAGCCACTGAGAGCGCAGTAGCGCAATCGCAGGGCCGTAGCTTTGAGGAGATGAGGATGCGAATACCTAGTCGAGTACTTCGATACCGGCCCAGACAACCTCAAGGGCATGCAAGCCCTCATCAACGAGAAGGCGGCCGAGGGACATGCTCTCCACCAGGCAGCGCCGGAAAGCACATACCAGTGGGTACTGATCTTTTCCTCGCTCAGCTGCGCGCAATGAACAACGACATGAGCGTGAAGGCAGAGGTGCTGCTGGATGGCTCCTGATGGAAACCGAGTTCACGATGACGAACTGATCACCCGCCTCCCAAGGCAATTTAAGTCTCCTTGGGAAACTGTCAGCGCCGCCGCGACTCCCGCGGGCATAAACAATCTCACGGGTAGTTGGTGGGAACCAGCCCCTGCGTATTCGGGCGCGCTTCTATCGATGTTCGATCGACTGCCAGGATGCTCATCACGAGAAAGATGAGGACGAGTATTAATGCCATAAATGCGATGCCTGCCTTATCCATCTCCCATCACGACCCGATGAATGCGAGCAAAGCAAGGCGACACCGGTGAAGTTCCCTCACAGGGGCCTGTCATAGTTGATGGTGGCCAGCGCGAGTGGCGCACGGTAGACGTGATAAGAGGCTAGCGCTAAGCCCGCCGCCCTCCCATATAACAAGTCCCGCTGCCGCTCGAAGTAGCGTACTGAGCGGGCTACACCCACACAAAGAGGTCACCACGTCCTACCGCGTCGTCGAATACGATTCAGGCCCTGCGGGTATGCCGGCATGGAAGCCCTAATAGACGTGCGGGCGGTCAAAGGGTATTCGCTCCACCAGGGAGTGCGCGAAGGCACATACCGGTGGGTGCTAATCTTTTCCTCTAGCGAGTTCACTTCTTGTTCCTAGTTATTTAGGGACTCCTTACCTGAACGATGCGCGGTTAGTGCAATGCCAGCATTGTAAAGAGGACGACGGCGGCAAGGACGGAGAGGAGAAGGATAGTACCTTCTTTCATGGCATTGTTACTCCTGCCCCAATTCAGAAAATATGGGGAATCGGACGTCTCTTCACCCATCCGTCCGGCAAACGCAAGAGATCACCATGACAGGTAAGGACGAACTGCCTGATTGGGGGGCCGGGCTTTGAGGCCCGCAAACTCCGATCTCGCTCTTCGAGGATATCAGCTCCCTGGCCTTCATTCCCGCCGAAGATATGCCAGAATGGATAAAGGCCCGTCCTCGATCCATCGTCGCCGCTCCACAACGAGGAGCACGCTCACCTTGCACATGCCGAGATCGGCTTTCTCTGGACCGTAGTCGAGAACAGCCGCAAGGGCCGCCGCATCATCGGCCAGTGCGAGGAGGGAAAACCTCAGGGCGCCATGGCAAATGGGCCCGCGCCAGAGCAGAGATGCAGGTAAAGCAGTGGTTTGGCTTCGTCCCGGATTTCATCATCACGCTCGATGCCGAATACTGCCGGGCATGTGGCGCGCCCGTCTTCACTATTCGCGGACATAACGTGGAAGAGTTCGTCGGCGTTGTTCGCCGCTATGGCGCAGATGCAGCTGGTGTCCGCGCGATCGTAAATGCCGCTAACCGCCCGCCAGAGATAGCCCGGGCTAAGATTATTGCCCACGCTTGCGGCACATGCCAGCTCAGGGTCGCCTGATCAAATCTCGACGATGAGGCCCTGTTGGATCAAGTCAGTAACATTCACAGAACTGGCATTGAGAGCTTTATCAGCATCAACATATTTATCAGCGGTAAGGCACAAAAATACGGCCTGCACCCTGCCGCCTTCAGCTTTCACATCTGGCCGATCAATCGTCACACCCTGATACGTGCCTTGAGGTATGGCGTGACCGCGGATCTCGCAATCTCCGAGAGCTTCAAGGTTGATCAGGTGTTTAGCCATGCAGGCGATTCCTTCTTTGACGGGGCTTTGACGGACGAATGGCCAAAGCGAAACTTTCTGATGAGGTGAAAACCTACATTGTGCAAGCCCTGGCGTGTTTTGATAGTCCATCTGTCGTGGCGGCCGCAGTCAAGAAGGAGTTCGGGGTCGACGTGAGCCATGACCCGAACAAGAAGGCAGCGTCGGGCCTAGCGCCAAAGTGGAAAGCTCTTTTCGGAGAGACCCGCAAGACCTTCCTAGAGGATACGGCGACCATCGCCATCAGCCATCGCGCCGTTCGCCTGCGCGCTCTCCAGCGCATGGCAGAAAAGGCAGAGATCCAGAGCAACATGGTACTGGCGGCATCACTCCTAAAACAGGCCGCCGAGGAAGTGGGGAACGCCTACACCAACCGGCGCGAGCTAACGGGAAAGGACGGGAAGGACCTGCCGGTACCCGTATCGCCGGTCACGATCTTCCAGTTACCTGACAATGACAGGAGCTGAGCAAGGACAGGGCGCCCAGACGATCATCCGGCCGCAGCCGGGTCCGCAGACAGCATTCCTCGTCTCGCCGGCGGACATTGCGATCTACGGAGGCTCGGCAGGCGGCGGCAAGACATGGGCGCTCCTTATGGAGCCGCTGCGCCATATTGCCAATCCGCAGTTCGGCGCCGTCTTCCGCCGGTCCACGGTGCAGGTCAGAAATGAGGGCGGCTCTGGGATGAGAGCGAGAAGCTCTATCCGGCCATCGGTGCATCGCCCAAGGAGCATGTGCTGCAATGGAGCTTCCCTTCGGGGGGCTTCGGTATCGTTGCTCACCTCGAGCATGACAAGACCGTCCTGAACTGGCAGGGGCTCGCAGATCCCGCTCATCTGCTTCGATGAGCTGACGCATTTCAGCGCCAGCAGTTCCAGGTACATGGTTTCGCGTAACCGCTCTATGAGCGGAGTGGGGCCTTACACCCGAGCGACCTGCAACCCTGATGCAGACAGTTGGGTAGCAGAGTTAATTAGCTGGTGGATTGACCAGGACACTGGACTGCCGATCCCGGAGCGGGCAGGCGTCCTTCGGACCACGGATGTAGCAGAGCCGATACGCGTCTTAATATTGCGCGGTCGGCCTTCACGAATGCTGGATTGGTGATGCCGGAGGCCGAAAGCGGGTCGGTCAGGTCCGCGTTGATCTTCGCCTTCTTACCCTCGTCACTTCGCCTTCGAATTTGCCCTTCCACTCGCCGCGCTCAGCTCCGTGGTCAGCAGCGCACCGCGCCCGGATGGCCGCCGGTGTCGGCGGCACCTCAAGCGTTCGTTGTTAGAGTAGGGGACACCTTGTAGATTGGAGCGACAAGCTTGGAGATGGGGACCTTGGAGGCTCCGTTCTTTTCTTTCGCGAACTCGGTCTCGAGCTCGAAGGGCGGGCCACAATCGAAGGAGAATGGGCCGGACGTGTCACCGGATTGGGCGATCAGAAGGTCGAGACTGCCATGATGCGCACGCCTGATGGACACAGCCGGCTTTGAGCTCTCCCGCTTTCTCTCGCCGCCGAACACGGGTAACGTGATGCATCACCATCGTATGGACGGTTGATTTGTCGAAGGTCGTGCTGGCTGAGCAATAGCAGCGGAAGCGCTGCTCTTCAGGCTCAATACTCCGCCGCCATCCACATCTCGATGCCAAGGCACGCGAGCGGCAATATGGCGTCATCCAGACCGCCATCACCTATCGCGGCGATCCGAACCCGCAGTTCTCGGCCAAGGGCGAGGCACTCTTCGCCTGGCGATCGGCGTGGACCTATTCCACGGCCGAGCTGGTGAAGGTGCTCGCCGGCGAGCGGGAACGCCAATGTCACGTCGCCAATTTCGATACCGGCAAAAAGACTGTTGAGATCACAACCAAGCGCTCTGGCGGTTTCGACGAGTTTGCTCGCTGAAATCCGATCCTTGCCGCTCTCGTACTTCTGTACCTGCTGAAACGTGACGCCGATCGCATCGCCCAGTTTCTTCTGCGAGATCCCACTGGTCTCCCGAAATCGACGGATGTTGGCCACGGTCGCGTCGACATCCTTGTCCGCTTGGCTTCTCCGCATATGGTTTCAGTCCTTCGCTCGCATGCCGGCTCCGATCCGAATCCCTTGATGTGCTCCTATCCCACCTGATTTCAACATTCACCTTAACAAGGGAAAAAACCAGATGGATAAAACCGTGCCTCCCGGCGCAGCGATCTTCGATAGCGTCAACCGCGTTCAGCACGTAAATGGAAGCGTCTGTGAATTCGAACGCTCAGACGCCGGGCCCCTTTTCTCGTCGAGAGAGAAGGGGCCTTTTCCCGTCTAAGAACAGATAGCACCGGTGGTTATGGCGAGATCCGGCCGGTGCCTAAAACCACCGATCGCTCGTCTTCCCTTCCAGCATCGCAACCGCAGCCGCCTCGATGCTGCGACAGAGATCTTCGAATTCCGCCAGCAGCTCCTCGCGGCATGGGACCTCCTTGCGGAGCTCGTCGACCTCATAGACTCGGCAAAGGCTCTGAAATGCCAGCCTGTGGGCGCTAGGGAGTTTGTCGCGATAACGGGGCAGGGCAAGCCTGAGGCGCGCTCGACCTGCCCTGATCAGCGGTCTTCCTGAGGTCACTGGGCATCGAGCAAATCGGATTCGTCCGTGTGCCCCGCGTCAGTTGCACTATCTTCCATTGGCAGGCCTCTCCGCAGCGTCCCAGCCGGGCGATCCAGCTCATCTGTCCTTATCACAAGCACCAACGACGACTATTATGGCTCGGGAAACTCTTCCCGTCACCCTCGAACTCATGTCCGAGCAACGATCTTTGTTGCGGAGCGTTTTGTTTTCAGGGGCTCACCGAACGAGGAGTGCGATGCCTCCTGCCGAGCGCGTCAAGATAATAGAATGGGCTACAGCTCTCGCAGCAGTCGTTTTGGTAGCGGCATTTATTGCCGCGTTACTGTCTTGATGGCTCGATGTTCAAATGATGCCGGAGAAGCCTTATTCAGGCTGATCGTCGGGCTCGGCCAATGTCGGTGTGGGTTCGATCGGCCTTGACGATAGGGCTTTGAGGTCCTCGGCGAAGCCGGCAAGCTGTGCCGCAACGTCTAAAAGATTCGAAACGGCGCTATGTGCCGCAATCTCTGAGAGGTCAGAAGCTTGCTCGATTGGGCCGGCGCTTCTCGCTTCGCTATCGTCCATGTTCAATTCCCATTTCCATTGATGTGGATCAATGGCGAGGCTCGTCAAAGGCCGCGGGCCGATGACGAGCCTCCCGGCCGCCTGCGAGGGGCAAGACGACCAATGTCAGTCTAAGCCCGAACACTGCCGGCCGCCACAAACCAGCCGCCGAATATTCCCCAACGACAACCAGGAGACTTCAATGAGCGCCGCCACCGAGAGCGGCGATTTTTGCTACGATCGAGAGATCTGGGGGCCGACACCGGCGCAACAGCGCTACGACACCCGCAGATCTCGGCAACACGCCGGAAAAGACGGTGACGGCTATCTCTACCGCGGTCGAACCGGCATGCAGCTCACCGGCAAGGACAACTACCGCCAGTACCGCAACTGGTGCCGCGCGGCTGGTCTCGACTACCCCGACTTCGTCAAGGATCCCGACGCGGTCAATGCCGATCCGTGGGAAGGCCTGTGCCTCTGTTCTACTGGGACACACGCGAGCTGAACCGCTGGGCCGGCTAAGGCGACGCCGAGACCATCACGAAGAAGATCAACGGCGGCAAGAACGGCCTGGCTGATTGGTTTGACCGATTGGGGCGGATCTCGCTCGTTCTTCTCGGCCACCGACAACGTCCTTCAGTTCCAAGCCGACCAGCGCCTGCAGGTCGACGGCGATGTCGGACCGAAAACCCGCGCGGCCATGCATACGGCGCTCGTGGCGCTCACCCCGGGCGAAGCTGCACGGCCGGAGGTCAAGGCGGCGCCGGTAACCGAGGAGAAGCGGGTACCTGTCACGCCGCCCAACCTCGATGCTCCATGGTGGAAATCGAAAGAGGTCATCACGCCGTCTGTCATCGGCGGCGGCGCTTCGCTGCTCACTGCGATCGGCGGCATACCTTGGTAGAACCTCTTATTGATCCTCGTCGCGTTCGGCGGCATGGCCGGCTTCCTCTACTGGCGCAAGAACGCCGATAGGAAGGCCGTCGCAAAGCAGGTCGAGGGGATGGCGTAATGTTCTGCACTCCTCGCCTCATCGTGGCTGCGGCCGCTCTCGCTATCGTCGCCGCCGTCGTTGCCTGGATCTACCGGCAGGGCGGCGACGATGTCATGACCTCCAGCGAAAGGCAGAACAATGAAGCTGGCCGCACTGCGGACGATGTCCGCACTCGCTTCGATCTTGCCCTCCGGGGATGTGGGACTTCGGCGCCGGCAAGTGCCGACGGTTTCCGCCGCGTGGTGGGCACTGATTTAATCGGCGCGCGTAGCGGGACGCCGGCTGATCAGCGCAAGATCGACCGGACCGTCGTCGGCATTTGCGCCGCGGCGGTCTGGACGAAAGGGGAATGCGCCGGACGCGGGGAAGGGCGCTGAATGTCGCAGAAATATTCGCTTTGATCGAGTTGTTCAATGCGTGGTTCGGCGGCGCGGCGACGACCATGATTGGTGCACTGGTCGGGCGGCTGATGTGACACACAAACGAAGTCCGGAAGATGCGCCGGAAGTTCTTCGGCAAGGAGCTGCTCTGGGAAATACCCATCGCCGCCGGCATGGCCTTCCTCGGCGCGGCTTTGGCGTCGTGGCTGGCGCTGGAGCAACCGATGGCAACGGGCTTGATTGCTGCGCTCGCCTATCTCGGGCCGCGCGGGTCCGAGGTGCTGTTCATGCGGTGGTTTGCGGCGAAACTCGACGGGCAAAACTAAGCGGCCTGAACGCGCTATTGCCTGCGGCCTCAGCCATGGGGCCTTTTTGTGCGCGGCTTAGCCATTCCATATCCTGGGCCAAGCTGTGGAAAGCCGCGTCTTTGGCCGGCGGGGCCGATTAAGAAGAGGGAAGAACGCCACCCAGAGATACAAAAAGAGAAAGCTGAACAGCCCTGTCGCTGCATTCTTCTTCAGGTCGGTTCCGCTCCAATTGAGCGCCAGCATTCTACCGATGACAAGAGCGCCAGCGACATACGTCCCGTAGTAGAACATCGCTATCCTCTCCTTAGATTTGCGGATCCAGGCCTCATAGAGGCGAGTTTCCCCGCCCCGTCGCTCCTCGAGCCACTCAGCCTCGCTGCCGAAGAGGGCATTGTCGTTTTTCACACAATAGATGGCGACCTCTTCAGGCGTCGGGAGAACGATAAACATGGGCTTGTAGAGTTTACGGCGTACCCGCCCGGGGATGCTGATCGCATACATGACGCCCTTGCCCAAAAGCGCCAGTAGGTAAAGGATTGTTATGATTGCTGTTGCGGCCGCCGATAGATCGGCCAGTGTCTTCAAAACGTCACTCATTGCGCCCCGCGCTAACTATTCCTGGTGCAACCTAGTTGCGCAGGCCGAGCTGATCAACCAGTTCTAGATTTTGTCCTCGGATGGTTCGAAAACTCAGGCTGGCTGGAGCGCTCTCGAGGCGTTAGGCTGCCATCTCCGTCGCCATCATCTTCATCAGGTCACTACCCTTGCCAGTCGTCGCCAAGCACCTCCTTTGCCTAACTACCGTCGCGACGGGTGATGAGCATCTGGGGCAGCTCATGCTCTGAAATGCCGGTCGCCGGCAGCAGGCACGCCAATCGGGCCGATGCTTAAAGCAGAACCGATTCGGCTCCGACCGACCGACAGGCGAAGCCGAAGCTCTGATGCAGCCCCGGTGCTCACAGTAGTGGACATAGGGGCCGGTCTCGAAATGGGGCTTGGCGCCGTGTTCATCACTCGGCCTAGCGAGACCGATCCGGTTGGGACGCGGTCGAGCAACGCCATGTCGGTAGTCGTTAGTTCCGCCATCGATTTGCTCGCGAAATTTCTTTTGCTAGCAATTTGGCGCGACACCGGACCGGTATGCAATCACGGAAGCGGGGGATCCCGCGTTTTTTGTTTTGAGCTACGATGTTAGTAGCCCGTCTAGCGGCAAATGTACATTGCCGCAAGACGGGCCGAGCCGACACTGCCTTCAAAGAATGCTGACGTTCTCGGCTTTCGACTTGCCGGTCTTGCGGTCTTGTCCCAGCTCGTAGCTGACCTTCTGGCCATCCTGAAGAGAACCGCCAAAACCGAGCGCCGAGATGTGAACGAATACGTCTGGGCCGCCACTGTCAGGGGTAATGAAGCCAAAGCCCTTGTCTTGGGCGAAGAATTTTACGGTGCCAGTTGCCATCTTGTCCTCGTTGGTTGCTGAGCATCCCTCGCAATACCGGTCAATGCCCGGGACGGCAAGAGGTCTCAAGGCGAGCAAATCCTTCGATGACTTTTAGCTAGTGCCCGTCCATAAACGGTAAACTGCTGAATTTATTGGGCGAATCGCGATATCTGCGCGGGCAAAGCCCGGCGGTTTCAGGTATACTTTAGATCAAGCTACTGATTCTAAAGACAAACCCGTAACCGCCGGAACCGACAATGCGCCAAGAACGCACCGTCCAAGCCAGCATATTTGATCTTTTCGCCGAACACGAGATCGGTCGTGAACTGAAGGCGATGTCGGAATGGCTGGATGAGCATGGCGATTTGCTCGGGCTGGTGGCGCGGGACCTGCGCCGGCATGGTCTCAGACAGACCGGCCGCGAGGGGCTACCAGCTGAGGCTGTGCTGCGCTGCGCGCTGCTCAAGCAGCATCGCCAGTTGAGTTACCAGGAACTGGCCTTCCACCTCGAAGACTCCGCCTCGTTCCGGGCGTTTGCCCGGCTGCCGTGGGGCTGGAACCCGAAGAAGTCGGTTTTGCACAAGACGATCAGCGCGATCCGGGCGCAAACCTTTGAAGAGATCAACGGGGTGCTGCTGGCGAGCGCCCGGCAGGAGAAGCTGGAAAGTGGCAAGGTCGTGCGCGTGGACAGCACCGTTACCGCCGCACTGATCCATGAACCGAGCGACAGCAGCCTGTTATGGGACGCTGTGCGGGTGACGGTGCGGCTGTTGCAGCAGGCCGAGGCACTGGGTAGCGCCATTCCATGGCACGACCATCGCCGCGCGGCAAAGAAGCGGGCTCGGGCGATCGAATATATCCGCGGCCGCCCCAAACGGATCAAGCACTACCGCGAACTGCTCAAGATCACGCGCACGACCTTGAGTTATCTGCAGCAGGCCAGTGAACAGTTGCCGCGGACGGCGGGCCCGGCCGGCGAACTGTGGCAGGCCCAACTCCGCCACTACCGGCCGCTGATCGAGCGGATCATCGCCCAGACCGAACGGCGGGTCCTGGCCGGGGACCCGGTTCCGGCCGGCGAGAAGCTGGTGAGCCTGTTCGAGCCGCATGCCGAATTCATCGTCAAGGGCAGCCGGGGCGTCGACTACGGCCACAAACTCAATCTGACAGCCGGCAGAAGCTGACTGATCCTAGACCTCGTCATCGAAGCCGGCAACCCGACCGACAGCGAGCGCTTGCTGCCGATGCTGGAACGCCACATCGCCTTTTACGGCGAGCCGCCGCGTCAGGCGGCGGCCGACGGCGGCTATGCCAGCCGCGAAAATCTGAGCGGAGCCAAAGCCCGCGGCATCCGCGACATGGCCTTCCACAAGAAGCGCGGCCTCAGCATCGAAGACATGGTCAGCAGCCGGTGGGTCTATCGCAAGCTGCGCAACTTCCGCGCCGGCATCGAGGCCGGCATCTCTTGCCTGAAACGCGCTTATGGCTTGGGGCGCTGCACCTGGCGTGGGCTCGACCACTTCAAGGCTTATGTCTGGTCCTCGGTGGTCGCTTACAATCTCGCCCTCTTCGCCCGCCTAAGGCCGACCTGACGCTCCTGATCCGGTGGCGTTCAGAGCAAGCCCGGCGAGCGTCGGCCGATACCCTATGACCTATTGCCGCCAGATCGCTCTTCGGGCCATAACCTGCGCCGTCTTATGCCATCACGCGTCCCAAGAAACGGTGTCAGCCGGCAAACAACCTTTCAAAACCGCCGAAAAACAGGCGTTGTGGACGGGCACTAGCTAGGTATTTTGCTCGAGTGCCTGTCCCCCAATTCGGATGGCAGGAGGCGTCGACGTGCTTCAATGGCTCGAAATGGTATCGGCGTGAAGTTTTCCTTTTGTTAGGGATATTTGGCCAGAACATCAGAGGAGCGGCATGATGCCGTTCGGAGGCGCTGATGGGCTACGATTGGACCGGCAAGCAAACGCGCCGGCGGAAGATACTGCGCGGATGCGCGATCATCGTGTTTGCAAGCACGGCGTCCGCTTTCCTGGCAGCTGCGCTTCTACACTGATGGCGTGCACGCGAGGCCCCATGGGTGGCGGCCGCCAAATCGGCGGGCTCCAGGCTCGACTTGTGACCCTCTTTCTGATCCATTGCTCGGACGCAAGGACGGAGAACTCATGAAACTTCTGCAGCGTGAACTTCGACGCGATGTTTTGTGTAGGTTCTATAGTCGGTTCTCTGGCAAAGACATTTCTTTGATGACGCAGCACCCTAACTGGTGCGCCGCAATGAAAAAAGCGGATCGCTACCTCGCGAGACTTGCGCCCCATGCGAGCTCACTGATGAAAGGTGGTGCCGCCCATCAGATCGGAGCAATCTGTTACCGGACCAACGAAACGGGCGCCGTTGAAGTCTTGTTGATCACAACCCGCGATTCCGGGCGGTGGACGATTCCGAAAGGTTGGCCCATTAAGAACCTGAAGCCACATCAGGCGGCAGAAAGAGAAGCGTGGGAGGAGGCTGGCGTAGCCGGAAAAGCGAAGAAGCGAGCTTTGGGCTATTTCACGTATCTAAAAACTCTCGGCGACGGACAAACAACGCCATCGGTCGTTGAGGTGTTCAGACTGAAGGTGGACGAACTGCACCTCGAGTTCCCGGAACGGGGAGAGAGGGAGGTGGCGTGGCTGTCTCCAGTCGAGGCCGCCAGGCGTGTGCAGGAGCCGGAATTGAAAGGGTTACTGATGCGCATGCTCAAACAATCGCTTCGATAGACCCGCCACTAGAAATCTGCTTCCGCAAAGCTCCTTGCTATCGTTTACCGGCAAGGCGTCAGGCGATCGAGCTCACGCGGCCCGGTGGTTCGGAATTTAGCGCCGCTCATCCGTTTCGTTCGAATACCATTTTACAAAGCGCCCGACTAAGTTACAGAGGGCCTCCCGGTCGGGAACGGGTGCGATGGTTGTGAAATGCTGCTGTCGGACGGGTCGGACGGCAATCTTAGGCCCGTCGCTGGTATGCGCCGCAAGCGCGCCAGCCGCCCGGTTTAGGCGACCGAGTCTTACGCTTTGACGGCAAGCTTTTTTACTCGGATGAATCAGATCTCTCTGAGCGCTGGCTATGCGGACCGCCTTGTTCAGATCTGCAATCGCAGTCGCCGAATGGCGGAAGAAACCAAGCTCGAGCGTTGACAAAGCCGTTAGAGGCTGGCGGTTGCCGCCGTCATAGCGTCGATCTGCTCGTCAGAGAGGCCGAGCGCGCCGCCTAAGCGCGCGATAGCGGATGCATGCGGTTCGCGAGAGCTTTGCACCTGCCGCGTGCTCAGCGCCGGGACATGTGCCGCCGGCTGGCACATCAGACGCGTGACCAGATCCCGTGGTCGATCTTGCCTTGCAGCTCCGGGTAATCCGCAGCGTGGAAAACCGGTGCGAGACCCTGCTTCCGCTGCTTGAAATAGTCCTTCGTCAATTTCGCGATGGTGCCTGAGAGGAGCAGGATCGCGATTAGATTGATCGTCGCCATCAGGCCCATCGAGGCATCGGCTGCGTCGAAAACGGTGGCAATGCTCTCGTAGGCGCCCCAGACCACCATTACTAGCGTGGCGCAGCGCATGATCGTCAGACCCAGGCGATTGCCGGCACCAAGATAGGTCAACGCGTTTTCAGCGTAGGAGTAGTTGCCGATTATTGAAGTGAACGCGAAGAAGAATATCGCGATTGCGATGAAATAGGTTCCGGCGGCGCCAATGTGGACATTCATTGCGGCTTGCGTGAGCTGCGTTCCGGTGATGTTCGAACCGGGGTCCAGCGTTCCCGAAAGCAGGATCATCACCGATGTCGCCGTGCAGATCAGAATCGTGTCGATGAAGACACCGAGAGACTGAACGAAGCCCTGCGAGGAAGGATGATGCGGCACAGGAGTGGCAACGGCCGCAATGTTTGGAGCCGAGCCCATGCCGGCCTCGTTGGAGAAAAGACCGCGCTTGACGCCGTTTAGCATCGCCGCTGCAATTCCACCTGTGACGCCACCGGCTGCTTCCTGCAGGCCGAAGGCGCTCGAAACTATCGTCCAGAGAACGTGAGGCACCAGCGCCGCGTTGGCGATCAGCACATAAACCGCCATGAGCAGATACGCGACCGCCATGAAGGGCACGATGATTTCAGCAACACGGGCAATCTGCCGGATGCCCCCAAAGATAACGACGCCGGACAGCACCGCGAGCCCGAAACCGACTGTTAGCTTCGGAACGCCGAAGGCGGCTTGGACCGCATCGGCGATGGAGTTTGCCTGAACGGCATTGAAAACAAGACCAAAGGAGATGATGAGGCAGACGGAGAAGATTGCCGCCGCCCAAGGGGCATTGAGCCCGTGAGCGATGTAGAAGGCCGGGCCGCCACGGTATTGGCCATCTTCATTGCGCACCTTGTAGAGCTGCGCCAGCGCACTTTCCGCATAGGCCGTCGCCATGCCGACGAGTGCTACCATCCACATCCAGAAGGTCGCGCCTGGTCCGCCCAGATAGAGCGCGACAGCGACGCCGGCCAGATTGCCTGTGCCGACCCGCGAGGCGAGGCTGACCATCAAGGCCTGAAAGGGGCTGATGCCGGAGGTGTCCTTGGATCCGCCGCTGCTTAGCACTCGGAACATTTCGCCGAAGTGGATGATCTGAGGAAGGCCGAGGCGAATTGTGAAAAAAAGGCCGACGGCTAGCAAACCATAGATGAGCACATAGCCCCAGAGGATTGTGTTCAGAAAGGCTATGATCGTATTCATGCGGTGCTCGCTCCTCGAAGGCCGTCGATTTTGGAAATTGCGCCCGGGTCAAATTCCCGTTTCGATTGATGCGACGCACTGTGCGGCATTACGGCGCGAACTTGGCGCAGGTCAAGGTCTGGCGTTCCAAGATCCAGCAGAACATGATCAGTGAGATATCCTGGGAACTTCGCATAGATACATCCTCCGGTATCACTAAGCTGCCGCCGCAGGCCGGAGAGGTCGATTGCGCTTCGGCGCGCTTCTCCGAGATCGGATACCGCCATAGTGTCCACTTAATCGTGGTGGCACTGTCCCACACCAGCATAGTCCAAGCGGTCACCCCGCCACGCTTACGTGATACGAACGATTCAATTTCGCTTGTCGCGAAGTTGTGACGTTCCTTGTCCCCGCGGCTGTGAAATGCCCGATCGAACGAACCGGGCAGATAAAGCGAAGCACCTGGCGTCAGCGCATAGCTGACGCGACACTGGCGCCGATTGTCGGTGCCGGAGACATGTCATCCGAAAAACCCAGGTTGCGCAGCCAATGGTCGTCCATGCTCTTGATGCCGAAGCTCAAGCCACTCTAAATGGCGCCGCTGATGGTAAGATCGCCGAGAACGTGTTCGCCGCTGAGGCTGAGGAAGCCCACCGGAATCTTTTGCCGGTAGCTGACGCCTTTTCCCAGTCTGGAGCCTTCCGCTGGCCTTTTCGGAAGCCCTCCTCGTTCGAATAGATGCCGGACCCGCCATAGGCGGTCCATTTGACGTCGGTATGGCGCATACCGGCGCCGACCGCGATACTGCTGCTCTCATTGCCGTAGATAAGCCGGTTCAACTCGATCGCTGCGGTGATATAGTGATCGAGTTCGGTAACGGGATGGATTGAGGGTGGCTCCAGTCTTCGCGCCCGAGAATCATTCAGTCGTAGTCAACCAGGTGACCATTGCCGCCGGTGTTGACTTTGACGCTGCCCTTCAAGCTCCAGTTGTTGTCGATCTGTCCGTCGACACCAACCTTGAAAAGAGTGACTCCTTTGCTTTCCCAGTTCAGCTGGCTGATCTCGTGGTCGCCGGCATAGAAAAATTCCTGCGCCTTGATGTTCGCGACGCCGATATCGCCGAAAACGACTAAGCTGCCGTCGTCAGAAGAGCACAGAGCCTTGTCTGCGGCGGCGAATGATGGAGCAGCGAACAGAAAACAGGAGATCGCTACGGATCTGATGGAGACGCGCTTCATCGCTGACCGCGTCTTTCGTTCAGCGCCTCCGTCTTGAGCCTGAGCTTCTTCCCCTCGGATCCCCTTCGTGTGGCGCGTCAGACTTGCCGATTGCCGCGCGAATGGTTCGAGGCCAAGACCCAGTTCGCCGCTGTCTTCGGCGAGAGATTCGTCAGTCAATGACGAGAGCGGCCTCGCGCACAGAATTCCTGACAAGTCCCCGGCAGAACCTGTCGATAAGTCTTGCCTTTCTCGTACACTGCCTTCCTTCCGACCGAAATATCTGCAGGTTGCATCCTCGATCTCAATTTGTAACAGCTTGTGGAGAAGATCATTGACGGAATCGCGCTCAAACGAACTAAGGCTTGAGCTCACCAGCCGCATCGTGTCCGCTTACTTGAGCCGCAATGTCATAGCTCCCAGCGAACTTCCCCATCTTATTCAGCAAACCTACGGCTCGCTGGGCAACACTTCTGCACCCGCGAAAACTCCGGCCACCGTCGAGGAGCAACGCCCCGCCGTCCCGATCAAGAAGTCTGTGACAGATGACTTCATCGTCTGCCTTGAGGACGGCAAGAGTTTCAAATCTCTGAAGCGACACTTGATGGCAAAATACGCACTCACGCCGGAGCAGTATCGAGAAAAGTGGAAGCTCCCGCCCGACTACCCGATGGTAGCTCCGAACTATTCCAGAAATCGATCCGAGCTCGCACGCGCGACCGGCCTGGGAAAGAAATCGGCGGCAAAGCTCTCCCCGTCTCTGCAAGCGGTAACATCGGCCTGAAGTTCGGCTGATTTCGGCTGATACCGTGAGGCGAGAGGTACCGATCGCAAGCGGGTACGTCACCAAAGGAGGGAAATCCAATGACCGACTGGCGAAACCTGACCGAAGAAGATGCTATTCACACGGCGGTGGACGAGCACGGAAAAGACGCCACGGACATCAGTAGCCTACTGCGCTCTTGAAGCGTAGTGAAGTGGACACGCCAGAGTACCGCTTCTGGTTCGGACTCTTTCTGAAACTTGCGAAGCGCGGCGGTCCATGAGGGCAGGGTGACCGAGGAAGAGGCAATCGGCCTGGCGGCTGGCATGCTGGTGGCGGGGCACGAGACCACCGTCACGCAGATCGAATTCGGCCTACTGTCCATGTTCCGCCATCCGCAACAGCGCGAACGCCTGGTAGGCGATCCATCGCTTGTGGACAAGGCGGTGGAGGAAATCCTGCGCATGTACCCGCCGGGCGCCGGCGGGGCGGCATCATGCGCTATCCAAAGACCGACGTGACCATCGCGGGCATGCATATTCCCGCGGAGAGCAAGGTGCTTGTTGACTGCCGGCGACGTCGTTCGATCCGCGCCATTTCGACGACCCGGAAATCTTCGACATCGGACGCGAGGAAAAGCCGCACCTGGCGTTCTCCTACGGCCCGCACTATTGCATCGGCGTGGAGCCGGCCAGGCTGGAACTCAAGGTGGTGTTCGGTTCGATTTTCCAGCGCTTTCCCGCGCTGCGCCTGGCCGTGGCGCCAAAAGTGCTTACTTGCGCTTGACGGGCTTGCCAAGAGCAACCGCCTCGACGCGGTGGTGATCGCCCGCTACATCGCCGACTTGCCGACGCTGGAGATGCGCATCGATCCGCTGCGCGAAAAGCCCATACGACAGCATAGGAAGATCTGTTCTTCCGGCGGCACACCGACAGCCGTGGCATAGCTGTAGGAGGTCTCCTCCACTATTTGGAAGCCAGCCTCAGCGATGATCGCCCGCAGATCCTCCCGCAGATAGCCGGAGACTCGGATGTTGTTTCCGAGGAAGGGGATTGAGAAATCATCGACATCGGCCTCCACCATGGATAGGGCGAACAGGCCACCAGGGACCAGCAGATTGCGAATCGTCAGCAGTGCGAGGGGAATCTCCGCACGGGGCAGCATTAGCAGCGAGAAGAAGGCCGCGACAGCGTTGAACTGGCCGAGTTCCCGCGGTCCACCTGGTCGCAAGTCCGCAATGTCCATCTAGTGGAATGTCGCGCCGGGGACACACTCCCGGGCGAGTTTCACCATTCCGCCTGACAGATCGATCCCCACGACCTCGAAACCGGAGGCCACGAGCTGGCGCGCAGTTGGCACGCCGGTACCGCAGCCCAGATCCAGAACCCGAGCCCCGGTCGGCAAGGACCTGATCAGCCAATCGCCCGCTAAGACTTGACCCTGTTTGTTTGGGAAGGCTTCATCATAGTGAGCGCCAATGGCATCGAAGGCTTCTGCCTGGCCGTCGCGATTAATTCGAAGGCTGTCGTAGCCGCCCGCTCTGTGTTGATTGTCCACTTGAATACCTTCCTTAGAACGATCTGGATCGTATTGCCGGCACGGAGATCAAGTTCAGAGCAAAATCCCTGCGAGACAGGTGCAGGCGGATGCTCGGTCATGAAGTCCCCGGCTTCCAGGGCCGCTGGCGGCGCTGATCGCCTGACTGCAAATTCCGAGGCAATCCGCCCCCTGATTCCGAAATGATCTCGCCCCCCAATTCCGAGAAATAGTCGCCCCCTGATTCCGAGATGATGCCGCCCCCTTGGTGAGGCATCTGGCGTGGGTGTTCTGCTGGTGTGAAGTTTCTTCCTTCGACGGTGACGAGGAAGGAACGGGATGCCTGCGGAGAGACTAGAGATGCGGCGTGTCCGCGAGATATTGAGATATCGCTTCGAGCAAGGACTTGGTCACAAGTCGATTGCGATCCGGGTTGGAGCCGCGCCCTCAACGGTGCGCGAGACGCTGCGACGTGCGGCCATCGCGGAGCTATCGTGGCCGTTGGGTGACGATGTCAGCGATGCCGTCCTGGAGGGGGCCGCTTTACAAAGCGGCCGGGACGAAGACAGGGCACCGTCGGAGCCCTGAGCCGGATTGGGCGCTGGTCCACCGGGAATTGAAGCGCAAGCACATGCCGCTGCAAATCCTTTGGGACGAATACATCAGCCGACATCCGGACGGCTATCGTTACAGTCGGTACTGTGACCTTTACCGCGGCTGGGCGATGAAGTTGCCTGTGACGATGCGGCAGGATCACGCGGCCGGCGACAAGCTGTTCGTCGACTACGCCGGCGACACGGTCACGGTTGTCGTTGATCGGCTGTCCGGCAAGACACGGCAGGCGCACCTGTTCGTGGCGGTTCTGGGAGCGTCCAGCCTTTCGTTCGCGCAGGCGCGCTGGAGTGAGACGCTACCCGACTGGATTGAATGCCATATCCAGGCGCTGGAGTTCTTTGGCGGTGCGCCAGCCTTGCTGGTTCCCGACAATGCCAAGGTGGCGATCATCAAGGCCTGCCACTTCGATCCCCAGGTAAACCGGACATATTGCGCGATGGCGGCTCACTATGGAAGTGCCGTCCTGCCGACGCGGCCGCGACGTCCGCGTGACAAGGCGAAAGTGGAAGCTGCAGTTCGTATCGTCGAACGCTGGCTGTTGGGCCGGTTGCGCCATCGCACCTTCTATAGTTTGGGCGAGGTTAATGCGGCGATTGCCGACTTGCTTCATGACCTCAATGATAAGCGCGTTCTGCGCCGTGTCGGCGCCACCCGCCGCCAATTGTTCGAGGAGCTTGATCGTCCGGCTTTGCGACCGCTGCCTGTCGAACGTTATGTCTTTGCCGAATGGCGTATCCGCCGTGCCGGGCTGGATTATCACGTCGAGATCGAGCGGCACTATTATTCCGTGCCCTATCGCTTCGCCCGCGAGCAGGTCGAGGCTCGTATTACCGCCAATACGATCGAGATCTTCCATAAGGGCGAGCGTATTGCTGCCCATCGCCGTTCCAGCGGCAACGGCAAGCACACGACGATCCCCGATCATATGCCCTCGGCACATCGCCGTTTCGCCGACTGGACGATCGAACGGATTCAACGCGAAGCCTCTGCCATGGGGCCGAATGTTGCGCTGTTGTGCGAGCGCTTTCTTGCCGACAGGCCTCATCCCGAGCAGGGCTTTCGAGCTTGCCTCGGCATCATCCGCCTCAACAAGAGCTTCGGCCGCGACAGGGTCAATGCCGCTTGCGGCCGTGCGTTGGAGATTGGCGCACGAACCTATGGCTCGGTGCGATCCATCCTCGACAATTACCTTGACCGGACGGCTGCCTCAAATGGAGCGGCGCCGCATGAACCGATCCATCACGCCAACATCCGCGGACCTCGCTATTACCACTAACGAGAACGAAAGATGCTTGCCCATCCAACACTGGATAAATTGAATGCCATGGGCCTGGCCGGCATGGCAAAGGCCTTTGGCGAACTTGTTGCCAACGGCGAAGCCGAACATCTCTCGCACGCCGAATGGCTCGGACTGCTGCTCGAACGGGAATGGAGCTCCCGTTACGATCGGAAGCTTGCGGCACGCCTCAGGTTTGCCAAGCTTCGCCACCAGGCCACCCCAGAAGATGTCGACTATCGCGCCGACCGCGGCCTCGACCGTGCTCTCTTCATGAAGCTGCTCGGTGGCGACTGGATCAACGCCCATGACAATCTGGCCATTTGCGGCCCCTCGGGTGTCGGAAAGAGTTGGTTGGCTTGCGCTCTCGGCCACAAAGCTTGCAGAGACGATCGCTCAGTTCTCTATCAACGTATCCCAAGGCTTTTTGCCCAGCTTGCGCTCGCGCGTGGTGATGGCCGCTACGCCCGGCTGCAACGAACCTTGGGCCATGTTCAGCTCCTGATACTGGACGATTGGGGGCTCGAACCACTCAACGAACAGGCGCGTCATGACCTGCTGGAAATCCTCGAAGATCGCTATGGACGCAAATCAACGATCATTACCAGCCAACTTCCCGTGTCCGCCTGGCACGGCGTTATAGGCGACCCAACCTATGCCGATGCCATACTCGACAGGTTGGTCCACAATGCCCACCGCATCGAATTGAGCGGCGATAGTCTGCGCCGAAATCTACCGCGCAAAGCTTGACACCTCGCCTGAATGAACTGACAACAATCATCGCCTGCAGACCCCACTAAACAGGGGGCGAGATCATCCCGGAAACCGGGGGCGCAATCATCGAACAAAGGGGCGGCTTCATCGGAATCGGCAGCCTGACGGAACACGGGGTCGATAACATCGCCGGCTGCGAGGACCCTGCCGAGGTTGTCATCGTCGGCCAGGTATCGACCTTGATGCCCGGTCCGGCCCACCTCTACGTGACCGCGGAACCACGCGGTTGCTGGATCGTGACAAGACGAAGCCGCGTGTGGGCAGCTCCTTCGCTTAGCTTGTATGCACGTTTCGGATCCGAACGGCGGTCACTGATTTCCGGCGGCTCGCGCTCTCTGAGAACTTCGTCGATCACTCGGTTCCAGATGTCTCTAACCGTAGCTTTGAGCCAAGAGGCTGTCCCGCAGGATCGACTCTGCTCGGAAGCGATGTCGACGGATGAACGACCGTGAGCTTGGAGGCAAGATTCGGCAGATGGAGCGCCTCCTGCACTGCTGTGCTGGCGCCCCCGACAACGACCTTGCTTCGGGTAGAAGAAGCGATCACAGGTGGCGCAAGAAGGCACGCCAAATCCATTGCATGTCATTTCCGAGGGAAGGTCAAGCCAGCGAGCCTGGGCTCCCGTTGCGATGAGGGTTGCCTCGGCGATGTACGTGCGCATCTGCTCCATCAGTAAAGGTCCTTCGATTGATTCAGCGAAACCCGGAAGTTCTCCACATCCGTCGTGATGATGATCTGGCCGCCGGCCCGCCTCACGAAGGAGCTGTTTGGGGTTGACGCCGGCAACCCAGATGGCGGCTGTATCATCCGGCCGATCGCGCCCCAATCATCATAACTACATGCCGTCCTTTCCCCTGGGGTCTCGATGTTTCCTCGCTGTTTGAACCATTTCTGTTTTGGGTGACGTGAATGGCCGTCGGCAGCTTGCGCATCTCGCTAGTAAGTCACTCAAGAGTCGTGCCAGGTCGTGGGAGTGAGCCAAACACGAGATAAACCGGCGCAGGAGCAGGCCGCCGCAAAGCGGACGGGTGATTCGCGAGCCGAGAAGCTGGCGCCGAACAACGGGCCCCGGCTTGTGATTTGCCGGATGACGGCATGAGCACAATTGTACCGGCTCCTTGGTAGTCAGGCGCCCTCGACAAAGGGCACAGGTTTGCTGGAGTCCATGCCGCGAACCGAGCCCCATCAGCAGCCTGTGACTTTACTGCGTCGCCGCATCGCACGGCTGCTGTCTTCCTAGTGCTGCATCGCCGCCCGCGGCTCAGCCGAAGCTTCACCGTGATGGTCGTGCCTGTTCGGCAGATCTCGAATGCTTCCGTTGGACCAACATGCCGATTTCGGGTCCGCCGTCCGCATCAGGGCAAACGCCGAGCACCTAGGTGGCTTTGACTAGCCAGTCGGCGAACAGCCGCGCCTTTGCCGTTGCGCGCGAATGGATCCTCAGATGAAAACCGACGGGTGAGGGGATGCTTTCTTGCACGAGTTTCACCAGCCGCCTTTCCTCGATAAGGCTCCCGACGAGCCCGTCCCACCCAAGTACGGCCCCGACATCGTCTTGAGCCGCCTGAAGTGCGATCATGTAATTGTTGACGTAAAAACTGCGGCCCTTCGGGGCGGGACATCCGAGTGCGGCAAACCAATCGTCCCAGGCCGTCCAACCGGTCTCGTTGCTGCTGGAATGGATCAAGGGTGCTTTGAGCAGATCCTCGAGCCGGGCAATGCGGTGCTCGGCGGCAAATCGTGTCGTTCCCAGCGCGATAATGTGGTCCTGAAAGAGTTTCCTGTATTCTACGCCGTTCTCCTGGGGGTTGCCGTAATGGATCGTCAGATCGCAACGGCTGGTCATTCCAGGCACATCACTGACGACCTGTGACACGGTGATGGAGGGATGGATCTTCCAGAAGGCCGAAATCTTCGGTGTGAGCCAGAGTGAGCTGAACGCCGTGGTCGCGCCGATGGTCACGTCGACGGTTTCGGGGCGCTCGCGGATCTGGGTAAGAGTTTCCGAAATCGTCTCGAAGCCGCGTTGAATGACCACGAAGAGGAGCGCTCCCTTCTCGGTCAGTTCGACACCGCGGTGGTGGCGCAGGAACAGGCTGCATTTGAGGTCCATCTCCAGTGCCTTGATCTGGTGGCTGATGGCCGCTGGCGTCACATTCATCTCTTGAGCGGCTTTCTTGAAGCTCGCATTTCGCGCCGCCGCCTCGAAGCAGACGAGGGCGGTCATCGAAGAGAATTCATAAGGGCGTGGCATACGGGTCCCGTTATATGTTCTCCCGCAGGAGTGGGTAGGCTTTGAGATTATTTCAGCTAATCCAAGGTGAAATTTAACGCTATTGCCAGACGGTCCGGTTTGCAAGAATAATTGATCTGAATTGAACCATTGCCCGGGAATTTGCCAATGACAGCTAACCCGACCTCGATTCATCAGCGGCTCGATCGCCGTCTATCGGGCTTCAGCCTGGAGCAGCCCTTCTATACGTCGCCCGAGGTCTACGCGCTCGACCTGCAGCACATCTTCTACAAGCAATGGCTCTATGCCGTTCCGGTCTGCCAGCTCGCCAAGGCGGGTAGCTATACCACGCTGCGCGTAGGCGCTTATGAGGTCGTCATCGTCCGTGGCCGTGACGGTGAAGTCCGTGCCTTCCACAATTCCTGTCGCCACCGCGGGTCGTTGATCTGCAAGGCGCGCCAGGGGCAGGTGGCGAAGCTTGTCTGTCCCTACCACCAATGGACCTATGAGCTTGACGGTAAATTGATCTGGGCGAACGACATGGGTCCCGATTTCGATGCTTCGAAATACGGCCTGAAACCCGTCAACCTGCGCAATCTCGACGGCCTCATCTATATCTGTCTTTCCGATACGCCGCCGGATTTCCAAACATTCGCACAGCTGGCGCGCCCCTATCTGGAGGTTCACGACCTCAAGGATGCCAAGGTCGCGTTCACCTCTACGATCATCGAGAAAGGCAACTGGAAGCTGGTCTGGGAGAACAACCGCGAGTGCTATCATTGCAGCAGCAACCATCCGGCACTCTGCCGCTCCTTCCCGCTCGACCCGGAAGTTGCCGGTGTTCAGGCCGATGGCGGAGTATCCAAGAAGCTGCAGGCGCATTTCGACCGTTGCGAAGCCGCCGGCACACCGGCGCAATTCGTCCTTGCTGGCGACGGTCAGTATCGCCTCGCACGTATGCCGCTGCAGGAAAAGGCGTTGAGCTATACGATGGACGGCAAGGCCGCTGTTTCCCGGCATCTGGGCCGGGTTGCCCCGCCGGATGCCGGCACGCTCCTGATGTTCCACTATCCGTCGACGTGGAACCACTTCCTGCCGGATCACTCACTCACCTTCAGGGTTATGCCGATCAGTCCGACCGAAACCGAGGTCACGACGACCTGGCTCGTACACAAGGATGCGGTCGAAGGAGTCGACTACGACCTCAAGCGCCTGACGGAGGTCTGGATCGCCACCAATGACGAAGATCGCGAGATCGTCGAAACGAACCAGCAAGGGATCCTCTCTCCGGCTTACGTGCCCGGTCCCTATTCACCGGGTCAGGAAAGCGGCGTCATGCAGTTCGTCGACTGGTATGCGGCCTGGCTGGAGCGCGCCCTTGCGCCGCGTCAAGTGGCTGCGGAGTGAGCAGATGACCCAGTTCAAGCAGCTCAGTTTCTGGAGTGATGCCGAGCCGCTTGAATGCGTCACGCGCACGCCGGAAGCTCCCAATGTGGTGACCTTCAGCTTTCAAAGTCCTTCCGGCGCGCTGTTCAACCATGATCCGGGGCAGTTCGTCACTCTGGAACTGCCCGCGCCGGGCGGACCGCTCTATCGCACCTATACCATCTCTTCTGCACCCTCGCGGCCAACCGCACTGACGATCACGGTCAAAGCGCAGGACGGGTCCACCGGCACACGCTGGATGCTGGACAATCTGCATAAGGGCATGCGCATCAGGGCTATCGGGCCGGCGGGAAAATTCTCGATCGTGCATCACCCGGCTGATAAATACCTGTTCATCTCGGCCGGCTCGGGCATCACCCCGATGGTGGCGATGACCACCTGGCTCTACGATTCCGGACGCGAGCCGGACATTGTCTTCATCAATTCCGCGCGCCGACCCTCCGAGATCATTCTGCGCGACAGGATGGAACTCATGGCGTCGCGCATCATCGGCATCGACCTGAAATGGGTGGTCGAAGAGCCAGACCCGTTCCGGCCCTGGACCGGCTACCGGGGCATGTTCAATCAGATCATGCTCGGCCTGATGGCGCAGGATTATCTCGAGCGCGAAGTGTTCTGCTGCGGTCCGGAGCCCTTTATGCGGGCCGTCCGCGAGGCGCTTGCCGGACTTGGCTACGATATGAGCCGCTACCATCAGGAGAGCTTCACGGCGGATCCCGGGCATGCCGAAGACGTCCCCGAGGATGTGATCCCCGATGAGCAGAACCATGCCGAGATCGCCTTCGCCCTCTCCGGCGTCACGACCAGATGCAGCGAGACGGACACGATACTGGCGGCGGCAAAGGCTGCAGGGCTGGTGATCCCGTCGGGCTGCTCGATGGGGATCTGCGGCACGTGCAAGGTGCGCAAGACAGAAGGCCAGGTCCACATGGTGCATAATGGCGGCATCACGGATGAGGATGTCGAGGACGGTTATATCCTCGCCTGCTGCTCGAAGCCCTTGGGACGCGTAAGCGTCGAGGCATAGCTCCTGAATCGGGACCATGAGTTGCGGCACGTTCGGCACAACACCTTGCCGGAAAGCTGTTGAGGCTCCCACAGCGAAGAGCCGCTTGACAAATTGGTATTATGGTATACCATAATACATCATCTTGAAGGGGCCTGCCAGTGGCGGCTCAAATACGCAGGGAAGTGCGGGAGGTCCCAGGCACATGGTGAATCTGCCTGCGGAAGCCATCTATGCGACGATGGCAGAATGGTTGGCGCGCAAGGAGGGATTGACATGAAGGCGGACGTTTTCGACCCGAGAGCTTTGCGCGAGGCGTTTGGAGCGTTTCCAACCGCAGTGACGGTCATAACAGCCAGCGATCCGGCGGGCAGGCCGGTTGGTTTCACTGCCAACTCCTTTACGTCTGTATCCTTGGATCCGCCGCTGCTGCTCGTTTGCGTTGCCAAGACTGCGCGCGACTACTCGACAATGACCACAGCCGAGCACTTCGCGATCAACATATTGTCAGAGGCGCAGAAGGATGTGTCCATTAAATTTGCCCGCCCCTTGGAAGATCGCTTCGCTGCTGTCGACTGGGCGAGGGGTCCGAACGGCTGTCCGATATTCGCGCAGGTGGCGGCGTGGTTTGAATGTTCGATGCATGATGTCATCGAGGCGGGCGACCATGTCATGATGGTCGGTCGCGTGACGGCCTTCAAAAGCAGCGGCTTGAATGGCCTAGGCTATGCACGCGGCGGCTACTTCGCTCCGAGCGTCGCGGCAAAGGCCAATTCCTCTGCAACGGGCGGAGAGATCGGCGTCGTCGCGGTGTTGGAGCGCCACGCTGCGCTTTTCCCATTGGGCGACCAAAATCGATCCCTTCCGAGTTACAGCGCCGGGGGCGGCGACCCAGCAAAGACGCTGGCGTCCCAGCTTGAACGATCGGGACTGAGCGTCCACGATTGGTTTTCTCTGCTCGACCTTTAAGGACAAGCGGACCGGCGACAGGTCTACCAGCGATACCATTTATCATCGGCGCAGAGGTCGAAATATCGAAGCTTCATGAGGCCAATGATCCGGCCGAAGTTGTCGTGCAAGTAGAGGAGAGTCAACCGGCACCGCAGCGTCGATTGACGCCAACCGGCACTCCTCAAAAGCGGGCCAAGCGCGCCTCCGACCAAACAATCGTGCGTAAGCCTGAGGTTGAGTACGAGGATCGAAGGGCCCAGCCCGGGACTGCCGACAATCCAATCTCCGACGACGAGCTTGCCGCCTTGGACGCCGACAACAAGCGCCTCAAGAGATTACTGGCTGAACGGCTCCGTGCACAGAACCTTCGGCTCAAGAAGATGCTCGAACGATTTGACGGATAGCGGGGTGGCCCTACTCGCCTGGGAGCAAAGAAGCCCGCGGACGAGAGTTCCACGGAAAGCCGCGGGGACTGCCACCTCGATGGCAGCTGCCGGTTTTTCGCGCCATCCGTCGAGGTGGCATGAGAGGAAAGCCCGCACTTTGTGGGGGTCTTTTGCGTCATAGTTGTTCAGTTCTGCCGCCCTTGGAAAACTGCGACGTAAGCATCCGGCCAGGGCCGCAGTCTGAAAGGCTTTTAGAGCGGTATGTATTTAAGCCCGTTCATATCCCGCCTCTTTGAAGTAGGCTGCGCATTCCTGTGGGGTGACGGCTTGGAGAATGTGGCGCAGTTCGTCATGGATTGCATCGCGTGATCTGGCCTGTGCCTCACGCAACCAGTGCTTGATTTTGGCGAAGAGCTTTTCGATCGGATTGAGATCGGGGGAATATTTCGGCAGAAAGAACAGGCGGGCGCCGGCCTTACGGATGGCGGCGCGGATCTCCTGACCCTTATGGGAGCCGAGATTGTCCAGGATGACGATGTCGCCGGCTTTGAGTTCCGGCACCAGAACTTGCTGGACATAGATGCGGAAGCGTTCGCCATTGATCGGGCCATCGAGGATAAAGGGAGCGCTGACGCGGTCGGCCCTGAGTGCGGCGACAAAGGTCATGGTGTTCCAATGGCCGAAGGGGGCGTAGCCCACCAGTCGTTCGCCGCGAGGCGCCCAGCCCCGCAGCGGCGCCATGTTCGTCTTCGTCCAGGTCTCATCGATGAAAACGAGGCGGGCGGGATCAATTCCGGGGCAGTGCTTCAGCCATCGTGCCCGGTGGCGGGCGACGTCGGGCCGCTCCCGTTCGCTGGCGACCAGCGTCTTTTTTTATAACTCAACCCCTCTTCGTGCACGAAGGTCCAGACGGCGCGATAATCCACCTTCAGGCCGCGCTCGCTCAACTCGGCGACAAGTCCGTGCAGCGTGAAGTCGCGCTCGCGGCAGCGGCAAAGCAGCCAAGCCCGGTGCGGACCGGAAAGCTTGCGGGGCTTGTGCCCACCCATCTGGCCGGGTGCGGCGCTGCCCGTCTCGCGAAACCGCCGCACCCAATCGATCGCGGTGCTGATGCCGATGCCGAAGCGCTTGGCCGCTGCCCGGCACGATAGGCCCTCGCCCGTCACCGCATCGACAACGCGTTCCCGAAGATCATTCGAAAAAGGTCTCGCCATAAAGGCCGGCCTCCTTCACCGGCCTGAATGGTGAATCTGATTTGCGCAGAAAAAGGAATCCCCTTTCCGATTCCGCCTAAATGCATCCCGCTCTAGGTTTCTCATTCAATTCTTACAACTTCGACGCCAATCTGGAGAGCGCCTGGCGACAAGGACATGGAGGTTAATTGGGTTGCGCGGCGATCTGGATGAGACGGTGGCGACAATCTGGATGAGACTCTTATGTCGCGGTGGGCATGAAGGTATCATGCTGATTCCAGCGACCATCTCATCCAGATCGCCGTGCAATAGATGCCCATTCTGAGACCGGAAGCGCCGCCAGCGGGCCGTCCTCAGACGGCGATCCTCTGCGCGAACACCAAACAATCGGGCATCAGCGTATTTAGCCCTTCAACCAGCATGTCCGACGCTTCTGCTAGCGCGCCTACCGGCATTGTCTCAAGGCTTTCTAACACAAACCACATGCGACGATCGGTTGCGTCCAGTCGGGTGCGCGTGCCCTGCCGCCAGTTCCAACGCCGGCATGTGACGCCCGCATCGTCTCGCCAGATGACCTCTCCAGGAAGGGGATTCTCGATCACTACTTCGCCGTTCATGACTGTTTCGAATCGTTCGCGTCCGTCGGCCACGGTAAGAAGCGGACGCCCGGCATAGGCAATCGTAGTTCTCGCCGCCAACGGGAATGGCATATTTGAGACTGACGGCGTTATAGAGATCGACGATAGGATTGATCGAAGGAATCATTCCGTCCTTCAACACCCGCTTTCTCAGTGCTTGCGCCGAACAGGGTGTCCGATTGGGCTTGGCTCCAAACCGGGTATAGGCGTCGGCCCAACTGGTCAAATGGGCGTCCGCCCATGCTGGACCGCCCCGCAAGACGTAATCGCAGGCATCCGTCAGAAGCCCCGTGTGAAGGCTTCCTTCTCCGGCATTTGTTGCGTCGACATGAATGCTCATCGCTCTGAAACCGGGTGCGATTTCCTTGATCCGATCGTCGATCACGGGCGATTCAAACATCTATTGCTAACTCCAGAATTCCATTCAAGGGCCAATTGCTCGTCTCAGACCGGGATCATGTCAGAAACGATCTGATCCGTAGGGCTGCGGCTATCGGCAAGTCCGTGTTTCACCCCTTTGCGATCGGCCCCAGGGCGATTTTGGCTCATCTTGCGCTTCCCCTGCAGCGAAACGACGGGCATGCGAATACCGACAATGCCGCGAAGCTGAGCCTTGATGTAGGCTTCGGGAGCGTCAGTGACTGCCCAAGGTAGCGAGCGTGACGCCTCGTGAATGCCCGTGAGGCGCGACACCACCTCGAATAGTCGTTCGGCTTCTTCGAAAAACTCAACCGGCCCGGTCGCATGAACGGCTGTGTAGTTCCATGTTGGGACTACCTTCCCATGCTCGGCTTTTGAGGCGTACCAGGACGGCGTCACATAAGCGTCCGGTCCCATAAAGACCGCAAGTCCATGTCCGACGACAGGAGCCTGCCACTGCGGGTTCGGTCGCGCCAGATGCGCATAGAGGACGCCCCTTTCTCCCTCCGCCTCATCGAGGAACATAGGTAAGGGGGTGGCCATCGGACCACCGGGTGTAGCCGTCACGAAATTGGCAAGACGACATTGCCGCATCATTTCGTAGAGCTCGGTCGTGTCTTCCACGGCGAAGGCTGGCGGGGTGTACATAAGCATCTCCTTGACGTGAGCTCATTATTCACATCAAGGTGGCACAAGATACACCGCCACTTTTGGAATATCTCATTGGTCCAGTTAGTGAAGGGCTCACGAAAGAGCGGCGCGACCCGCCGCATTTACCTGTCTTTGCGCGACCAGATTACGTCTGGCGTCTACGATGCGGGTGAGAGATTGCCCTCGAGCCGGGCGCTTGCGGGCGAACTCGGCGTTTCCAGGACCACGGTGACGGCCGCCTACGACCAGCTGATCTCTGAGGGGTATATTACAGTGCGGCAGGGCGCCAAGCCCACGGTCACGTCCGAAGGACGACATCCGTACACCAGACCCGCATCGCAAGCACAGGAACCCACTCCCCAGGTGTCCGCCTATGCCTCACGTGCAATGGCATTGCCGAAGAACATCAGCGCGGAACAGGCAGCGCTTCAATACGACTTCCGGTACGGCGACATTGCTTCGTCGGACTTTCCCAAGCTGGCTTGGCGGCGCGCCCTGAACGCGGCAGTTCTAGCGTACCGAGAACGGCTTGGCTATGAGCATCCAGCCGGTAACCTGGCACTTCGTCGTGCGTTGCAAGGCTATCTCTGGCGAGCCCGTGGCATTGAATGCGATATCACCCAGATCATCGTTGTCAGCGGTTCCCAGCAGGCGTTGGACCTGTGTGCGCGGGTGTTTGTCGATCCGGGAGGCCAGGTTGTCCTCGAGGAGCCCTGCTACCCGATGGCCCGCAACGTCATGCTTGCAACAGGAGCAATGCCTGTCGCCATCCCCTGCGACAAGGATGGAATGGACACCTCTCGGCTTCCCGTTCCTAAAGACGTAGCCCTGGCATTTGTAACGCCCAGCCATCAGTTTCCGCTGGGCGGCGTTCTACCGTCCGGACGTCGCAAAGCCCTGATCGAATGGGCGATCTCCGGCAACACCTACATCATCGAGGACGACTACGACGGGGAGTATCGATATGACGTACGTCCGATTCCGCCGCTGTGGATGATCGGTCAAGGTCGGGTCATCTATGTCGGCACTGTATCCAAGACGCTGTCGCCAACGCTCCGCCTTGGTTACATGGTGCTGCCTGGCACGCTTGCGGAGCCCTTTGTCCGATGCAAGCAGATCACCGATCGACATAGCTCGAGCTTCGAGCAAGAGGCTCTCGCTTCGATGATCGAAACGGGCGCTTATGAAAGCCACGTTCGAAAGATGAGGCGACTGAACGCCGAAAGGCGTACGGTATTCCTGAATGCAATGGCCGAAGCGTTTGGCGAAGAGGTCGACATTGTTGGGACGTCGGCGGGCCTCCATGTCGTCGTGTGGTTCAACCACCTAATTGCCAGCGATGAAGAGCGTTTCGCCGGCTGCGCGAGGCAAGAAGGTGTTGGCATCTACCCAATCTCGCGTCTGTATGCGGCCCCAACAGATCAACGTGCGGGGTTCATATTCGGATACGCCGGCTTGCCCGTTGAGCAGATTGGAAAGGGTGTGAATGACCTCGTACAGGTCTACCGATCCAAATTCCGATCGGCATGAGCGGTTTGGGCCGGCACCAGAAGTTCCGGCTCGTAACCACGAGCAGCAGCAAAAGGGTCGAAAGCCGACCTAAGAAGGGTCGCGTAAGGGTTGTGGAGAGGCTGAGGGGCTTGTTCTGTTAGGCGGCTTCTAAACGTTGGACCGAACCTGCAAGTGCCTAAGCGGCGCGTCTGCTGGCGCACCTGAGCTATCACCTTCTCGAGCGCCAGGGGGTCTTCCGACACATCCGCTCGAACCGCTCGTCGAGCTCGTCGAGTTGACCGGCACTAAGGGTCGATCTTTCCGGATCCCATGTGTCCTGCAGTGTCAGAAGCGCGCTTCGCAAACTAATCGGCCGCCACGCCAGCTTCGACGGGATCAGGCACGGTCGCGCTGAAGATATCGATGATGTTGCGGCGCTTGGACGGAGACTTGTCGCCAAGCTTCTCAGCCTTTTTCTCGACCACTTCCTTGAGTTGTGCGGCCTTTGGTTTGAGGCCTTCCTCGATGGCCTTTATCCGGGCTTCCATCGCATCGAGGCTTGCAGATGCTTCCGTAGGCTTCGGCGCAGCGCCTTTTTATTGACTGTGCGTTTGGCAGGTGCTGCAGGTTTCTCTTCTGGGTTGTGTGCGTCAAGTTCTGCAAAATTGGGCGGTCATGCGTGCTGGTCATGCGGCTTGACGGAGTGCGAGTTTCTTGTGCTCTCGCAGGTCGTCCATGTTGATGTAGCGATTGGCCTCCATCCAGTTTTCGTGGGTTTCGACGGCGAGGGCGCGGACGAGGCGTAGGCAGCTCTCGGTGTTGGGAAAGATGCGCACGACGTAGGTTCTGCGGCGGATTTCCTCGTTGAGGCGTTCCAACATGTTGGTGCTCTTGAGGTGCTTGTGATGCTGGCGCGGCAGACGAAAGAAGGTCAGCGTCTGCTCGATGGTTTCCTCAACCCAGGAGGTCAGGCGCGGATAGCGGACCGACCATTTTCCCAGCCACGCGGCGAGATCGGCCTTCGCCTCATCAAGGTCGCGGCGATCATAGAGCCATCGAAGCTCCTGCAGGCAATCGTCGCCATGTTTGCGCGGCAGGTGATCGAGGGCGTTCCTGAGGAAATGCACGTAACAGCGCTGCCAGGCAGCTTCCGGGATCACCTCGCCAATTGCCGCGACAAGACCGGCATGGTCGTCGGAGACCACCAGTTCGACGCCCTTCAAACCGCGCCCTTTCAGCCTGACGAGGAAGTCCTTCCAGGCGCAACGGCTTTCACGGCCGGCCATCTCGACCGACAGGATCTGCCGCCGTCCGTCCCAGTCGATGCCGACAGCGATCAACACCGCCTGGCTCATCACCACACCGGCCTCGCGCACCTTCTCATAACGGGCATCGAGGATCAGGTAGGCAAACGGCTCTTCAAGCGAGCGCTCGGCAAAGGCCTTCAGGCTCTCGTCCAGCCGCTTGTTGATCGCCGAGATCGATGACGCCGAGAAGGCATGGCCGCACAGCTCCTCGGTGATCGCCTTGACCTTCCGCGTCGACACCCCTTGCACATACATCTCCGCCAAGGTTGCCACCAGCGCCCGCTCGGAGCGCTGATAGCGTTCGAACAATTCGGTGGAGAAGTGCCCCGAGCGATCCTGCGGCACCCGCGGCTCGAGCTTGCCCACCCGCGTGATCAGCGTGCGGCCATAGTGGCCCGAACGGTAGCCGAGCCGCTCCGGCGTGCGCTCGCCTTTCGCAGCTCCCAGCGCCTCGTCCATCTCCGCTTCCAGCACCTCCTGCATCACCGTGCGGATCACCTCGCGCAGCCCATCGGGGTTCGAAAGCAAAATGTCTTTGACGGCGGCGCTGGCTGTCTTACCTTCAGTCTTGGTCATGGTGGCGTTCCTTCCAGGGAATCAGGTGACGTCAACATCACCAGCCTGCCATGACCGCCTCTCTCAGTGAATTTGCAGAACCTTCAGCACACTACCCTCTTCTGCTGCAGTGGCTGCCTTGAGCGGTGCTGCCTCCGCCGCGGCGGCCGCCAAAGGCTTCTCCTCTTTCGCTGGCGCCGGCGAGGGAATTTCGAACGGTTCTCCCCCCGTTGGCATATTGCGGGGTTGTCGCCGGCACGGCCTTCGGCGGGAAATAATCGACTTCCGGCACTTGCGGTATGTTGGCCTGGGAATACGCCTCGGCTGATTTGAAGGGCTGCGTTTGGAAGAACCGGAGCTTTTCACCGAAGATCGGCCGTTGTCCTTCGATGAGCAGGACCATCTTGTTCTCCGGCATTTGCCGGACCTCCTGCGGCATCATCAGATCGCGTTCGCGAATCTGCTCTACCCTCGTGCGGCGAGGGGTGCGGGATTCCCATTGGTAGCGGATCGTGCGCTTTCCGAGCGCGGGATGCGTACTCGGCTGTGGCCTGGTCGTTCGCGCCAAGGACGAGCTGATAGCCACATTGCCGAGCAGCGAATGCCGGGAGGTTTCGCCGTAGACCTTCGGACGCGGCACGCTCGTCTTTGTCGAGGTAAGGAAGGCACCCGAAATCATTGAATGCCATATGGTGATTGGTGGTTTCGACTATCTGGTCAAAGCACGAATAGCTGACATGGCGATGTTTCAGGAGTTCCTGCAGCGGGTCATTCTGCCGCTTACTGGTGTCAGGGAAACGCACACTTACGCATCAATCGGTGATGTGAAGCCTGACGCATTGTTGCCGCTTTGACACCTCCGGTTTTCTGGGCCGATTGAGGCTAAAAATTCCGGTCAACGCAGTTTTCGGCATGAATAAGTCGAAATTCAAGGGGGCGCAGATCGCTCTCATCTGCGGCAAAACGGGAGGAAGCTGGGTTCCCGAGGTCTGCCGCACGGCCTGCCGATCAGATGAACATGGTCACGGCTGCGCCGTCGGTGAGCTTCTGGCCGAGCTTGATGATTTGGGCGAGGATTGTCGCGTGCCGGCCGCCGCACCCGGCGCTTCCACAGCCGATCGCAGCCAGTGGAATCGTATCGGGGTCATGCGCATTGAAGCGCATCACTCAGCACGCACGATCAAGAGTGGCGTTGAACCGCCGTCATCGATCGAGGCAACGGCCCAAGAGACGCCTGCGCGGCATCCTTTGTCTGGCGTGCCAGACGCCGCAGATGCTCCCTATCAAAATCTCTTCGTAATGAATAGCTGACCTGACCGCCATATTCTCGATCCAGCTAGACCACCACGTCGTATTCTCTGCTGCCCTTACTTTCTAAGAGGTTCACTGCTTCGTGTGATAGTTGTCGCCTTTGTGCCAGTCTTAATGCGGCAGTGGTAGCGATTATCGCGCGAGCTAATAAGAGCGATCCCCCTCTCTGCCTTGATCCGGTGGATCATCTTGTTCCCATTCGTTTCAGACGTAACCAGAATGTGGAATTGCAACATTCTAGAGTAACAGACCGCGTTGATAAGCCCGAGTGATCAATGACCTGGCCGCTGATTCTTTCGGCAGCTCGCGACTTTTAGGCGGTAGGAAATGTTAAATGCAGCTTTGCCCTTGGCGGTCGCCATCTTGGCCTCGACGTGCGTATCGAGCAACGCCGCGCCAATCTCCTTGCGTGAGTTCGAGCGCCTTGCACGCGGATGCGCGCCGCAGGTCAATCCGTCTACGCTTGCCGCAATCGCCAAGGTTGAAAGCGGCTTTGATCCGCTTGCGGCACATGACAATACCACCGGAGAGAGCCTTCACTGGAACGATCAAACGCAAGCGCGCCGGAGCGTCAGAGCCCGCCTCGAGGCACAACATTCAATCGACGTTGGGCTTATGCAGATCAACAGTAAGAACTTTTCCGTCCTCAATCTCACGATAGAAAAGGCCTTACAGCCCTGTATTTCACTTGTGGCCGCGGCGCACTTGCTTGAAAGCCGCTATGCCGGCGGCGACACTGCCGCAGAAAAGCAGTTGGCGCTTCGCCAGGCAATCTCGGCCTACAACACGGGTGACCTGACGCGCGGATTTGCGAACGGTTATGTGCAGAAGGTTGAGTCAGCCGCTCGAGAGATCGTGCCACCGCTGGTCGGATGTTCGGAAAAGGCTGATGAAAAGCCGATCTCGGAAAAAATATGGGATGTGTGGGGTTCGTTAGAGCCAGACTTATCGGCAGGCGATTTCATCAGCCTCCCCGCACTCCAGAAGCCTGGAGACCATGAACATCTCGAAAAACAACATATTGTATTCGATTGAATGGAGCGTAGTAATGGCGTCACTTAACAAACATCGTGCGCGTTTGAGTCCTGTTTCTTTCCTGAAAGCCATGTCGCGCACAGCGGTTGACCATGCGCCCGCTGCCGGCGGAGCGGCGGTGTGGAGCATTGTCTGCTCCGGGCCAGCGACGGCGCAAGTGACGGGGGGGACCGACCCTGCCACAATGGTGAATAATATCTGTGCATTCATCCTTGGTCCCTTCGGACAGTCTCTGGCTGTGCTCGGCATCGTCGCCATCGGCATATCGTGGATGTTCGGCCGTGCTTCACTCGGTCTCGTTGCCGGTGTCATCGGGGGGATCGTCATCATGTTCGGGGCCAGCTTCCTTGGTAAAGCCCTCATAGGGGCCGGATGAGCGACCGACTGGAAGAGAGTACTCTCTACGTAGCAGCGACACGCCCTGCATTGTTCTTGGGCGTGCCGCTGAACTTGGCGGCATTGCTCATGATGTTAGCCGGCCTGATCATCGTCGTTGTTCAGAACCCTCTTTACGAAATCATTCTTGTGCCACTGTGGTTCGGATCACGTGTTGTTGTCGAGCGCGACTACAACGCGGCCAGTGTAGCGCTACTCTACCTCCAGACGGCTGGGAGAAGCGTGGATGCGCCGTTCTGGGGCGGGGCAAGCGTCAGCCCCAATCCTATCAAAGTGCCGAGACGAGGACGAGGAATGCTTTAATGTTCGGCACAAATGGCAGGAACGAGAGGTCTGGTGAGATATATCTACCATATGTCGGCCACCTCAGCGATCAGGTTGTCCTTCTCGAAGACGGCTCAGTCATGGCTATGGCACACGTCAGAGGTTTGCCCTTCGAAATGGAAGACATTGCCATCCGCAATGCACGCTGCCGAGCGTTTAATACGCTCTTACGCAACATTGCCGATGATAGTGTATCAATATGTGCTCATCTGGTCCGACATAACGACGTGGCGTTGCCCCCGGCGCGGCACTTTCATAGCGGGTTTGCTGGTAGTCTGAGCGAAGCTTATGAGCGGCGTGTGCTGTCCGGAAAACTCTTTCGAAACGATCATTTCCTCACCTTCGTCGTGTTTCCCCGAACTGCGGTCGGTAAAATCACGGGCCGGTTCATCAAGCGGAACAATAGAAACGAGAACGATTTAGCAAATCAGACGCGGAACCTGGAAGATCTGTGGCACATCACTAGTGGCGCCCTCGACGCCTATGGTCTCCGCCGGCTTGGTCTCCGCGAGAAAGATGGCGTGATTTTCTCAGAAATCGCGGAGGCGCTCCGACTTATAATGACCTGCCGTGCCACACCGGTTCCAGTGGTTAGTGGTTCACTGGGCGCTTCTATTTATACAGACCGAGTAATCTGCGGCAAGCGGGCACTGGAGATTCGAACCCCGGGAGATAGCTACGTTGGCTCATTGTTCTCATTTCGAGAATATCCGGCAAAGACGCGGCCAGGCATGCTCAATCCGCTATTGTCCGCGAATTTCCCGCTCGTGTTGAGCCAAAGTTTCTCCTTCCTCACGCGTGCACAGGCCCATGCCAAACTCAGCCTCAAGTCCAGTCAAATGACGAGTTCCGGTGACAAGGCCGTCTCCCAAATCAATGAACTCGCCGAGGCAGAGGACGCGTTGGCGAGCAGCGAATTCGTAATGGGCTCGCATCATTTGAGCCTGTGCGTGTATGCCGATGATCTCAATAGCCTTGCCAACCGCGCCGCAAGCGCCCGCACGCGATTGGCGGATGCGGGCGCCGTTATCGTCCAAGAGGGTATTGGTATGGAGGCGGCTTATTGGGCGCAACTTCCGGGGAACACCAAGTGGCGCACGCGACCCGGGGCGATCACCTCACGAAATTTCGCGGGCCTTGTCTCGTTCGAGAATTTCCCAAGTGGCAAGGGTTCCGGCCACTGGGGCAATGCGGTTGCGCGCTTCCGCACCAATGGTGGAACCCCTTTCGACTACCTCCCTCACGAGAATGACGTGGGTATGACGGCAATATTCGGACCCGTCGGAAAAGGCAAAACAACGCTCATGACCTTTGTCCTTGCGATGCTCGAGCAGAGCATGGTTGGACACGATGGTGCGATTGTCTTCTTTGACAAGGATCGCGGTGGTGAACTGCTGGTACGTGCCACGGGAGGCACGTATCTGGCGTTACGTAGAGGCGTTCCCAGTGGCCTGGCGCCTCTACGGGCCCTGGACGATACGTCGGCCTCCCGAGACTTTCTGCGCGAGTGGGTGACGGCCTTGATCGAGAGCGATGGACGCGGAGCTATTTCGCCGGAAGAGAACCGCCGCCTGGAACGCGCCATCGTCCGGCAGCTTTCATTTGAGCCCGCTATGCGTTCCCTCGCGGGCCTACGCGAATTCCTATTACACAGCCCGTCCGAAGGCGCAGGAGCGCGACTGGAGCGGTGGTGCAGAGGAAACGCGCTCGGTTGGGCCTTCGATGGCGATGTGGATGAAGTAAGACTGCATGCCTCCATTACCGGCTTCGATATGACACAGATTCTAGAGTACGAAGAGGTTTGTGCGCCGGCGGCCGCATACCTCCTCCATCGCGTGGGCGCTGTTGTGGATGGCCGTCGCTTTGTCATGTGTTGCGACGAGTTTCGGTTTTATCTATTAAACCCCCAGTTCGCTGCAGTTGTAGACAAGTTTTTGCTCACTGTTCGCAAGAATAACGGCATGTTGATACTCGCAACACAGCAGCCTGAGCATGTTCTCGCATCGCCCCTCGGAGCCAGTCTCGTGGCACAATGCATGACAAAAATCTTCTATCCATCTCCGACGGCGGATCGATCAGCCTATGTCGGCGGCTTAAAGTGTACCGAAGGAGAATATCAAGCCGTTCGCGAGCAGATGGCAATCGGGAGCCGCAAATTTCTGCTTAAGCGCGAGAGCGGAAGCGTTATCTGCGAATTCGACCTCGGCGAGATGCGCGAATATGTCGCCGTGCTATCGGGTCGGGCCAACACGGTGCGTTTTGCCGATCAGCTCCGTGCCAGACACGGGGATGCTCCTAATGCGTGGGTAGACGAGTTCATGGCCCGTTACCAAGAAGTTCAAGACTGACGGAGGAAGTTTCATGAAATTCACCCAACTGACAGTAACGACGATTGCCGCTTGCCTTATTATGCAGGCCCCGGTCCGAGCGCAGTTCGTTGTCACCGACCCGGGAAATACCTATCAGGCAGCGATCACTGCTGGTGCCACTATTCTGAACTATGCGAAGACAGCGCAGATGCTCGAACAGACGATTGCGATGGTGGGGATGTTTACAACGACCTTCGCAGTCACCGGCCTGTTGAGCCAACTCAACCAGGGGAATAAGTACCCCTCGACGAATAAGCTAAGCGAGCAGATGTTTGACAGTCAGAGGCCAGTCTCGGCCACAGCACGCGCTATAGCGACGGACCGCGATCGCGCAGTCGATGGCAGCGACGCACATGCAGAGTTGCTCCGTGGGCAGATCACCGGTGCTGCTAATGCCGCGAGTGTTGCAGCCGACAATCTCGAGTTGATGGACAAGCGCCTCCGCGAAAATGGCAACACGCTTGGTCAACTGTCGCGTTCAAGGAACATTATGCAGGCAACTGTAACAAACGGATTGCTTCTCAAACAGATTCACGACGCAATCATCCAGAACAGCCAGGCTACGAGTCTGCTGACGATGGCCACTGCACAGGCCAGCCTCCACGCTGCAGAGGAGGCCGCCGCCCAGCGACGAGAACGCCTGGAAACCGCGAAGATCTTCAGCCCCGGACTATAGTTGAACGGCAGGTAATGCGGCTCAGATAAGAGTTCAACTCCGCCCACCTGCGGTGGAAAGAGCCAAACCAGGTTGGAGCGATGAAATTCTCAGTATCTGCGCCTTTTACGACTATACATACGGTCTTTGATACCGCCTTTACAATCGCACTGGACTCAGTGCTCGAAAAAATCCAGAGCGCAATCAATGCCCCTCTGGTTGCGTGCGTTACGCTTTGGATCATAGTCCAGGGCATTCTGGTGATACGTGGCGAAATCGATGTTCGTGTTGGACTCATGAAGATCATCAGAGTATCGATCGTTGTAGCCCTTATCTTGGGGCAGGCTAACTATCACTCTTATGTAGTATTATTCTTCGAGGATACAATTCCTAATTTCGTTCGCAAAGTCAGCGGTAATAGTATTGCATTGATTAATATTCCGCAACAGCTCGACCTGATGTTTGCGTTAAGTCTGAGCTCGTTTCAGAAGATTGCGGCCGAAATAGGACCAATGAATAGCCAAGACATTCTCGCCTTTGAAGGCGCGCAGTGGGTCTTTTACGGTGCGCTTTGGGTAACGTTCGAGGTCTATGATGCCTGTGGGATTCTTACTAAGGTACTATTAGCGATCGGTCCGCTGATCCTGGTCGGCTATCTCTTTGATCATACCCGCGACATGGCTTCAAAATGGGTCGGCCAGCTCCTCTCTTACGGGCTGCTGCTTCTCCTGTTGAATATCGTGGCGACCATCGTCATAACAACGGAAGTAGTGGCTCTCAAACTAATGCTCATTGTGATCAACAATGCGGGCACGACGGCAGCCAAGATTATCGGGCTTTACGAACTCGACATGCTCTTTCTAGCTGGGGACGCCCTGATCGTCGCGCTTCCGGTGATCGCGGGCAATATTGCAGGTGCTCATTGGTCAGGCTCGAATAAATCTCTCAGCAGCCTTAGCCGCCAGTTGGCCCAAGTTGCGCGCCGTTGAACGCAATGAAAAAGAACTAACAGGTTGATTGCATGAAGTATTGTTCTCTAATCCTATTCCTCGCTTTGGCCGCTTGCAAAACAAGTGATACCCTGGCGACCTGCAAGGGTGCCGCGTTTCAGCTGAATGTGGAGCGTTGGCAACCCACGGCTTCAGATCTCCAGTTCGAATGTACGGGAGGGCCAAATGAAGAGCGCTGAACATGCTCTCCTGGTGGAGCGAGGAGCGCTTGCCGCGCACTATATTGAAGTAGAGGCCTTCCAAACGTCACGTGCGAAGTCGGCGCGGCGTCTTTCCAAGGTTCTAGTCGTCATTGCGACGGCCGCTGTTTTTGGAAATATCGCGCAGGCCTTCACCATCGCGACTATGGTTCCGCTTGCCAAGCTCGTGCCTGTGTATCTCTGGGTACGACCGGATGGAACCGTTGACAGCGAAGTGTCCGTGTCTCGACTTCCCGCAACGCAAGAGCAGGCCGTTATCAACGCTTCACTCTGGCAATATGTCCGTCTGCGCGAGGGGTATACAGCCGACACAGCTCAATACGCCTATGATCTCGTATCGAGCTTCAGCGCACCGTCTGTGCGCCAGGAATATCAGCATCACTTTAATTACCCTAATCCGACGTCACCGCAGGTCACAATCGGTGAGGGGGGGAGACTAGATGTCGAGCACATCTCCTCAAATGATATTGCGACGGGCGTGCAGCAGATTCGTTTCAACCGAACGCTCATGATGGATGGCCAGACGCCGGTGATGAGTACATGGACTGCAACGGTCCGGTATGAAAAGGTGACAAGCCTGTCCGGTGAATCGAGACTGTCCAACCCAGGGGGGTTGACTGTTACCTCCTACCAGGTCTCGGAAGACACCGTATGGAACGAGGGGCGTAGCGAGCAATGACAACAAGGACCTTTCTCACAATAATCTGTTTGCTTTGCTTAGCGATAGCCGTGCATGCGGAGGACACACCTGCGGCCGGCAAACTAGACCCGCGCATGCGGTATCTGGCCTACAATCCTGACCAAGTAGTCCGACTGTCGACCGCTGTCGGGGCCACGTTAGTTGTTACATTCGGCGCCAGCGAGACCGTAACAGCCGTCGCCGTCTCTAATAGCAAAGATCTGGCAGCCCTTCCGCGCGGCCACTATCTCTTTTTCAAGGCAAGCCAAGCCCTCCCGCCGCAGCCAGTCGTCGTGCTGACCGCTAGCGAGGCAGGTACCCGACGATATGTCTTCAGCATCTCTACCAAGACCATGTCTCAGCTTACCAAAGAGCAGCCTGACCTCTATTATAGTGTGCAATTCGTCTATCCTGCCGACGAAGCTGCTGCTCGGCAAAAACAAGCAGAAAAGTTGTCGATCGTCGGTCGGCTTCGGGCGGATGCGGAGTATCAACAGAGGGCTCAGCATTTATTGGATCAGCCGGCCGCAATCGCCGATTCCGGAGCCAACAATTTCCATTACATCGCACAGGGCGACCGTTCGCTTACGCCGTTGGAGGTTTTTGATAACGGAGTCAGTACTGTATTCCGCTTTCCAGGCAATGTGCGCATCCCGTCCATATACGTGATCAATCCGGACGGCAAGGAAGCCACCGCCAATTATTCGGTCAAAGGAGACTATGTCGAGGTTCCCGCAGTAGCCCGTGAATGGCGCCTGAGAGATGGCCATACAGTATTAGGCATCTGGAATAGCGCATACGATCCCATTGGACGAAAGCCGGGCACCGGCACAGTGAGACACGATGTGTGGCGCGTTCTGAAGGGGGCAAGTCGATGAACGACGCCAATCCACAAACCGGGCACGACGTAGATGCAGACGGATCCCTGGTCTCTGAGTCAACTCGCCGGCGCCTTTCAGGACCGCAGAAGTTGATGATTGCAAGCACTATTGTGGCATCATCACTATCCTTAATCTGGGTTAGCGGAAGTTCAAAGAAAGAAGTGGCACCTACTCCGCCTCAGACAACAGTTCTCACCAACACCGAGCCCTTTCGTCCGGCACCAATTGAGGTTGCTCCCGTTCGTTCAGCTCCCCTGTCAATTGATCAGCCGGAGGCTCCCCCGTCAGCACAGAGCTCCTCGGAACCAAATGATCCGCGGGCCGAGCAATCGCCAATTTTTGCCTATGAAAGCGGTGAGCAAGACATCGGCCACGCACGCGAGGACAAAGAGGATGATATCTCGAAACAACTTCCCTCGAGGCTCGCGGATGAAGCTTCAGTCGATAATGACTTATCGACGCGGATGAAAGCAAGCGTCCCGGAGCCTAGCCGTGCCACACTCTTGCCCCACCCTGACTTCACGATCACGCAAGGAACAATCATTCCCTGCATTTTACAAACGGCGATCGACACAAGTTTGCCTGGCTATGTGAGGTGCCTTCTGCCTCAAGACGTCCGCGGGGCAACGAACAACGTTGTGCTTCTAGATCGCGGGACAACCGTCATTGGCGAAATTCAGCGGGGCCTTCAACAAGGCGACGCGCGCGTTTTTGTAATCTGGAAACGCGCCGAAACGCCGCATCATGCCGTAGTTTCGCTCGCGTCACCAGGCGCTGACGAGCTAGGGCGCTCAGGTATGCCGGGCACGGTGAACAATCACTTCTGGCAACGTTTCGCAGGGGCAATGCTCTTGAGCGTCGTTCAAGGTGCGTTCCAGGCCGCCAGTCAGCACACAGAAAGCTCCGGCGGGCCTAACCTCAACAGCTTTCAAAGCAATGGGGCACAAGCCGCCGACACGGCGCTTAAAGCGACGATCAACATCCCGCCAACCCTGCAGAAGAACCAGGGGGACGCAGTATCGATATTCGTGGCTCGAGATCTTGATTTCTCAGATATATACGAGCTTCGCATGACCACTGCGACAACGAGCGCGCGCCATCGACGGCCCTAGCCCAAGCAGGCCAACGACAACGAATATTCGGAGATCTCAATGCAAACCGAGGCAGATCCTCAACTGCGTTTGCTCCTCAAACCGGTATTAGAATGGCTTGAGGACCCAAGGACCGAAGAGGTCGCGATTAATAGACCAGGAGAGGCTTTCGTCCGGCAAGCCGGAGCGTTCACGAAACATCCTCTATCTCTGACCTATGACGATCTCGAAGATATCGCGATCTTAGCGGGAGCGCTACGAAAGCAAGATGTTGGACCACGAAGCCCTCTCTGCGCCACCGAGTTGCCAGGCGGAGAGCGGCTGCAGATTTGTTTACCGCCAGCAGTTCAGTCAGGTACCGTCAGCCTGACGATCCGCCGCCCATCTTCTCGCGTTTCGGAACTTAAGGAAGTCTCATCTCGCTATGACGCTTCGCGCTGGAATCAATGGCGCTTCCGCCAGGTGCGCCAAGCTCAACAGGATAAGCAGATCCTTGAGCATTACGCCCGCGGTAATTTGGAAGAATTCCTGCAAGCGTGCGTGACTGGGCGGCTGACGATGCTGCTTTGCGGCCACACGGGTAGCGGCAAGACGACGATGAGCAAGACTTTGATCAACGCCATTCCGCCGCAGGAAAGGCTGATCACCATAGAGGACACGCTCGAGCTCGTAATTCCACATGAGAATCATGTCCGGCTACTTTATTCGAAGGATGGGGCAGGAGTAGGTGGGGTGACCGCGGAGCAGCTTCTACAAGCCAGTCTCCGCATGCGGCCGGACCGAATACTGCTCGGCGAGATGCGCGACGATGCCGCTTGGGCATATCTCAGCGAAGTGGTATCTGGCCATCCAGGATCAATCTCGACGATTCACGGAGCCGATGCCGTCCAAGGTTTCAAGAAGCTCTTTTCGCTCGTCAAGAGCAGCCCACAAGGAGCTGCCATAGAGGACCGTACGCTGATTGACTTGCTATCAACGGCCATCGATGTCATCGTGCCGTTCCGGACCTACGGTGACGTCTACGAAGTTGGCGAGATTTGGCTGGCCGCCGACGCGCGTCGACGCGGAGAAACAGTCGCTGGTCTTCTGGACCAGCATTAGGGTGCAATAGCCTTCATCTTTTAGCTACGTCGCTGTGGATTCCTCGCCGGGAACCACCATCCAGTCCGGGCTTCTTAACTCATTGAGCGTCTTGCCCGTGGCTCCGCGCCCGCAGCCTTAGCATTGGGCGACCCGGCGACTCGGCGACTCGGCTGGGATATTGGATATGGTCCGCGTATTCGCCCCCCTCATCGGGCTGCGGCCGATCCGCGAACTCAACGCGTGCTCGCGATCAAGCGCTTCACTCGAGCACTGGTCAATTTCCTGACCCGCCAAGGTCGATGCCTTGCTGGCAGCGCCAGATCAATCGACCTGGCCCGGCCGACGCGATCATGCGTTCCTGCTGTTCGCCGTGCAGACCGGAAGACCGGATCGCGGGTCTCAAGCGGGATGATCTGTTCTTCTGTTCTTCGGCACGGGGGCCACCTGCGCGTCATTGGTAACGGGCGCAAGGAACGCTGCACCTCATTCGCGAAGTCTACGACTACAGGGAAAGCGCGCCACTGTGCGTCGTCTGGGGCACACGATGACCACTGGCCTCCTACAGGCAGGCGACGATCGCGGCGTTATCCCCTGTGGCTCGGCCATGAATCGGTCGAGCCGACACAAATGTATCTCGAGGCGATGTTGGCGATGAAGGAGCCGGCGTTGATAAAGACGCCCCCTTATTCCGGGAAGTCATCCCGGTAGCGGCCGTATGACAGTCTGGCTGGAGTTCCTGAATAGGCTGTAGATCGCGCTCTAAACGTATTTTGAGGCATCCATAGCGTAGATTATCGGTATCCGTATAATCAATTTTACCAATGTCGGTGCGTCCTATTAGAGAAGAATCAAGGTGCGGAGAGAGAGGGAAGCTTTCAAGAGGGATGGGCTCGATTTTTTTCGGTCGTGTCGCCGCTTACATGGCGCCACCATCCAATCGGCGTCAGGATTGGACGTGCCGGTGCGTGCCTAACGCATTCGACCACTGGGGTGAAAACAACAATCAGCTTGAGCTCTCTACCTACTGGCTAACCTCGACGGTTAGTTCACGCTCGACCCGGTCCAGCGTCAAGGAGATCGTCACCCGTTACAGGGACCACGACGTGACAGCGAAGGAGGGCGAGGCCATTGCCGGCAGATCCGGAATGCGGCCGGTGTCTCGTCCTACGAAGTGCCCGTTCGGAGCTACACCGGGCAATCAGAAACGATCGATTTAGAAGCTTTCCAGCCTGATTGAAGATCGAAAGGTGAGCCATTGAAACACGTTCTTGTCATCGATAACGATGTCGCCATGCGGCACCTCATTGAGGAGTATCTAACGATGCATGCCTTTAAGGTAACCGCACTAAGCGATGGTGGCCAGCTCAGTCGCGTGCTCTCGTGTTATCCGGTCGATCTGGTGGTTCTTGATCTTGCTTTGGGTCGCGAAGATGGACTGGACATCGTCCGCAATTTGACCACCAAAACGGATATTCCCGTCATTGTCATCAGCGGAGATCGGCTTGAGGAGACCGAAAAGGTTGTCGCACTGGAACTCGGAGCAACTGATTTCGTTCCGAAGCCTTTTGGAATGCGAGAATTCTTGGCCCGCATTCGCGTAGGATTGCGCCAGCGGGCCGTCATTCCACGAACGAAAGATCGCCGTTCCTTTTATTTCGCCGGTTGGACGCTCAATCTTAAGCAACGCCGACTGATCTCTGAACAGAGAGGCGAGCTCAAGCTGACCGCAGGTGAGTTCAATCTCTTAGTCGCCTTTCTGGAAAAGCCGCGCGAGGTTTTATCCAGAGAACAGCTTTTGCTTGCGAGCCGAGTACGTGGAGAAGAGGTGTATGACCGAAGCGTCGATGTCGTGATCCTGCGCTTGCGCCGAAAGCTTGAGGCGGATCCGGCCAACCCTCGTCTGATCAAAACATTCCGGGGTGCAGGCTACTTCTTTGAGGCTGATGTCGATATTCACTACGGAGGCACATTGGCCGCGTGACGGGTAGTCCTTACGACGTCGGCGGGTAGGCTCCCGGTGAAGCAGCCATTGAGATTGACCTGCCACTGAACTTTCGTTGTTGTTCCGTAATCAGACAGGACATACCTCTCGCAGAAGCCGATGTGACATTTAGCGGCGTGTTGTCCGCGAGCTACTGCCGGGCTCATGCGGCGAGAGGGGCCTCGCGGATGCAGAAAGATGGGCAGCGAACAAACTTCTTGGTCGCTGATCGTACGATCGTACAGCCGCCACAAGGGCAAAAGCTATTGCATTGGCTCGAGGCTCGAGGCGGCGATCTTGTTGGATGAATATTGGAATATTGCGATCATTCTGCAGCATCTTGCGGAAAAGGACGAAGCGCTTAGCTGCCCATGAATCGCGGTTTGCGGAGTATGGCTGGTCAAAAATCCTTAAAGCTAGACGTGGCTAAATCTCTCGTCTGCAATCATCAGGGGTGCTGGCTCCGGAAGCCTGCCCGTCTGGCTATCAAAGATGCGCTTCAGTGCGCGATCCGAATAATATCGTACCTTTCGTAGTTGCAATGGTGGCTGACCCTTAATGAGAACGATCTGGTACTTGTCGGGCAGTAGACGCACCTGTTCTGGCCTTAATAAAGGTGCTCCTTGATCTGAGTTCTGAATATTGCGATCGAATGTAAGGCTTTGGGTATAGGACGTGGACCGTGCTTGAAAGGTATATTCACCGATGGCTTTCGAAATATAAACCGGTGTCTCATCGTCAGCTGTTGCCATAAAGACCTGAACACCAGTATTGCTAAGGAAATTTTGCTTTCCAGATTCGTCGTATGTTCCGGTCAGTGCCGAGAGACTTTGGATAATGAACATAAAACGGCCCTTGTAGCCCGCAATCGTGGTGATTGCAGTCTCAATCGCCTCGAGCTTACCAAGATGCTTAAATTCATCGAGCAGGAATAGCACCTCGTGCTTCTCGTCCTTGCCGGGCAGCGAGCGTTGCAGAATTGAAACGACCTGCTGGAAGAGCAGGCGCATCAGAGGCGCGACCACCTCAAGATCGTTTGGGCTGACGCAAAGATAAATGCATGTCCTGCGACGTCGCAGGTCGTAGATTGAGAAGTCCGATCGGCTTGTCGCCGCTTTAATCAGCGGGTCGGCCCATAAGTTCAGCCCGCCATCACCGAGCACAGAAGTGTAGGAGGTCAGAATCTTTGTATCATTACTCGCCATTTCATCGAAAATCCGCTGAGCCTCCTTATTCTGGGTCTCCTGCGCAAGACGCGCAAAAAGGCTATATTTCTCCCCTGGCTGAGCAAAGAGGTCGTAGACGGCCCCGATGGTTGGCGTACCGCGCTCGATGCAGGCAAGAATACCGGCGACAAAAAGATCTCGTGCGCCGTTGATGAAACCTTCCGCGCTCTGTCCCTTGGTTGCAATAAGGTTTGCCGCCAAACGACGCGCTTCGGTGAACTGCCGCTCTGACGGCAATGCTAGGATATCCAATAGAGGATTATAGCAATTCGTCCGCCGCTCGGGGTCTAGCGGTGCCAATTTGAACACGCTATCGCCCCGCGCTTTGCGAGCCCTAGAAGTGAGGTCAAAGAGCTCGCCCTTAACGTCGAGGGCTATCACTGAGCCCTCGTACGTTAGTAGCGTTGGAATGACAATGCCGACGCCTTTCCCCGCGCGGGTCGGCGCAACGATGAGGCTGTGAGGCTGCTCGCTATTAGTCAGGTAGTAGTCAGACCAAAAAGGCCCGCTCGTCTTTCCGAACACCGGTCCACTGATGCGACTGTACCGCTGAAGATAACCCGCGCGCCGCATTTCATCCACGCGAGCCCAGCGTGCAGTACCGTGATGTTGCCGATCGCGCACGGATACCATCTGTTGAACGAGCAGAATGGCTCCCGACGTTAATACGACGACAGCCAAACCCCTATAGAAGAAGAGAGTTGTGTATCCCAGATAGAAAGGCGTCTCATACCAAAAAGCGAGGATGTCAAATGTCATCAAAGCCCTTCCATCAAAACCAAAACGGAACGTTGAGTAGGCGCTTGCCCCACAAAAACCTACTGCCAGGGAACACATGATGCTCCCAGCTATGCTTAAGGGCCTAGTTTTGCTTGAAATCATCGGTCCGTCGCATCGTTCGACTCTCAGTAAAATACTGCGCTCCTCACGGGTTGAACACGCGAGATTGCCGCCGACAGCGTCGGCGCCGCAGAAAGCGGTGATCCCAGACCTGCGCAAGATGGGGAACATCCAGCGATGGACTTAATGGTTAAGCCGCAGAGAAATCCTGATCAAGACAACACAGTAACTCGGGGTTGGCGGGTCAATTGCCCCACTGAATCAGGTCATGCGGAAGTGGAATTTTCCACTTCTGATCCTCGCGGGAAGAAGAGTAGAATTCCCTGAAAGCTTCAAAGGTTTCGGGAAGGTCAAATGGGCGGGCGGAGTTAGACTCACCTTTTACAACTGGCCGGCCATAAAAGCCGACGGACAACTGCTAGATTAAAAGGTTTAAGGGCAAGCTGTCGATACTCGTTAGACACAAGCTTATCCCCAAGCACAGCCTTCCTGCCTATGCTGAATGTCCGGTCGAGAGCGGGGGCAGTTCACCCCCTGAAACGTAGATTTACAGCTGCGAACCGAAGAAAACATAAGTACGTTTGTCAACCTTGTAATTGGATGCCCGCAAGGCCGAGGACGGCAACGGGTAGAAAGCGTTACTGTGCCATTATCAAAGTCCTCAACGGCCCCTGCCATCAGCGCGATCTCTGCTTCTGGAGGAAGCGATCAGGTCCTCTCGGGCGTGATTGTAAGCGTGGCTTATGGACTGCCCGACTTCACCCGCCCGCCGCAGCTGTTCATTCGACGTTTGCGGGCCTACCGTGTCATGGACTGAAGCCTCGATTTTTCTTATGTGCTCGTCTAAATTTGCAGTCCGTTCCTCTGCTACATGCCGCGGCGACGGCATGTGCTGCAATGTGTCACGGATGTCGGGAAGCGAGTGGGCTTGTTCCTTTTGATTTGCGTCTAAGTGGTGATACGTGGCGAAGATAGCAGTTTGTGCGACCGACCTGACCGTGCGGTCCTGATAGGGATCAGCGGCCAATTCAATGACCTGCTCAAAGATGCGAGATTTATTGTGGTCATTGAATTTACTGAAGTTTTCCGCCACAAGCAGAACTCCAACAGCTTGCTCCATTGGCCCCATGTTGCTAATGCGATTAACAAGAGCAGTTTGCTTCTCTGATCCTAGATAGTGGGCTAGATTAGCGGCCGCTCCGACTTTGAGCAATGCTACATCATCCGAGCCGAACCCCAATCCGTCCGTCAACTTGTCGACCAGCTCGATCGCTGATCGTCCGAGCTGATTGTTGCGCCTTTCAAACGTCGTGAGCTCAGTTTCTTCCCCCGGTGCAGCGTCCCGAGCCGCACGTAGCGCTTGCTTCTCGAGGGATTTGAAGGTCCCAAGATTGCGTGCTGTATCGCGCGGGTTAGAAGTTACCAACCGTTCTGCAACATTGGCAAGTGGTCCCGTTGGAAGATTAAGGAGGTTGCGGCGTTCCTCGGCCCTCCCTACGTCGCCGGATGAACTTGCATTTGCGCGTGTCCGTTTGTTATCGCGATCCATTGCTCGGCCTCCAAAGTCGTTTCTCTAGCCTATGAGGTTAGCACCGAAGCTTGATCTCGCAAAACGATGTCGTGTTTCGGTTGTAATCGCGCAGAGGGGCGTTGTTGCGTGGATCACCCGGCGACTGATATTGAGCCGCGTGGTGCACGGATCGTTTAGCGGTCGTGGTGTAGGCGATCGGCAACCTCAATGACCGATCTGTGACCTTGATGCCTTTCAAACATAACGCCGCCCGCCGCCATCGCATCGGAAGGATGAAATTCAAGGTGACGAACTGGCCGGAATATGCGGCGGGGTTACGGCGACGTGGCAGCTTGACCTGTGGCTTACACCGGAGGCGCTTGCCATGTGGCTTGCTCCACGCCGAACGACGGGTGGTGGCCAGCCTCGTTGTTCCGATCTAGCCATGGAGACCGCCTTGACGCTGTCGGTAGTGTGCTGAAGGTTCTGCAAATTCACTGAGAGAGGCGGTCATCTATCCGTTCTCGATTCCGTTCCACTGCTCCACATCGATACCACCTGGAAATTTTCCCAGATGATCCGCTTCCGTAACCGGATGGCAGAGGAGTACCGGTTCGAACTTGGCGTTCACACCAATGCCGATGGCGTGGCCCAGGGGATCAACCCCTTCGACCACGGGTCGGCCTATACCGACATCATGAAACCCAAGCCCTGCGCCAGGCGCTTTCGTCCGATGGGTATGATGCCGCCATTGGTGGGGCGCGGCGCGACGAGGAAAGGAGCCGCGCCAAGGAGCGCATCTTTTCCCACCGCAACGCCCATCACGCCCGGGGCCCCAAGAACCAGCGCCCCGAACTCTGGCGCTTGTTCAACACACGTCTGGCGCCCGGCGAGAGCATGCGGGTGTACCCGCTCTCCAACTGGACCGAGCTCGACATCTGGACCTATATCTATGCCGAGGACATCCCCATCGTGCCACTCTATTTCGCCCGCCCGCGCCCGGTGGTCGAGCGCTCGGGCACGCTGATCATGGTCGATGACGACCGCTTCCGCCTCGATGAAGGAGAGACGCCCACCGAGCAGATCGTGCGCTTCAGGACGCTTGGCTGCTACCCGCTGACCGGCGCCATCCGCTCCAATGCCGCCACGCTCCCCGAGATCATTATGGAGATACAGGGCAGCCGGACCTCCGAGCGCGAAGGGCGTCTGATCGACGGCGATCAGGCCGGCTCCATGGAAAAGAAGAAGCAGGAGGGGTATTTCTGATGAGCAGCGCGCCGCCCCGGCTCCTTCCGCCGATACCGATATCGACCTCTGGCTCGCCCGGCAGACCGGCAAATCGCTGCTGCGCTTCCTGACCTGCGGCTCGGTGGACGATGGTAAGTCGACGCTCATCGGCCGACTGCTCTATGACAGCCAGATGATCCTCGACGACCAGTTGGCGTCGCTGAAAAAGGACAGCCGCAACAGGCATGTGGGCGAGGAGGGCATCGATTTCTCGCTGCTGGTCGACGGTCTCGTCGCCGAGCGCGAGCAGGGCATCACCATCGACGTGGCCTATCGCTTCTTTTCCACCGACCGGCGAAATTTCATCGCCGCCGATACGCCCGGCCACGAGCAATACACCCGCAACATGGCGACCGGCGCCTCCAACGCCGACGTGGCGCTGCTGCTGGTCGACGCCCGCAAGGGGCTTTTGACCCAGACGCGCCGCCACAGTTTCATCCTCTCGCTGTTTGGGGTGAAGCACGTGGCGCTGGTGGTCAACAAGATCGATCTCATGGACTATTCCCAGGAGGTGTTCACAAGGATCGAGGCCGAATACCGCGCCTTTGTTACCGAATTGGGCTTCGCCTCCCTTGCCGCAGTCCCCATCTCGGCCCTGCGCGGCGATAACATCGTCGCCAAGTCCGAGCGCACGCCATGGTACACGGGCTCGCCGCTTCTGTCCTACCTCGAAGATATCGCTGTCGATGAAGACCGCACGCAAACCCCGTTCCGTTTTCCCGTGCAGTGGGTCAATCGTCCCAATCTCAATTTTCGCGGGTTTTCGGGTACGGTCGCCTCGGGCAGGGTCAGGGTGGGTGACGAGATTCTGGTCGCATCCTCCCGCAAGTCCGCCGCGATCGCGCGCATCGTCACCATGGACGGCGATCTTCCCGAAGCCGCCGCCGAACAGGCCGTAACGCTCGTCCTCGACCGCGAGATCGATATCTCGCCCGGCGACGTGCTCACCCATGCCGGCCAGACGCCGGAATTCTCCAACCACTCGAAAAACGGCTCACCGCTGAAGGCAAGCATGCCTACATCCTCGACGGCCACAACGTCCGGCACGGGCTCAACAAGGATCTCGGCTTCACCGACGCGGCACGTGTGGAGAACATCCGCCGTGTGGCCGAGGTGGCGCGGCTGATGGCCGATGCAGGGTTGATCGTCATTGTCTCGTTCATCTCCCCCTTCGCCAACGAGCGCCGTATCGCCCGCGAAATCGCCGCCAACATCCGCTTTCTCGAAGCCTACGTCGACACCCCGCTGGAGGTGTGCGAAGCGCGCGATCCCAAAGGGCTCTACGCCAAGGCCCGGGCCGGCCAGATCACCAATTTTACCGGCTTCGACAGCCCGTTCGAAGTGCCGCAGAATCCCGATATTACGCTCCATGGCGCAGTCGCCTCGTCTCAGGAAATGGCCGACATCATCTACCAAAGGGTAGTTCGAACTGATCAGGCGAAGTAATCCAGAGTCGGTATATCCTCGCCTTTGTCCCTCGTCTCGATGACCGCATGGCAAACTTCCGAAAACGTCCTTCAGTGGCTTCTGCACTTCCCGGCCGGAGCGGGTGACGCGAGCGGCCGCCTGGTTATCGGCTCGCCGCGTCAGGATACCCATGAGTTTCTTGAACCTGTCGATGACGCAGTCGGTGAGATGGTGGGGAAGGTGGAACATCGTCGCGGCCAGAACGGCATGCCGGCGTTCGGGTTAAGGTCGCGCCGATGCTGCGCGCTCATTCGCGTCCCTCTGCGGTGAATTCGTCAAAGACCTTGGCCGGAATGCGCTCCATCAACGTCGTCGGCAGGTTCAGAGACGGGAGAAAGCGAATGTGCCCGGCAATCCTGTCGAGGTTCACGGCGGCTGGCAACAATGCCGGTGTTCTTACCGGGCAAGGACGGCCACGCTGAGAAACTTGTCCAGATCGAGCTTCCGGTCTTCTGACATCCCTCCTGAGCGGGGGCGCAATGCTCTGCCCTCCCTTCCGTTGGGTGATTTGGCGGACTACGCCCGTCCCCCCACGCAACCGCTGGCGCGGTCCTCCACTCTGTTGCGGCCCTACGGGTGCATGGGTTCGCTTCGACCATCTGCGTTTTTTGCCGTCAACCAACGGGAGACGGCAATGCAGAGCATCAAAGGACAACTACCAGCCGCATCACCGATGTCATCGTCGAGCAGCTTGAAGCACAAAGCCGTGGCTCCGGCCCTGGCGCGGAAACAGCCGCGGCTCACTCGCGCCCCGCCCCGGCACTGGCGAAGCATATCGCGGGATCAACATCCTGATGCTGTGGCTTGCAAGCGAGCTCGCCGGCTACGAGGAAAACACCGCATCGGGAGCTCCGAATAAAACAGGTTCTTTGGCGCGTGCCTCTTTCGATAACACGTCAAAACGGTATGTCACATCGGTTCTGCGGACCCTATGACGCTCTAGACTTTTTGGAACACGAGTGGCCCAGCCAAGGCAAACGGCAGCGCCGCGCAATAGATTGCCGTGCCGCCCCCAGTTATGCAGGCGGGAATGGCGTCCAGGGTGGACGGGCAATTCAAGCAAAAGCTTAAGAGCCGCGGTCCTGAGCAGCGCCTCTGAGAGAGACCGGGTCGCTGCATTCAGCACTTCAGAGATACCGCGCGCGTCATTGCCGCCTGGGGTCTCTTACCGGCTAGCCTCTTCCGGTTTTGCGCTTGTAATCTTGTTCCAGTTTCTGAACAATGTCCAAAAAAGAAAGTCCTGCGGGTAGGCGGAGCTGGATTTTATGGGAAAAGCCAACCCTCTTGTCGGGCCACTCCCGGTGAGATTGAGACTTGAAGCTGCGATGGCGCTTAAACGGTACAATAAGGCAGAATGCCACGCCGACCGACTTCGACAGCGGAAGCACGAGCTCGATGGGCAAGCGCGAGCCCTACTGCAGGAATGGGTTGATCGTCAGGCCGAGAAGGCGCCTGCATCCGAGCTAGATGCAGTTGCAGCCAGGTATCGGATAGTTGTGGAGCAACGTTGCAGTCTATTGCTTCAATTGGTCGACGCTGAACGCGACCTGCTAGCCGCATTTGAGCGTGCACAAGCGGTCCTGCGGAAGCTCGGTTTTGGCCGAGCGTCGTAGCTGCCTTAAAATCGAATGCCGTGCAGTGTCGCCTATTCTGTACTCTCGTCATCGCATCATGTACCGATGAAACTTGTGGCGCGGGCTCAAAGAAGCAGCCCCTGCCGAACACAAAAGATGACCGGGTGAGAGCGAAAGCTCAACAGGATCGCAGTCTGGCTTGCTCAGGTGGGGACGCTATGAAAACACCGTGGAAATTCCTTGCGCGATTGAATTTGGGGCGATCATCGGCGAAAGCGCAACAGAGTTCAGCCGGGAATGAAACCGGTTCCAAAACTCTCCAGATCGAAGTGGAGCATGCGTCCGCGCTCCCATCGAGTCCGACTGTGGCTGCCAGCCCACCTGCTCAAGATGAGGACGTCTCGATTGATCAAGGGCCGATCGCATCGGACAAGGCGAAAGGCAGAAACGATGTCGCACAGGTGTTAGAACCGCCGACCGGTGCTGACGAGGCTCAAGCAAGCGCGCGTGATGAAGCCGGCGATTCGGGCACCGAAGCGAGTTCGCTGGTTGAGAAGAGCGCGGCAAGCGCAAAGTCGCAAAGCAAACCGCGGAACAAGCGTCAAGCACGCGGGAAGAGAGCCGGCGCCCAGTTGGCTGCGCAGAGCGCTGCCGCCGCAAAGCGTCACGATAACCTGCAACGAAGGTCTTCACGTGAGTTGTTTTTTCATGAATTGGCAACACTCGACGAAGAAATCCAAACGCTGAGGATGCAACTCGCCCAAAAGCTTCATCTGCAGAACGTTCAGCTGAAGACGATGCTTGAGCGGTTCAAAATTACGTGAGATCGGGCGCACTTGCTCATCTCCATTCCGCAGGAAGCGTTCGCCGCGACTCGAACTGAATGACCGCGGAACAGCAATCGCCGCAGCGTGTATTCGCCGACGCGCTTCGACTCAGGACAGCCCAGCAACAATACTCAAGCCCAGGTGGTCGCGAACCCTGCATTATAAACATCGATCAGCTTTGCGGCGAGCGCTTAGCTTATACAGACTTGTTGGCCCGTGACCCCTAGATCGTCAGGCGCCAGGTCTGAGCCAACATCAACCATCCGTAAAGTGGGACTCTGTTGGTCGTGTTGACGCTGTGGCGCACTCAGCCGAAAACAGGCGATGGCTAAAGGAGGGAATTGCTGATGGCTGACGAGAGTAATACAGGACCCGTTGCTGCGGCTGTAGCGGCGGACGCCGAAGTGAAGGCACCGACGGCTAAGAAGAAGAGGTCGCGACCGCCTCAGAAGGCGGCTGCCGAACCAGCTCAACAAAAGGCGCCGGCCGCTAAACCCAGGAGGTATAGCGACCAAGAGAGAAACGGCAAGCTCAAGCCGGTCGAGACGCAAGTCAGCGAAGGCAACACCTTCAAGAACGCTATCCAGAGCGCCGGCATATCAGAGCAAACCCACTATCATTGGAAAGGTGCCGCGAAGCCTGTCGGAAAAAAGGACGCGAAGAGCACCAAGCCCGTACGGGCCAGCGACGAGTTGGCAGATCTCGTCGAGCTGGAAGAGGAAAACCAGAAGCTCCGCAAGCGACTGGCGGAGAAGCTGCGAGGGGAAAATGCCGAACTTCGCAAAAGACTCGGTCTGGACTAACCAGAAACGGGAGTGCGCGAGGTCACATTTGTATCCTCCGTATGCGCCAGAGACCTATATTTGCTCCCCGTTCATTGTCGGTAGCAAACGACGCTTGCCGTCCCAGCTCTTACCGGGTGAAAGGCTCGACCGCTGGTGGGTGTTGGCGAGCAGTTGAAACACGCGAGAAATGCCATTATTGGTGCGCCAGCAGCAATGCAGCGTCGCCAATCGGTGTTTCTGTTTTTTACGGTTGACTGGGATCGAAGTAGATGAAGACGCCACAATGGAGATTCGTTGTTGAACGCAAATCGAGGCGACGACAGCCAAAAGCCCAGACGAACTCAATCTGGGGAGACACAGATCTCAAGGCTTTGGCCCGCGAAGTGGAAGATACGGCGTCGCATTTGTTCGATTCTGATGTCGGGCGAAATGAGAAACTGACCCCCTAACGAAATGAAGAACTGACCCCCTCGTGTCAAAACGAGGAGAGATGGATGACGAACGAGATTTCAGGGCATCCTGCATTGTCGCGAACGATGCAGGGCGGGGAGATGCTTCAGGCTGATGAGGTGGTGGCGATGTTGCGGCTGCACGCGCTTGGTTGGGGTGCCAAGCGGCTGTCCAAGGAATTCGGATGTGCCCGCAACACGGTGCGTCGCTATTTGCGGGAAGGTGGAGCCGCTCCTTTCAAGAAGCCTGTTCGGGGTAGTGCGTTTGACGGGCTGGACGATTGGCTACGGGAGCGCTTTTTCCGTCATGATGGCAATGCGGATGTGATCCGCCAGGAATTGGCGAGCGAGCATGGAGTGGTCATCGGTCTGCGTTCGGTAGAGCTCCGAGTACGGCAGTGGCGACGGGAGTTGAAGGCGCAGAAGCGCGCGACAGTTCGGTTCGAAACGCCGCCGGGCCGCCAACTGCAGATCGACTTTGGCCAGACGCGCGTATGGATCGGCGGTGAACGGCTTCGGGTGTATGTGTTTGTCGCAACGTTGGGTTACTCGAGACGCCTCCATATCCGGGCCTCGTTGCGAGAGGGGCAGACGGACTGGTTCGAGGGAATGGAGGGAGCGTTCCTGCGGTTTGGCGGTGTTCCCCTTGAGGTGTTGCTGGATAATGCAAAGCCGCTGGTGGAACATCACGATGCAGTCAGCCGGGAGGTGCGGTTCAATGCACGACTGCACGCCTTTGCTCGTTACTGGGGATTTATACCGCGAGCTTGTGCACCATACCGCGCCCGCACGAAGGGCAAGGACGAGCGCGGGGTCGGCTACGTCAAGAAGAATGCGATTGCGGGCCGCCGGTTCGAGAGTTGGATGGCGTTTGAGGCACATCTGGACCGGTGGCTACGCGATGTGGCCGACCTGGGTGAACACGGCACGAGCGGCGTAGCGCCAGCGGAACGCTTTGCCGCGGAGGCTGGTGCGCTTCGCCCGCTGGCCGGCCGCGCACCGTTCGGACAATTGCGCGACCTGGTGCGCAAAGTTCAGGCCGACTGCGCGATCGACCTCGACACGAACAGCTACTCCGTGCCCTGGCGTCTGATCGGCGAGAGCGTTCAGGTCGTGGTACTGGCAGGCCGTGTGATCATCCGTCATGCGGGCCAGGTGGTGGCCGATCATGCTCTCTGCCAGGGACGGCGGCAACGGATCGTGGACCGGTTCCATTTTGTCGGCGTGACTGGTGCCGACGGATCCGTGCGAACAGCTCCCTTGGAAATGCCTCCAGCCGCCTTGCTGCGGCCACTCGCGGAATACGAGGCGGTTGTTGGAGGAGGCTGGTGATGGCGAACGTGGATCACGACCTTCTCATCGCAACGCTCGATCGGCTGAAGCTGACGGCGATCCGCGATCAGCTCGACACGCTGCTTGACGAGGCGGCCCGCTCGAAGATGAACTTGCGCGAAGCTCTGGCATTCCTGGTGGCGCGGGAGATCGCCCGGCGGGATGAGCGTCGTATCTCCATGTCGAGCAAGCTGGCGCAGTTCCCGTTCGTGCGCGAACTCGACGGCTTTGACTTCGAGGCGCAGCCCTCGCTGGATCATGGGCAGATCAGGGAACTGGCGACCTGCCGCTGGATCGCTCACGGGGACACGGTGCTATTCCTTGGACCTCCTGGTACAGGTAAAACGCATCTTGCCGTCAGTCTTGGCCGCGAGGCGATCCGCCAGAACTACAACGTGCAGTTCGTCACGGCGGCCACGCTGGTGGCGATGCTGGCCAAGGCCCACAACGACGGCTCGCTCGACAAACAGTTGACGATCCTGTCGCGACCGAAATTGCTGATCATCGACGAGTTGGGTTATCTTCCGTTCGAGGCTAACGCCGCCCACCTGTTCTTCCAACTGGTCTCCCGGCGCTACGAGAAGGGATCGATCCTGATCACCTCCAACCGCTCGGTGGGAGAATGGGGAACCGTCTTTGGCGACGCCGTGGTCGCCACGGCGATATTGGACCGCCTGCTTCATCATTCGACGGTGATCACCATCCGGGGCGACAGCTACCGGCTTCGCGAAAAGCGCCGCTCCGGCCTTCTGCAGAAGGCCGGAGCGGCGCTTGAAACAAACGAACCGAACAATCAATGAAGGGGGTCAAATCTTCGTTTCGCCCAAGGGGTCAATTCCTCGCTTCGCTTGACATCTGATGAGGGACCTGGGCGGCTCGGTTCGGGTGAAACCAGGTTGGCCGGTCCGATCGATGCAGAGTCGGTCAACGAGCGCGCTGACGTTGCACGAGCGGCGATACCATTTATCATCGGCGCAGAGGTCGAAATATCGAAGCTTCATGAGGCCAATGATCCGGCCGAAGTTGTCGTGCAAGTAGAGGAGAGTCAACCGGCACCGCAGCGTCGATTGACGCCAACCGGCACTCCTCAAAAGCGGGCCAAGCGCGCCTCCGACCAAACAATCGTGCGTAAGCCTGAGGTTGAGTACGAGGATCGAAGGGCCCAGCCCGGGACTGCCGACAATCCAATCTCCGACGACGAGCTTGCCGCCTTGGACGCCGACAACAAGCGCCTCAAGAGATTACTGGCTGAACGGCTCCGTGCACAGAACCTTCGGCTCAAGAAGATGCTCGAACGATTTGACGGATAGCGGGGTGGCCCTACTCGCCTGGGAGCAAAGAAGCCCGCGGACGAGAGTTCCACGGAAAGCCGCGGGGACTGCCACCTCGATGGCAGCTGCCGGTTTTTCGCGCCATCCGTCGAGGTGGCATGAGAGGAAAGCCCGCACTTTGTGGGGGTCTTTTGCGTCATAGTTGTTCAGTTCTGCCGCCCTTGGAAAACTGCGACCATAGATTCGTCCCGCAGCGGCTGGTTAAGCATCGAATGTCAGAGGTCAGAGCGTGGTCGCGGCCTATAACCGCGAGCGCGTTTCTTGCGAGCCAAGACAAGGAAGCATTCGATCGCGTGCCGCTCGTTCTTGAACAGAACAACGCGCTCTTTGCCGCGAGTGCCGATCCGACCCCAACGGCGGACGAGCGAAGCGCCGCCGAAGAGATTCGGCTCGATCGACATTGTATAGTAGCGCGCCATGTTCTTGGTCGCGTCAATTCGCTGGACATACAGGCAGAACCAGTGCTGGGCCATACTAGGAGCATGTCCGGACGGTGACCGATTCAAGAAATTGATTGCAACGGCTCGATCATCGGCGTCCGTGGAAGCACTGCAACAGCGCGTATCTCAGGTGGTCGCTCTCTCTGAAAATATGTCGAATGCGTTGGCGATGTGGGCTCTTGACGCTGTCTTCTGAGCAAGCGCCTGCACGACAGCCTCGAACAGAAAGTTCCGCGTCGCTTCCGTTTTTCACTCCGCCCTTGGGCGGAGTGAAGCAGGCGGAGGCCGGAACGCGCTTTCACATTGCGCCGAAGAGAAGGCCGGAGATGGGGTATTCGGCTTGAGCCAGCCTCCGAACGACGGAGTGAATGTGCTGTCCCTCGAGCTGAAGGTGTAACGTGGCCCTATTGGACCTAACCACGAACCTCACGAAAGGACGCGCAGCATGAAATATTATGCCGGACTCGATGTGTCGGTGAAAGAGACCTCCATTTGCATTGTTGATCAAACGGGCAAAATCTGCCGCGAGGTGAAAGTCACCAGCCATCCCGACGATCTCATCATGGTACTGAAGGATCCTGCCTGGAACATGGAGCGGATCGGGCTTGAGGCCGGGCCCCTGTCGCAATGGCTGTTTGAAGGTCTGGCCAGGGCCGGCCTACCCGTGATCTGCATCGAGACCCGCCACACCAAGGCGTTTCTAAAAGCGCAACCGAACAAGAGCGACCGCAACGACGCGCGCGGCACCGCGCAGATGATGCGCGTGACTTGTATCGGGCGGTGCATGTGAAGACGCTGACCAGCCAGAAGCGTCGAGCGCTGCTGACGGCGCGCAAGCTCTTGCAGGACAAAGCAATCGCCATTGAGAACGACCTGCGCGGGCTGCTGCGCAACTTTGGGCTCAAGGTCGGCGTGGTCGGATCCGCGAAGTTCGAGGCGCGCATTCGCGAGCTCGTCGAGGGCACCCTTGACCTGGTCGAGATTGTCGAGCCCTTGCTTGACGCGCGCCGGCCTTACCCCCTTTTTTCGATTCCGCCCTCAGCGGTACTATGCACCGATTTGAAGCATTTTGGAGCAGGCCTTCTCTAAACAGTAATTTCACCCTCTCAAGGGCCTTGCGAGCCAAATGCTTCAGCACGTGCCCCAGCATTCCGGCAACAAATGCGGCTCTAAAATTGGCGAAGCAGCCGAGAGAGCAATTGGCGGTTCGTTGCCGCTATCATCTTGCAGTCGCCGGCTGTCGCTATATTCACTTTGAGGCAGAATGCTTTTAGAAACGCGTCCCATCCCGTGAGGACCTGACCGATCGCGGCCTTCATGATCACGGTGATCTTCACGTCCTCCTCCCTTGGCGGCGCTTTGCAGTCGCATCTTCGTGTCGTAATCCAGCGGGCAGTTGACGGGGTGCTCGAATTCGCGATTACACCTGCCGAGACGATCGAACGAGCAGTGGCGGCTCTTATAAATGCTGAGCACTAGAGAATCCTTGTCTGCTTATACAAGTTTTGATATAAAGAGGCGGCCGACATGAAGGAACTGGTTTTCCTCGGAGATTCCCTGGAGCGATTGCGGGATTTTCCGGAGGCAGCCCGAAAGGAAGCCGGCGTTCAGTTGCACAAGGTTCAGCAAGGTCTTGAGCCGAGCGATTGGAAGCCGATGGCGAGTGTAGGACAAGGAGTGCGGGAAATCCGCATCCGCGACGAGGCGGGGGCATTCCGAGTGCTTTACATCACCAGAATAGAGGATGCGGTTTTTGTGCTGCATGCCTTCCAGAAGAAGACGCAGCAGAGGCCAGACGAGATCTGGACCTTGCCGCCGCACGATTGCGGCAAATCTAGCGGAGGTGTGACGATGGTACGCCAGAGCTTTTCCAACGTGTGGGACGCCTTGGAGAATACGCCGGCTGAGGCCGCGAGTATGGCCATGCGCTCCAACCTGCTTATTGCGATCGAGCAGCGCGTGCGGAGTTGGCAAGTGACGCAGGCAGAGGCTGCGCGCCGGCTCGGGATCACACAGCCCCGGCTCAATGACCTGCTTCGAGGCCGGATCACGAATTTCAGCCTTGATACGCTCATCAACCTGGCGAGCCAGGCAGGACTCACTGTTCGGCTTGATATTGCTGAGGCCGCCTGACGTACGTGTGGTGTCCTGCATTTCGTGCCGTCCGCCCCCGACGGCCCTTATCGGTAGCGCGCCGACTGGCGCCGGGTCATCCGGCTTGGCCTTTTCCTCTGCCCAACGCTGGTGATGAACCTGCGGGCTGGCGCAACGACCCATAACGCGATTTCCTCCCTGATAGGCTTCTCCGTCGCGGTGATGGCCGGAAGCGAGCCGGTTGCGGGAGACGATTTAATTTCCCGCTTCATCGACACAATCGATCCGGACAACGGCTGACATGGCGCTGGTCAACATCGACGACTTTCGCGATCTCGCCCGGCGGCGGCTGCCGAAGATCTTTTTCGACTATATCGACGGCGGTTCCTTCGAGGAGGAGACGATGCGGGCGAATCGCTCGGACTTCTCCCGCCTAACCCTGCGCCAGAACGTGCTGGTCGAGCCGCAGCCGCTCATGCTCGGGCCGGTCGGCTTCCTCGGCCTCTATTCCGGCAAGGGCGAGGTCAAGGCCGTGCGGGCGGCGCATGCCGCGGGCATCCCCTTCTGCTTATCAACCTTTTCCATCGCCTCACTCGCCGACCTTCGGATCGTCACGGACGGGCCGCTGCATTTCCAGCTCTATGTGCTGGAGGATCGCTCGCTCTGCGAGGAATTCCTACGAGCGGCAGAATACGCCGGCGTCGACACCCTGTTCGTAACGGTCGACACCGCCATTACGGGCATTCGCGAACGGGACGTGCGAAACGGATTCCGATCGCTGACGCGGGTGACGCCGGACCTCTTCGCGCGCCTCGCGCTGAAGCCGCGCTGGCTTGCAGAGGTGGTCCTTGCCGGCATGCCGTCGGTCAGGGCTATCGAGCACCGGCCGGAATTCGGTCGCGGCGCGCTGGAGCAGGCGGCCAATCTCTCGCGCCGAATCGACAAGACGCTGTCGTGGAAGGACATCGCCTGGCTGCGCGAACGCTGGACGGGCAAGCTCGTGATCAAAGGCGTTCTCACGCCCGCTGATGCTGTGCGCGCTCGCGATCTCGGCTGCGATGGGGTGGTGGTTTCCAACCACGGCGGACGCCAGCTCGACGGTGCCCCGAGCACGATCCGAGCCCTGCCCAGCATTCGCGCCACCGTGGGAACCGACTTCTGCCTTATGCTTGACGGCGGTATCCGCCGCGGCGCGGACGTCATCAAGGCGATCGCACTCGGCGCAGACGGCGTGATGCTTGGCCGGGCTTATGCCTACGGCCTCTCGGCCGCCGGGCAGGCGGGGGTGGCCGAGGTGATTGCCATCCTCGAGCGCGAGATTTCGATCAGTCTTGCGTTGATGGGGATTGCCTCGGTCGAGCAACTCAAGGCTCTCGGCGCGGAAGCCGTCTCGACACTCTGACGGAGCGCCGCGCGCCGTTTTTTAGGGCCGGGCTGCTGCTGCCGCCCCCATCGTCATCCGCCCCCCATCCCTTCTAATCATCACCAAGCGGCTCCTCTGCCTGCTGACCTGTCGCTTGGCAGATAAATGGGGTCTTCCTCACTTTGTGTGGTGGCGATTTTGGTCAAGCGGCAGCACGCGTGCCCTGAGCAGCTCCGGGCCAGCTCTGCCATAGATTGCACGCTTGATTGTCTTCAGGCGGTTGATTTCGCCTTCCCCCTGGCCGTTGCTCCTGGTGGCGCTGACGTTTGTGGCGGCCGTCGATGCGCCGGAGCGATTCCGCTCCTCGCGCGCGGTGGGGCCGCACTTGGGATTGACGCCGAAGAAGTGTCAGTCGGGCGAGACCGATCATAGCGGTCGCATCTCGAAGATCGGCGATGGCAGCGTGCGAACCGCGCTCTACGAGGCGGCCAATGTCAATCCTGACGCGACCGGTCAAAGGCTCCGATCTGAAGGGTTGGGCGTTGGCGGTCGCAAGACGTGCCGGCCCCAAAAAGGCGCGCGTGGCGCTGGCCCTCAAGCTGGCGGTGGTGTTGCATTGCATACTCAGGGATAGAACTTCATTGCTCATAAGGGAGCGCCAGCCCTGGCGGCTTAATCGGAGGAGACGACGAGACAGGCTTTCGGACGGGCACAGCCATCAGCCCTCCGCAGCAAGGTCCCTTCGCCGGGACGATGGATGGGTTAGGCCGCTATGCGATCAGCAGCACGCGGTGACTGCGCTTCCAAGATTGGCCAACCGGTCCTCAGCAGACACCATAGAGCAGCGGCAAAGCTCCGACTGCGGACAGAAGCAAGCCCTCGGCGACGGATTAAGCGCACAAGGGATTGACGCAAAGCCCGTTACAGAAGATCGCATAAGGTATCAATTGGACGGGGGCGTTAAGCCCGGCCGACACGCAGTTCGTTTGCACATCCCGGACCAACACAGCGAAAGTGTCGGTCGATTACACTTTAGGTAGTATCTGATGATGGTCTTGCGGATGGACTCTTGCCGTTTGTCGTCAAGCACCCCGATGCCCGTCCGGTCGACCGCCCTTGCGATCCACCAACAACGTTTCGTCCCACCGTTTCCTCAAGGCTAATTCGCGCTTCTCGAAAGACGGGGGTGAATGAAGAGAAGGGCCGATCGAATCGCATCAAGTCCATCAAGTCCATCACGTCGGTAGGCGCGTTCGGCCAGAGGGTCCCAAGAGGCGACTCTGTCCGGCATCGATTCAACTGTGCACCGGGCCGGGTAGAATGCCTTTCAGGATCGTCTCCGTAATTGTCGTTGCGGCTGCTTCATAATCCTCCGCTTTCAAACGCGCCTTCCTTAGCCCGTCGGCGGCGATGGGCTCAAAATCCGCGTAAAACTGCGTTGAAGCCCACAGCATGATGAACAGGTGGCGCGGATCAACCGGCAGCAACTTTCCGGCCGCAATCCAACCCTCCACGACCGCCACATGCGCATCCGTGACGTGGCGCATATGGTCGCGATCCTTCTTCTTCAGGAACCGCGCTCCCTGAATGATCTCACTGGCGAAGAGCCGGGACTCGGCGATGTTCTTGCGCGTGTAGTCGAGCTTTGCCTTGATGTAGAGCCGGAAGGCCTCCGCCGGCTCACGCTCGGGCGAAATATATTTTAGCGCCTCGTCCCAGCTGGTAATGAGGTGCGCAATGATGGCCCTGTAGATCTCCTCCTTAGAAGAGAAATAGTAATAGACGTTGGCCTTGGGCAGGCCCGAGGCCTCGGCGATCTCGGCGATCCGCGTACCATCAAAGCCCTTGCGCGCGAATATCTCGATCCCAGTTTTGATGATGAGGCGCATGTTGCGTTCGCGGATGCGCTCCTCTGGATCCCGTGCTGCCGTTGCCATGCGATCTCGTCCCTCTCACGTCGCCGCTTCCTACCAGGCAATCATGCGTGGCGGCGAGGTCGTTTCCGCAATTGCCGCGTTTTACGGCGAAATGCAAGCGCGCCACTATTCAAAAACCGACGATCTGGTCAAAAAAAACTGACCCATTCGTCATTTTTTTCCTTTTAAAAGTTGACACTTTGGTCAGCTTTTGTCTAGTCTCATTTCAACGAACGCAGGGGGAGCGGCGTGATGCCGGCACGACTGAGAGAGGCGATGGCAGAAACGCTCGCCGGCTGGCAAGCCGACCTGCCGCATGCCTGGCGGGATGCGCTCGGACCCGTCGAAGAGGATTTCGACCGCATCGATGCCGGGCTCGATCTGGAGGCCTGGGAGCCGATCTTTCCCGCACGCCGCGGCAAGACCTTTCCCGGCCAGCCCCGGGGTGCCCATGTCCTCGCCGCCTTCGACGGCATCGCGCCGAACGGCGTCCATTGCATGATCCTTGGCCAGGATCCCTATCCGGAACCGGGTCTGGCAACGGGTCGCGCCTTCGAGGCCGGCAACCTGGCCGCGTGGACCGAGCTGGACAAGATGTTCTCCAAGAGCATCCGTGCCTATATGCAGCTCATTGCGGCCGCGCGTCTCGGCGATGAGAGTCTGGCGCAAAGCTTCGACCGCTGGCCCGACGTGCGACGTCTCTTGTGCGACCCCGCCGGCCCGTTCGAGGCACCCGGAGTGATTGCCGGCCGCTGGGTGGGCGAGGGCGTGCTGCTGCTCAACGCGTCGCTGACGCTCTCGCGCTTCCGGGTCGATATCGATCCGCATCAGTCGCGCGGGCACCTTCCTTTCTGGCGACCCTTGATGCTGCGTGTGATCGATATGCTGGTGGCTCGGGGTAAGCCGGTCGTCTTCCTCGGATTCGGCGCGGCGGCTGCGGACATTCTTGCGGAAGCAGCCATTCGCGAGGGGCATGCGGGCCATGTTGGCTATGTCCAGCGCGAGCATCCCGCCTTCGCCGACAAGGTGCTCGGCCGGGAAAATCCTTTCCTTCTCTGCAATTCCTATCTGGAGGCGATGGGCGGCCGGCCCATCGCATGGTGAACCATGGCGTCTACCCCGGAATATGATTTCATCATCGTCGGCGCGGGTTCGGCCGGCTGCGTTCTCGCGAACCGTCTGTCGATGGACCCTGCGAACCGCGTGTTGCTTATCGAGGCTGGCGGCAAGGACCAAAATCCGCTCTTCCGGCTGCCAATGCTAATGGGCAAGCTATTCCATTCGGGCATCTACAACTGGCACTATCACACGGAACCCGAGCCCTATCTCAACGGCCGCTCCCTCTACTGGCCGCGAGGCAGGGTGCTGGGCGGAACCTCCACGATCAACGGCATGATCTACGTGCGCGGCAATCGCCACGACTACGATCGCTGGGCGCAGCTCGGTCTGCCTGGCTGGTCTTATGACGAAGTCCTGCCGGCATTTCGCCGCTCGGAAGCGCATATCCAGCGCAATGGGGAATTTCACAATGTGGACGGCGAGCTCACTGTCTGCCGTGCCCGTGGCCACAATCCGTTGATGGACGTGTTCTGCGAGGCAGGACTGCAGGCCGGCTATCCCCAGAACGACGACTTCAACGGTGTGACCCAGGAAGGGTTTGGCCGATACGATTTTACCATCCGCAAGGGCAAGCGCTGGTCCACATCCTGGGCCTTCCTGCGCCCGGCGCTCGGCCGAAAGAACCTTACCGTACTGACGGGCGCTGAAACGACGCGTGTTCTCATCGAGGGTGGCCGGGCATGCGGCGTCGGATATTTGAAGGATGGCAGACCCGGCCTTGCACGTGCCGGGCGCGAAGTCATCCTGTCGGCGGGTGTGGTCAACTCGCCCAAGGCGCTGCTGCTTTCCGGCATCGGACCGGCAGGCGAACTGAGTGCGCTCGGCATCAAGCCGACGCTCGATCTTCCCGGTGTCGGCAAGAACCTCCAGGATCACGTCGACTGCGTCATGAGCTGGGAATGCCGCGAGCCGGTCACGCTGTTCGGCGACCTGCGCGCCGACAAGCTCATTCCTGCTGTCGCGCAAGGGATGCTGTTCGGCGAGGGTATCACGACGACGTTTCCCTACGAGGCGGGTGCCTTCATTCGCTCGAACGACGGCCTCGTCTCACCCGACATCCAGCTGCATTTCATGCCGGCGCTGGAAAAGACCGCCAACCTGCATTTCCCCAATCCCTTCGCCAAGAAGCGGGCGGTCGAGGCAGATCACGGCTTCACTATCCGGGTCGGACCCGTCAATCCGGCGAGCCGCGGCGAGATCACGCTGCGGTCGGCGAACCCCACCGACAAACCGAAGATCCAGGCGAACTACCTCCAGTCCGATTTTGACGTCCGCACGATGATTGACGGCATCCGGCTGACGCGCGACATCGTCGGCCAGAAGGCTTTCGACCGCTATCGCGGCAAGGAGCTGGCGCCCGGGCCGGAAGCAAACGACGACGCTGGGTTGACCCGCTGGCTACGGGCCACGGCCATGACGACGTTCCACCCTGTTGGCACCGCCAAGATGGGTAACGATCCCATGGCGGTGGTGGATGCGCAGCTCAAGGTCCATGGCATCGCGGGTCTGCGTGTCGCCGACGCCTCGATCATGCCGATCATCTCGAGCGGCAACACCAACGCGCCCGCCATCATGATCGGCGAGAAATGCGCCGAATTGATCCTGAACAGCTAAGGGAGTGATCCGATGATCCTCGAACACCGCACCTATACGTTCAAGCCCGGCACGGTCGACAAGTGGATGAAGAAATACGAGGCTGACGGCCTCCCGGTGCAGAAACGTCATCTCAACAAATTCGTCGGCCTCTACGTTTCGGAGCTCGGCACGCTTCACACCACCGTTCTCATGTGGGCCTACGACAGCCTTGCGGATCGCGAGGCGCGCCGCTCGGCCATGTACGCCGATCCGGATTGGAAAAAATTCATATCCGAGGTCTGGGCGCTCGATGCGATCCAGAAGCAGGAGGTGACGATCATGAATCCTGCATCCTATTCGCCGCCGCTTTGAGACGACCAGGCACGTGTCGCCATTGCCCGCGCGTGTCGGAATGCGCATGACACAAGACAATTAACAAAAGAGGGAACGATCATGACTGACAAGGCTTCACAACACATAATGCACCGTCGCACATTCCTACAGGCGAGCGCGGGCGCCGCTGCGCTCGGTCTTGCCGCCAGCATTGTGCCCGAATTTGCCAGGGCGTCCGGTGGGCTGGTCGCACTGGTCCACACGCAGGCCGCCGGCGACAACGGCCCGGTCGATCAGATGATCGCCAAGCTCAAGCAGCTGTCGGAAGAGAAGGGGTTTGAGCACCGTGCCATCTACGCGCAGGACCCCGCGACCTACGAAACTATCTACCGCACGCTCGGTGACGCAGGTGCTGCGATCATCATCTCCACCTTCAACGAAGTGGCCGAGCCCTTCAAGGCGCTGGCGCCGTCCTATCCCGGTACCAAATGGATCCAGCTGTTCGCCGACCCCTTCGAGCCGGCGATCCCGAACGTGGTGACGGTGTCCTACGACTACTATCTCGGCTGCTATTTGTCTGGCGTCTTTGCGGCCAACATGACAACCACGGGCAAGACCGGCTTCATCGGAGGTGTTTCGATCCCGCCGCTCAACGCCGATTTCAACGCTTTCAAAGCCGGCGTCCACTCGATCAAGCCGGACGCCAGCGTCATCGCCGCCTTTGCCGGCTCGTTCCAGGATCCTGCAAAGGGCCAGGAAATCGCCGCCCAGATGTACAATGACGGCATCGACTACATTCAGACGGACGCAGCCGCCACCGACGGCGGCATTATCGCCGCAGCCAACGAAAAGGAAGGCCGCATGGTGAGCTGCCTTGCGCCAGGACAGTACGCACTCGGTCCGAAGTCGCTCATCTCCATCGTCGGCCTCGATTTCGGCGTCTCGCTCTACAACGAGGCAACGAAGGCCGTAGGTCCTGAATGGAAGGGCGGCACGCACGAGCATACGGGCCTTGGCACCGGCGTCATTGACTTCATTCCCTCGCCCGTCTTCGCCGAACAGGGGCCGCCTGAGCTGAACGCCAGGGCGAAGGAAGCGCTTGTCGAGGTCGAAAAGGCGCGTGCCGGTATTCTTGATGGCTCCATCAAGGTTCCGTTCAACACCACGCTCTGAGCCTCCGGCGCCGGCCGCAGGGTCGGCCCCGGAGCCTTGACGGAAAACCGGCATCGGCCTTTGCCTTCGGGGAGGGCCGCCGGACGTTCGCGGATCGTCTTCCTTCCTGTTGACGGTCCGTGAGCCTTCGCTCTCGATGGGAACTTTTGATGTGCAACCTTCTGAAGCCTGCGCTGGAGTGCCGGGATGTGACCGTGAAATTCGGAGACGTGACTGCACTGTCGGACGTTGCCGTTTCGTTTGTTCCAGGCGAGATCCACGCGGTCGTTGGCCAGAACGGCGCCGGCAAGACAACCTTCGCCCGCGTCGCTGCGGGGCTCGTTCAACCGACTGCCGGTGCCGTCGACGTGATGGGCCACGAAATTCGCACCGGCAAGGTCAGCGTGAGCCGAACGGCGGGTGTGGAGCTGGTTCATCAGAGTTTCGCCCTGCCGCCATCCTTCACGGTCGCAGAAATCATGGAGTTTGGCGCCATTGGCAAAGGTGGTATTTACAGCCGCAAGGGGCTCGCCAAAAAATGGCGGGGGCATATCGCCGACCTCGACGTCCAAGTTGACCTAAACCGGCGGATCCGCGACCTGCCGATCGAGACCCAACAGGGCATCGAGATCGCAAGGGCGCTCGTGATGGATGCGCGCGTGCTCATCCTCGACGAGCCGACCGCGGTGCTCTCGCCCTCCGGCATAAACATGCTGTTTGCTCGTGTCCGCCGCCTCAGGGAACGTGGCGTTACCGTCATCCTGATCCTGCACAAGATCCGTGAGGTGCTCGGCATCGCCGACACGGTCACGGTGTTGCGCGGCGGCCGAAAGGTCGAGGGGCCGCTTCCGATAGCCGAGGTTTCGGCCGAGAGGCTCGCCAACCTGATCGTCGGTGAAGCGGTTGCTCAGACGCTCGACCGGCATGAGCGCGACGCGCTGGTCGGAACGAAACCGCCCTCAGGCGAGGGCGCAGGTCATCCAAAAAATGCGAAAAGTCCGAGCGTGCTATCCTTGAAGGCCGTCTCCACGCGGCCCGACAGTGAGGGCATCGCACTCGACGGCGTTGATTTGGACATTCGCCCAGGCGAGATCGTTGGCATAGCAGGCGTGGAGGGCAACGGACAAAAGACGCTGGTGCGCGCCATTTCCGCCCTTGCCGATCTTGCCGGCGGATCGATCGTGCTTGCAGGCCATGACGTGACCGGCAAACCGCTCGCCGCCCGTCGCGCGATTGGGCTCAGGATCATTCCTTTCGAGCGCAACGTCGAAGGTCTCAGCCTCACGAGTTCGCTCTGGCAGAACTGGAGCGCAAGGAAGTTGCTGCAGGGAAGCCTGCTCAAGGTGATCCGCCCCTCGGCGGTGCGCGAAGCCTGCGACCGGTCGCTTAGGGAATGGAGCGTTCACTACCACAATTCAGCTCAGAAGGCGGGGTCTTTGTCGGGCGGCAATGCCCAGAAGGTGATCCTTGCGCGCGAGGTCGATCGCGATGCCAGGCTGATTATCGCGGCTCAGCCGACGCGTGGTCTCGACATCGGTGCCACCGCCTTCGTGTGGCAGGCGCTCCGGCAGGCACGCGATCGCGGCGCCGCCATCCTTTTGATTTCGTCTGATCTCGACGAGCTGTTCGACATCTCCGACCGTGTGGTGGTGATGCTGTCGGGACGTGTGAACGGCGAATTCCACGCGCCCTTCAATATCGCGTCGGTGGGCGCAGCCATGACCGATGCGGCTGCGAGGGTAAGCGCATGAAAGACAGTCTCGTCACGGTTGCCCGCAGCCTGATCTTCGTCGCCTTTGCGCTCATCCTGTGCGCGCTGGTGTTCCAGTTTGCCGGCTACAATGCGCCGCTCATGCTCTGGGCGGTGGCCGACGGCGCCTTCCTGCGCAGCGGTGCGATCGAACAGAGCCTCAGATGGGCATTGCCACTGTTCATCACGGCCGTAGGCGTCGGGATTTCCTTCCGGGCGGGTTTCTTCAACATCGGCGCACAGGGCCAGTTCTATGTCGGCGCAATCTGCGCTGCCTTCGCCGCCGAGGCACTCAAGGGCGGGCCGGCTTTCCTCGTCATCCCGGCACTCATCATTGCCGGTACGCTGGGCGGCGCCGTCTGGGCTCTCTGGCCGGGGCTTCTGAGGCTACGGTCCGGCACTGACGAGGTGATCACCACGCTGATGGGCAACTTCATGGCCGGCCTGCTTCTGGTCTATGTGACCTCGGGACCGCTCAAGGATCCTTCGGGGTCCGGTCAGCAGGCATCGAGCCGCCCCCTCGACGAGGCCTACCGCATCTCGGACTCGCTTGGCATATCCCCGACCATCATCGCCATCGGGGCCGCCATCGGCATTTTGATGTGGCTCCTTGTCAACCGCACGGCATTCGGGGTTCTTGCAAGCCTTGCCGGCCGCAACGGCACGATGGTGGAGTGGCAGGGCGCGCGGCTGTGGAAGCTCGGCCTGTCGAGCTTCATCATTTCGGGCGCACTGGCGGGTCTTGCCGGAACTATCGAGTTCATGGGGCCGAACGGCCGCATTGCGTCCGGGTTCCTGCCGGCCCACGGCTTCACGGCAATCCTGATCGCACTCGTCGCCAATCTCTCCGTGATCGGCACTGCGGCGGCGGCGGTGTTTTTCGGCGGCCTTGCCTCGGCGGCGCTCTATCTGCCGATCATGGCCGGGCTGCCGGCCGCTGCGATCGACATCATCAATGCGGCGATCGCGCTGTTCATCACAGCAAGGTCGAAACTCGTCGACCAAGTGCTGCGTCTCGGAGGACGCCCTTCATGAACGAGATCATCATCGCCATCCTGCGTTCCGGGACGCCGCTGATCTACGTCACCCTCGCAGGCGTCATTGCGCAGCGGGCAGGGGTGTGGAACCTCGGTCTCGAGGGCCTGATGATCATCGGTGCCTGCGCCACGATCGTCGGCATCATGCTGACCAACTCCATCGTTGCGGCCATCCTCATCGCCATCCTCATCTGTGTGCTTGCCTCCGTCCTCCTCTGGTTCGTCATCGACAGGCTCAAGGCCAATCCGATCATCGCCGGCCTCGGCCTGACGGGCCTTGGCCTCGGGGGCACGGCGCTCGCCGTTCAGTCGATCTTCGGAAGCCAGGCGAGCGTGACCGCACCGTTCGGCATTCCGAAGCTCGGGCCGGCCTTCGGCGCCTATGGTGTGCTGTCGATCGCGGTCGCCGCCATGCCTTTTTTCGTCTTCGGCATGTGGGTACTTCTCCGCCGCACACGCTTCGGTCTCCGCCTCGCCGCCTGTGGCGAGCATCCCTTCGCTGCCCGCAGCGTCGGGGCCAATCCCTCGCGGATGCGCCTCGTGGCACTGGCGATCGGCGGGGTGCTGTGTGCCATCGGCGGGGCGGAACTTGCCGCCGGCAGCCTGCAGTTCTTCGCCCAGGGCATGACGGCGGGTCGCGGCTTCATGGCCTTTGCTGCGGTCATCTTCGGCGCTTCCCATCCGGTGGGGGCCACTTTCGCTGCGCTGTTCTTCGCCGTCGTTGGCGCGCTCGGTATCCGGGCGCAATTGATGTTCGGCGACAAGATCCCACACGACCTTCTGCAGGCTTTGCCTTATCTCGCGACTGTCTTCGGCGTCTGGCTTTCCGGCAAGCTGCGCGGCGGCGCGAAGGCCGCCAGCTCGTTCGCCGAACTCAAGGATCAGTAGGGAGGCACCATGAAGTTCGCGCAACTCCATCCGATCCAGGATGTCTGCATCCTGGTCACCGACGTTGAGGCGTCGATCCGCTTTTATACGCAGAAGCTCGGCTTCGAACTCAAGCACCGCGCACCAGGCTTTGCCGATTTCATCGGCGCGGGGCTGACGCTCGCGCTGTGGGAGCGGTCGCATATCGAAAGCCACACTGATGTGCGCGTGCCCGTAGGGTCGCCATCGGCCGTGCTCGTGGCGGTGCGAGTCGACAGTCCCGCTGATATCGATGTCCTCTATGCGGACCTCGAAAAAGATGGCGTGACCTTCGTCAATCCCCCGGCCGACTACCCGTGGAACGCCCGGTGCCTCTATTTCCGCGGACCTGACGGCGAGACCTGGGAGCTTTACGCGTGGCTTGATGGCGGCGCTCCTGGCAGGGTGGCCGCATGACACGCAAGCTGATCATCCTAACCGATCCGGGTCAGGACCAGGCGGCTGCCATCCTGACGATCCTCGGGCAGAAGCAAGCGTTCGAGGTTCTCGGACTGGTCGCCACCGCCGGCAACATCAACCTCGATCACACCATCGCCAACTGCCTGAAACTGATGGAACTGGCCGGCCGGCCGGATATTCCCGTCTTCGCCGGTTGCTCGCATCCGATCATCCGTCCGCTGGTCACGGCCGAGCATGTGCATGGTCCGACGGGTCTCGACGGTCCGGACCTGCCGCCGCCGTCGATCAAGCCGCAGGAAAAGCACGGCATCGATTTCATAATCGACACCGTCTGCGCGCATCCCGGCGAGGTCACCATATGCTCGCTGTCCCCCGTGACCAATTTGGCCATGGCTTTACGCAAGGCGCCCGACATTGCCGGCAAGATTCATGAGGTTGTCGCGATGCTCGGAGCTTATTTCGAGGTCGGCAACATCACGCCGGCGGCGGAATTCAACTGCTATGTTGACCCCGAAGCCGCGGACGTCGTGCTGAAGGCCGGCATCAAGACCACGCTCCTGCCACTCGACGTGACACACCGAATGCGCTCGACGCCGGAGCGGCTCAGCGCAATGCGGGCTCTGGCAAACCGCTGCGGCGTGGCGACCGCCGAAATGCTGGAATATTCCCAAGCCTTCGACCTCAACAAATACGGTTGGGAGGGCGCACCGCTGCATGGGCCATGCGTGCCCGCCTTCATGCTGGCGCCGGACATGTTTTCAGGCCGGCAGATCAATGTCTCGGTGGAGCTCAACGGCACGCTGACAGCGGGGATGACGGTCGCCGACTGGTGGCAGACCACCGACCGTCCGAAGAATGTCTTCTATGTCAGGGATGGCGACCCCGTCGCCTACTACGACCTTCTCATTCAATCTTTGGGGAACCTGCCATGAGTGAAATCCTGATCCGCAATGCGACGATCGTCGCTATGGACGCTACCCATGGTACAGCGCCGTTTACCGGTGATATTCTGATTGATGGAGGAAAGATCAAGGCGATGGGCGCGGCGCTTGCCGCCAAGCCGGATGCGAGCATCATCGAGGGGCACCGCAAGCTGGTCATGCCTGGACTCGTGAACGCCCACACCCATTCCAGCGAGACCTTCCTTCGCGGCCGCTATGAGCGCATGCCGCTTGAAGTCTGGCTGCTCTATGCCTACCCGCTGCTGATGAACGACCCGATCGGCGAACGCCTGCTCTACCTGCGCAGCCTGCTGCTGGCGATGGAGTCGTTGCGTAACGGCGTCACCACCTTGTGTGACGATTTCTTCGATCCGCCCCGTCACGATCTCGACAGACTGGCGACGGTGTTCCGCGCCTACGACGATGCGGGCATCCGCGCCAATGTGTCGAGTGCCGTGATGAACGTCCACACCCTCGAAGCGCTGCCCTTCGCGCGCGAGGTAATGCCCACTCAATTGCAGGACCTTCTCGATTTCGGCCCGCCCATGACTGCCGCCGCGTATCTGGACTACTGCAAGTCGGCCTTCTCCAGCCTGCATGGCAAGTCCGGCCGCCTGAATTTCATGATTGCGCCCTCGGCGCCGCAGCGTTGCTCGCCTGATCTCATGGCCGCTTGCATGGATCTTGCAATCGAAAATCACGTGCCGTTCCACACGCATATTTTGGAAACCAAAACCCAGGCGGTAACGGGCCACTTGCTCCACGGCAAGTCGCTGATCGCTTACATGGCCGATCTTGGCCTTTTGAAGCGCAACACAACCATTGCGCATTCAGTCTGGGTAAGCGATGAGGACATGTGCCTGATGGGGGAGGCGGGTGTCTCCGTCGCCCACAATGCCGTATCGAACATGAAGCTCGGCGCTGGCATCGCCCCGATCCGCCGCCTGCTCGATGCAGGAGTGACGATTGGCCTCGGCACCGACGGCGTCTCTTCGAACGACACCTCGCGCATCTTCGATGTTATGCGTGTTGCCGGCCTCATCCATAGCGCTTCCGGGCCCGACTATGCGAAATGGGTTGCGGCGGACGAGATTCTCGCGATGGCCACGATCGGCGGTGCGAGGACGGCCTTGCTGGAACAGGTGACCGGCTCGCTTGAGGCCGGCAAGGCGGCAGATCTTCTGATTCTCGATTTGCGCACCTACCCCTTCATGCCACTGAACGATCTGGCTAAGCATTTGGTCTATTCGGAGAACGGTTCCTCTATCGAGACCGTGATCGTCGCCGGTCGGATCCTGATGCATGACAGGCGGTTGACCGCGTTGGATGAGCCGGCCATCTTCGACGAGATTGCCGAGCTGGTGCCGGCGTATCTTGCCGAACATGCTGACCTCGAGCGCCGCAACAGAATTTTCGAACCTGTCATGGCGGAGATCCATCATAGGGCGGCTCTGATGGATATCGGCTGAACCGCTACCACGGGACGCCGCCTGATGTCGGCCGTAGAACATAATTCACATCACTGCTGTACCGTCACCACGAGCGCCACCGTCGCGCGAGCGGCTTCGTTCTTGGTCGAAGGAAGCCGTGCATCACGAGCCCGGGCACGGCTTGTTGCAAGGATCTTCACGTTCTGGGCTAAATAGATCGCATAATGTATCGACGGGAACCTGCGTCACTGCCATGCTGCGGATTCGGCATTGCGGCGTCGGTCTCGTGGTTGAAGGGAAGCGAGCGGTCTTGCCAATTTTTGCCAAAACCGGTATAGTCACTTGCATGGGCACAATGAACATTTCCCTGCCGGACCACCTTAAGAGCTTCGTCGATGAGCAAGTCGCCGGACGGGGTTATGGGACAAGTAGTGAGTATATTCGGGAGTTGATACGTCGAGATCAGGATCGCCTCGCGTTACGCAGGCTGTTGCTTGACGGAGCCTCGTCCGCACCAACTGAGCCGGTCGACGCGGATTATTTCACCAGTCTGCGCGATCGAGTTCGTGGTGAGCACAGCAAGTGAAGACTATTATCCCGCGGCAGTTGGCGCGCAGCGATGTCGAGGCGGCCATTGACTATTATGCACGCGAAGCAGGAACCGAGGTCGCCCTCGGATTTATCGACGCACTTCAAGCGGCGTACGCTTCGATCGCGAGCCATCCGGAGGCCGGATCGTTGCGATATGCATACGAATTGGGATTGCCTGACCTACGGAGTGTCTCTCTGAAGCGATATCCCTATCTCATTTTGTATCGCGACCAGCCAGATCATGTCGATGTGTGGCGCGTGCTACATGCCAAGCGAGACATTCCGCAATGGATGCAGGAGCCGAACAATCACTGACCGCTCGGACATTCCCGCCGAAGCTATTGGTGGGTCGGCGGTTCGTATCCTCTCAACTGCGTCAGACGCCAAATGACGGGGGTCTCAGGTTCTACTCCCTGCAAGGCGAAGGACCGAAACTCACCTCGGAGACCGCAATGGGTGGTGAGAAGTCGCCCATGGTCAGCACACGGGACCGCCGAAATGCGGACGAAGCTGCCATTCGAGCGGGGTGTTACCGTGCTGAATGGAAGGCCAATCTGGCATGTTACGAGCGAAAGATTTGAAGCGCATCTGCCACGAGGTCGGCGTTCCCACCCGCTATTTCACCATTCGTAAGTTGGCACCCATCCTCCAATCCAACTCGCGTAGACCAGCGCCGTTGATGCGCGCGGCTGACGAAGTGCCAAACGGTCGCGTCGAACCCGTGTAGAAGGACTGGTCGTAGGATATTCGCGCGCTCAAGAACTTGCGCGATCCCATCTGCGATTGCGTCAGCCTTTCCGAGATCCTGTTCTTCGATCTCGATGAGGATGCGGAAAGCTCGATGGCAATCCGGAAGCGTGACAAATCGCTCGGCATCCGCGACCGTGGCCAATCCCGCTTCGACGCCGACACCCATGCGGTGCAGCAACGCGATAACTGCTGGAGCATCTCGCTCGGAGATATTGACGGAGGCGTAGTCGGGCAGCTGCCGCCAGGCAGAGATGCAGTCTCGCGTCTGCTTCTCGTCGCGTTCTATCCACGCGCCCGTTGACACTCCGACAAGACTTCCCGGACAAGCGCGCCGCACGGCGTATACCGCCTCATCGGCCGCCAGGAGGCTCTCACGTCTGTCCGGGCCGTGGGGGTGGATGTGAAGTTCGGCAGCCCCCGCGGAGACGCATGCCGCAGCGTCGAGGGCAATGGCATCCGCCGTGAGCGGTAGCCGCGGGTGATAGTCGCTAGGACGTGCACCGTTAAGGCAGGCTTGGACGATCATGTTGGTCTCCAGTATTTGTGGGGCATGTTAGCTGTAGAGAGAAGGTCTGCAATGGGCTCATTCGAGCCGCTCATTGCGCCCATCGCTGACGACCACTTGCGGGCGAAGGGAGCCGTTCATCACGAGCCCTGTGCACGGCTTGCTGCGAGGATGTTCACGTTCTGGGCTAAGAAGGTCGCATAATGTATCGACGGGAGCGTGGGTTTCCATGTCATGGCATGCTGCCGGGCTTGAGCTGTTAAGCCGACTAAGCGAACTTTGCGGAGAACTGGCGGAGCGCTTCGAATGTGTTCATGAAGGGAACGTCGAAGATCAGGCAGACATCCGGGATCAGGACGCGCTTCTTCGACTCCGGGTTCGGCAGTTCATGCGTGACGATGGTGGCGCCGATCGAACGGGCCTTGGCGATCAGCAGTGAATCAGCGCTGTCGAGGAATTTTGCAACGGCTCGCTATAGTGGGCCGTTGCCACGTGCTGGACGATCTCGGCGAAATTGCTTTGTGTGTCGACATCATCGACGGCCAGGATCCACGCGGCATCCTTCCGGTCCTTGGCCCAGTCCGCCAGTTGGTCCTTCCCGCCGGTCATCTCGTCGCGAACACTGACGATTGACGCGACGTCGCCATCGCAGACCGCATCCATCCACTCCCAGAAGCCCGGGCAGATGTCGAAAGCGTAATCTCGGTTCTTCGCCTCGATGAAGACGTTCGTGTCGAGCAGAAACTTCATTGCGCGGGGCGACCATTCTTATGATAGCTGAGGATCGCCGTCGGCTGAGCGTTCAACAAGGATGCTGCATGGCGCAGAAGCAACCCGCCGCCTACTGCCTGATTAACGACTGCGCGCGTAAAGCGAAGCCCGTTGCACAAGGGCAGGTTATTGTGGAAGCTCCCGCCCTCGCTTGCTGGCGTATCGCTCCACCGCGCGACCTCGGTTGCGTAGAAACGCGAATAGCTGGCCTGATCTATCAAGCCGAGATCGAGCGCGCGCCGCACGATCACGATGCGGCTGACCTTGTAGATGCGAGACAGCCGGTCGGCATTGTCCGACAGGCTGTCCGCTGCGCGCCATTGTGCCGGGAAACCGGCCGCCGGGATCAGGAACTCCGCTGCGATCTTGTTGCACTTGCGTTCGACCTTCTGGTAGGCCCCATGGTTCGCGTCGCCCAGCTCGACATTGGAAACGCCGCTTTCACCAAGCCAAATATGCGCGAGTTCGTGCGCAAAGGTGAAGATCTGCGCTGCCTTGGCATCCTTTCCGTTGATAAAGATCAGCGGAACGACTTTGTCGCTGATGGCAAAGCCACGGAACTGACTTACGGAAAGCGGGCGGTGGGTGTTGCTGCCGACGATCCCGTTGCGCATGACCCAGATGCCGGCCGCCTCGGCTTTGTCGATGAGCATGCGTAGGTGCTCTTCCCAATTACCGGACTGCGGCGGCCCTTCCTCACCGTAGAGCGACTTTCGCATGTCGGCGGCGACTGTCTCGACGGCATCGTTAACGGTATATTTTCCGACGAATTCCAGTTCGCGGCCGGCATGATCCTGGATGAAGTCACGGAACCAGTCGCGTTTGAAGAGAACGTCACTCAGGAGGTCGCGAAAGTTCAAATCGAGCTTACGCGCCGGGTCGCCGCCTGAGGACGTGACCACGCTGGCGCAGGGTTTGTGGCAGGCAGCAAGTGTGCGCACGGTCCCGACCCCGAGGCGACGCAGTACGTTCATGTCGACAGGCAGGAGCGGCGCAGCAGCTTTTTCGCCGAAGTGGCCCGCACGCTTGCGCAGCCCGCGAAGACGCGAGCGGTTCACTGAGGAAGCGCACCGTGGGAGCTCGTCTCGATATAGAGCGAGCCAGAGAGCAAGCCCGCTGCCGGCCGAAAGATGCACCTTGTTTTCATGTTGAACACTACATATAATATGTTCAACATAGGAGGCTAGCATGAGTGCCCAAATCCGTTCTGCTGCAGACAACGAAGCAAAGGTCGCGCTGACCCGAAACAAGCTCGTGCTCGAGCAAGCGAGGGCTATTGGCCTTCTCGGCACGGCGAAAAATACGCGGTTGTCCGGGCGTGTGCCCTCCGAGCTGATCGACGCAGCGAAAAAGCGAGCCCACGTTACTTCGGACACCGAGTTGTTGGAACTGGCGCTGGCGCGGTTGGCGCTGGAGGACGACTTTGGCGTCCGACTCGTTAGGCGCAAAGGCAGCATTCCGTCGGATATCGACCTTGGGATTTGATCTCGCAGAAACCCTCCGTTCACTCAAACCTCAGAAACGCCAGGGAACGCTTGAGCGGCGGGTCGACGACGATCTGCCTTGGGCCGATGACGAGCCAACCATCGGTGGCCCATTATTCCTGGACACCACCGTCTATCTGGACGTGCTGCAGGGGCGATCGCCGGGAGCGGTGGATACGCTTCTGACGTATCGGCTATGTCACCATTCGGCTGTGTGTCTCTCTGAGCTGACCCACGCATTTGGCCGGCTGAATCCGAAACACGCCTCTACCAAGACGGTCTTGGAAACGATCGAGGCGACACTAGACGACATACCGGAGCACAGACTTCATACGCCGGACGTGGCCATCTGGGGTCAAGCAGGCGTTCTGGCCGGCTTGCTCTTTCGGTTGAGCAACTTGCCAAAGGGTGAAGGCCACCAGCGCAGGTTCGTCAACGACGCTCTGGTTTTCCTGCAGGCGCGGCAATTGGGAGCGAGTGTGCTTACTGGAAACATCCGGGACTTCGACTATCTTTCCCAACTCGTTCCAACGGGGCGCATCATTCTATATCGATCTCCGGCAGCGTCGAGGCGATTGGCTTCGGGCTGGTAGAAATGCACGGTGCGGAGCGTAGTAGCCTCTTAAGTAGTTTCCCTCTTTCGGACAGTCCACTAAGGCTGGGCGGCTTTTTTGATACGCTTTATGCCCGTTACGACGAGCGCTTTGTCGTCAGTGCCCCCGATCTATCAAGCACGACTCGCCGGCCAGAATGGGATTCCACCTCTCCGGCGTTTCAGGTTCCATGTCTCGATTACACTCCGCGAATTGATGGCAAAGCTGGCGGTAGCGAGTCTCGCGGCTGACGATACCCACTGACCGGAAGTTTGCTTCTTTGACGTCATGATCCAAAAGCTGTCGGTCCGGTTTTCACTCCAGGTCAGTCATTCTGTCTGACTAGCCGGACCGGGGCTTGCAGGAAATTCAAAAGAGACTGGACGACCGAAATGGGGCGCAAACCTGCAGTCCCGCGCAGCGAATTTGGGCCCGCCTCCGGCTAAATCGACCTGAACGGAGCCGTTCTTCGCGAGCGCGGCACGGCTTGTTAGGGGTGGTTACGATCTGTGCTTCGGTGTCACAGCTATTTAAAGATGAGACAAAGTAGTCAACTTAGAAACGCGACATCATCCTATCCATTACTACTGCATTTGCAAGTTGCTATATTTACAAAGTACGGAGACGCAAGCCGCCGACCGGGTGGAGCTGGTCGGGGTTGCGCAGCCCGGTCGGCGGCGGATGGCTTGAGGTGCAAGATAAACTTTAGCTTTGACACGCCGGTCACTCCGCCGCTTTCAGCTGCGCGAGGGCTTGCTGGCGCTTTGCGATGACCACCGGATCCTTGGTAAAATCCGTCTTCCGGCCAGGCTTCGTGCCGCGCTTCTGGTAGCCATTGCTCTGGCTGCCGTCGCGAATGCCGAACATATGGTCCGTTTGGCCGGTGCGGCGCGGCCCGCCCTTGCTGCGCTGTTGCTCTCGTCCGGCCTGCATCTCGGCGACCAGCGCCAGCATGTCATCCAGGCGCTTGTTCTCAACCACCTCGGAGCGGTGCACCGAGCGCAGCGTGTCGAAGGTTCTGTAAGGCAGGGTGGCTTCCCCGTCTGTGATCTCCAGGCGTCCGTCGGGATAGTCGCAAACGACAACCTTCTTACCCGCCAGCGCCGCTGCGCGATCTGTCGGATCGAGAATGAACATCACCTTGTCATAGCGCAGCGTCAACGAATTCGACAGCTTTCGGATCTCCTTGCGGCACATGGCGCCATCGAGGTTCTCATGCGCGGCAAACGGCCGATGCATGTCCTTCGGATTGCGCGGCGCCTTGCCAAAGCGACGATTGAAGTCGGCCATGAACTCCGGCGCATAGGCATTGGCCGCCGCGAGCGGACGGTCCGGTCAAGGGACAAGCCCGGCGTTTAGCTGCCTTCGGCAACCGGCCCACCGGGGACGTTCAACTCATCCGGTTTTGCCAGCAATTTCCGCACTTGGAATCTGCTGGTCGCACCCTACAACTTCTGCATGTCGTTATCCTCGGCTTCAGTAAGGAGAATGGGATGTTGTACAGGTCCATAGCGCTCGCAGCATCGCTGCTGCTCTGGAGTGCTTCGCTAACCGTTGCTCACTCGGAAGAGGCGTTCGAAGACAAACTGCTAACGACGCCTGCGACCCCCGAGGTGATCGACAAGGGGCTGGAAGCCGATGGGTATCAACTGGGTCTCTCGGCCTACACCTGGGGCTATCCGTTGGTCAGGATGGAACGTGTTGTCCGCTCCTATTCTGATGTTTCGGGCGACGTACCAGCCACCAGTTATCGCGCTCCTGTCAACCAGATCGGCTGGGCCCAGGAGTTGGCCACGCCGTCTGCGAAGGATATGCCGACGGCCAACAACGATACGTTCTACATGAGCGCCGTCGTCGTTCTCGATGAACCCTACATCTTCTCGGTGCCTGACACGGCGGATCGCTACTACGTGGTCAACGTCTTCAATATGTGGCAGGAGTTGGAACACTACATCGGCAGACGCACGACGGGCACCAAGGCCGGGCGCTACGTGCTGGTTCCTCCAGGCTGGACTGGCGACGTTCCGTCGGACGCGACGCGTCTCGACGTGTCGACGGACAAAGTCTGGCTTTGGGGACGCCTTCGCATTGCGCAAGGCGAACCTGCTGGCCCGGTTCTGGATCTGCAGAAGCAATTCACATTGCTGCCCGTCAGCGGCGACGCCAAGACCGTCGAACTGCCACCGCTACCCGCCATCGAGAGCGATGAGCTTAGTTTCTTCAAGCACCTGGGCTTCGTGTTGAAGTCGAACGAGGTCAAACCCGCCGACGAAGCACTGTTCGCCCAGTTTGCTCGAATGGGCCTCACCGCAGATGGCTTTGACGAAAGCAAGCTCTCACCACAAATGCGCAAGGGTGTCGTTCGCGCACTTGCCGATGGTCCTTCTGTGGCCGTCTCCTCACTTGGAAGCACGGCAACGGTTCGAAATGGCTGGAATTGGGCCACCGGCCTAGACAACTTCGGGTTCAACTATCCCCTTCGCGCAATGGTCTCGGGGGCTTACCTCGGCGGCAATGGCGAAAAGGAGGCGATGTATCCGCTCCGCTATACGGATAGCGATGGCCAGGTCCTAAACGGAGCCAACAAGTACATTATCAAGATGGACAAGGAGCCGCCCGTCGACGCGTTTTGGTCCCTGACCATGTACAATGCCTCAGACAAGATGCTCGTGGAAAACCCGATCCAGCGCTACAAAGTTGGCACCGATACCGATGGTCTGAAAAAGGGCCCCGATGGATCGGTCACCATAGCGGTCCAGCATGACCAGCCCGAGGACGAAAGCGTCAATTGGCTGCCCGCACCCGAGGGAGATTTCTATGTCATCCTGCGGATGTATCAGCCCAGCGACGAGGTTTTGGACGGCTCATATCAACTGCCGCAGATGAACCGCGTCAAATAACTGCTCCGTTTAGGGTTGGGAGGAAAGTCAATGGATGACGATTCCACAGGAGACGCAATATGAGACACCCGATGTTCATGGCCGCGTCGGCTTTGGCCGCATTCCTTATCACTGCAGGCGTACCCGCGACGCATGCTCAAGCTCCGACAACGACCGAGCAGATTGATGAGAAGATCGCCCATGCGATCGGCATGGAGGCGGTTTTTTACGGCTTTGCCCCCGTGATGGTTCAACTTGCTATTCGCAGCCAGACCGACGCCGACCAGCCCTTTGACAATGGCCAGGCACCCGTGAACCAGATGGGACATGCCCGCCGTCTTTACGGGCCAGCGGACAAGTTCGTCGTCACCGCGAACAATGACACGCTGTATTCATTCGCTGCCCTGGACCTGTCGAAAGAGCCCGTGGTGTTGACAATCCCCGATACCGAGGGGCGCTACTACATCATGCAGCTCATCGACGCCTATTCTCGCGCGGTCGAAGATATCGGCATCGGCACGCTGGGCGCACAAGGCGGAACCTTCGCCATCGTCGGCCCCGGTTGGAAGGGAACGTTGCCACCCGAGATGGTGCGGATCGATTCCCCGACGCCGGAGGTCTATGTCATTGGAAGAACCGGCGTTGACAGCGATGAAGATCTTCCTGCGGCGCACGCTGTCCAGGATCAGTATCGATTGCGCGCGTTGAGCGCCTATGGCCAGCCGTCGTCGCCGGTCGAATTGGGTCACAAGGACGCAAGCGCCAAGATGGGGTTTCCCGAGGGCCTCGATTTCTTCGCGCTGCTCGATCGCGCGATCCGGACGAACCCGTTGCCGGAAGACGCACCGATTACCGAGCAATTCAAGAGAATCGGTGTCGGCCTTGAAAAACCTTTTGATGTCGCGTCGCTGTCCGAGCCGGTCAAGCGCGGCTTGACGCAAGCGCTTCGGGACGGAATCGCTGCGATACAGAGTGTCGCCAAGGATTCCGGTTCCCGCGTCAATGGCTGGAATATGGAGTTCAAAGGCGGCCTTTATGGGAATGATTACCTGCTTCGTTCGGCGATCGCCTACAAACAACTCGGGCTGAACAAGGCACTGCGGGCGCTTTATCCGAACCGATACCTCGACGCCAACGACCAGCCGTTGAACGGACAACATGCCTACACGATCAAGTTCGACGGAAAGGTTCCCGTCAGAGCATTCTGGTCCCTCACGATGTATGACGCGAAAGACTTGTTCATGGTTGAGAATCCTATCAAGCGTTACTCGATCGGGGACAGGACGAAAGGCCTGAAAACTGAGGCTGATGGAAGCCTGACCCTGTACATCCAGGCCAAGTCGCCAGGACCGCACAGGGAATCGAACTGGCTTCCCGCGCCCGACGGCGACTTCTTCCTGCAGATGCGTCTCTACGAACCGACCGAGGCGGTTCTCAACGGGAGCTACCAACTTCCGCAAGTCATGCGCGAGGATAGTCAGTAGCAAATAGGACACAAGTATGGCGCGCCGAGCGTCCGCTTTGGGCGTGCGAACGTCAGGTTCGGACCGTGGGCATATAGCAGCATTCGGGCCCTTTGCTGCCGTTCGAGGTCGGAACGTGCGGTATGTGCTAGAATGCAACCGAAGGGCGGAACGCGACAGACGCACTGCGAGGGGCGGTGTGATCGAACCGGAATTCGCGCGACCGAGAGCCGGCGTTGTGCTCTTGGAAGGGGAGACAAGGACGATGCCGACACCAGAGCGACCCAGTCTAATAGTTCGACAGAAATCCCCACAGAACATCGAGTTTCCGTTTGCGTCGCTCTCCGATTGGCTGATCCCAACCGAGCTGTTCTTCGTGCGAAACCATTTCGCGTCGCCGGACCTCGATGCGCGAGACTGGAGATTGCGCGTTGGCGGGGCGGTGGAGCGGCCAATCGAACTTGACCTCGACAGCATCAAGGCGATGCGGAGCACGACGTTCACCGCCGTTGTCGAGTGCGCAGGGAACGGGCGCGTCTACTATGTGCCGCCGAAGGAGGGATTGCAGTGGCAGAACGGAGCCGTCGGCAATGCCGCGTGGACAGGTGTTCTTCTGCGCGAGATTTTGGAAATGGCGGGCGTTAGGCGAACCGCACGTGAGGTTCTGCTCGTAGGCGCAGACAGCGGCGTCGTCGACACGAACAAGAAAACGGCTTCTCCCGGCCCCATCGCTTTTGCGCGCAGTTTACCGCTTGAAAAGGCAATGGCTCACAGCACGATCCTTGCCTATTCCATGAACGAGGAGCCGTTGACGCGCGATCACGGCTACCCGCTACGCGCGGTCGTGGGTGGCTGGTTCGGCATGGCTTGGGTTAAGTGGATCACGCATATCACGGTTGTGGAGCAACCGTTCCTTGGCTACTGGCAGGCGCGCGACTATTTCCGTTGGGAGCGCAGCCTCGGGGAACCCAGGCTGGTCCCGCTTGCGGAGATGGAGGTCAAAGCACAGATCGCGCGTCCTGTGCAGGGGGCGCATCTCATCGCCGGCCAACCGTATCGGATTTTCGGAGCCGCCTGGAGCGGAGAGGCTGTTATCCGGCAGGTGCAGGTCTGCACCGGCGATGGCAGGGGCTGGCGCGAGGGAAGGCTCCTCGAAACAGAACGTCCCTTTGCATGGCGCTTGTGGGAGTACATGTGGACCCCTGAAGAAGTCGGGCGATATATACTGCGATGTCGCGCGATCGATGGGACGGGGTGTGTGCAGCCCGAGCTCCCGCGTTCCGACTGCGAGAGCTACGCGGCCAATTGGATCGTTCCGGTGGAGGTTACGGTCGTTCCCGAGCCACAGACGTACGAGGAGGAATTCGTGATCTAATCACCCGCATGGGGCGGAATGGCGACTTGGCGCAACTGCGACCCGCGTTGTCACTGCGTCATGTCCGCTTTGCGGCGACAGCGAGCGGTGGCTCGATGACCATTATGGGGGCGCAAACCCGCCGTCCCTGCGTAACGAATTGATTGTCCGCTCGGACTACCAAATCGTGTCCGAAGCCAAAGTGCACAGTGATTGAAGGGATCCGTTCTTCACTAGCGCGTTGGACCGCTGGTTGCTAGGATGTTCACGCTCTGGGCCAACAAGACCGCATAATGTATCAATGGGAACACAGCGTCGGCCTTGGCCGGGGTCCCTACGCCCGCCTGTTGCTTACCATTGGGAGAACGCTGTCACCAGCCTAACCCGACGTCGCGCGAAGGCCCTCTAGCTCGCAAGTTGCAAAAGCGAGCAGTGCGCGACGGGGCACACACATGAAACTGATCGTTCCCGCGTTCGCATGGCGCCAGCGCATTACGCACCCTCGTCGACATCCTTCACGTGTGTCAGGAGACCCTGGCCGCCGCGCTCGATATCCTCACGGATGGCATCACGCGCGCCTTCTCCGTCTCCGGCCCGTAGCGCCGCGATTACGCGCAAGTGTGGGTGCGGCTCCCAGTCCGGCAGTCCGGCGTCATAGAGATGCGACAGGATCGGCCCGCAGCGCACCCAAAGCCCTTCGACGATATCGTAGACGATCGGCATGCGTCCGAGGCGGCACAGGCCCAGGTGGAACTCGGTATTGAGGTCGACCGCCTTTTCGAACTGTTGCGAAAGATGGCACTGTGAGATCTGCCGATGGATAGCCTCCAGCCCGTCGATTTCCTGCTTGGACGCAAATCTGGCCGCGGCCGCGGCCGCGCGCCCCTCCAAATCGGTCCGAACCGCGCGGATCTCGAGCAACTGGTCAAGCGTGAGGGTGGGGACAACCACGGTTCCGCGTGCGTCGAGGGTCAACGCCTTCTCGCTCACGAGCCGCAGCAGCGCCTCGCGCATCGGCGTCGCGCTGATCCCGAATCGTGCCGACATCGGCCGTAGGCGCAGGAGCGCGCCCGGTCGCAACTGCCCGCGCATCAGCGCTTGGCGCAGGTCGGAATAGGCGCGATCGCTGAGGTTCTCCTTGACGATCGGCTGCACCCAGTCGGCCTCTTCCAGGGTCTTCGCACTATTTTCTTGCAGGCTTCTTGACACGCGTCACCTTCTTCGCGGATAGTGTTATAACAAATTACATATATCACAAACTTCGGCTTGTGCGAGCGGAAATCGTACACAGGGACGGGCGAGGAGGCCAGTCGCCGGAGCAAAAGCGGAGGACAAGCATGATCGCGCTGCGCAAGACCGTGGCCGCGTTCGGCGCCGAACTCGTATCGCTCGGCGTTGCGCAGGCGCCCGGCTATGGCGAACTGGCCATCGAGGTGGCGGCCGCCGGCATCTGCGGCAGCGATATCCATGCTTATGAGTGGACAGCTGGGTACGAGTTCATGACCGCAGTCATGCCGGTCACGATCGGACACGAGTTCTCCGGGGTGGTGCAATCCGTCGGGGAGGGGGTAAGCGGTTTTCGAGCCGGCGATCGCGTCACCTGCTGGCCGACAAAGACCTGCGGCAAATGTCATGCCTGCAGCGCCGGGCGGCCGCAGGACTGCGGCCACCGCAGCATCATAGGTCTTCACTGCGACGGCGGCTTTGCCGAGAGAGTCACGGTGCCGGCTTCCAACTGCCGCCGCATTCCTGACGGGCTGGATCTCGAGATTGCCGCCCTGACCGAGCCGCTGTCGATTGCTGTCAACGCCCTCGATGTCGCCGAGGTGGCGCCCGGCGACCGTACCGTCGTGCTCGGGCCGGGACCGATCGGCCTCGGTGTTGCCTGGGTTGCCGCCAGTCGCGGTGCCGATGTCCTGCTGGCCGGCTTCAACGACGCGGTTCGCCTCTCCCTCGCCCGTGAGATGGGCATTCCTCACATCGCAGATCTTGCCGAAACCAGTCTTGCCGACGCTGTGACCGAGGCCTTCGGTCAGCCGGCCGATCGAGTGATCGAAGCCACGGGTGTCGCGCAATCTGTCGCCGACGGTCTTATGGTGTTGCGCTCCAGCGGCATTCTGGTGGCCGCCGGCATCCACTCGTCGCCGCTCCAGCTCGACCTCACCCGCTTCGTTCGCGAGAAGAAGCAGTTACGTGCGGCCCATGACACGACATCGAAGGCGCTCGAGGAGGCGATCCGACTGCTTGCAGAGAATGCCGAGACGCTCTCGTGTCTCATCACCCATCGGCGCCCGCTTTCCCAAGCCGTCGAAGCCTTCGAACTCGCCCGCAGCCGACAGGCGGTGAAAGTGCTGCTGCTGCCGGGTGCTTTGCCCAGCCAGTTCAACGGAGAAGAGGCATGAGCGCCACCACCCGTGCCGTGATCGCATCCAGGCCCGGCGGCCCCGAGGTTCTCCAGATCGTGGAGCGACTCCGCCCCGTTCCGGGTGAAGGCGAGATGCTCGTGCGCGTCAGCGCCGCCGGCATCAACCGACCGGACGTGATGCAGCGTCAGGGCAACTATCCTCCGCCGCCCGGTGCCTCCGACATACTCGGGCTGGAACTCGCGGGTGTGGTCGAGAGCCTGGGGTCCGGAGTACGCCGCTTTAAACCCGGCAACCGGGTGATGGCCCTGGTCCATAGCGGCGCTTATGCCGAGTGGGCGGTCGTGCAGGAGGCCTCGGCGCTGCCGGTGCCCGACGGCATGTCCTTGGTGGAGGCCGGCGCCTTTCCCGAAACCTATTTCACGGTGTGGAGCAATGTCTTCGAGCGGGCGGGCCTAAAGCCGGGCGAGACGCTGCTTATCCATGGTGGCACGTCCGGCATCGGCACCACGGCACTGATGCTCGCGAAGGCCATCGGCGCCAAGGTAATTGTCACCGCCGGATCGCCCGAGAAATGCGAGGCATGCCTGAAACTCGGCGCCGATGGCGCGATCGATTACCGCCGCCAGGACTTCGTGGCCGTTTCGAAGGAGCTTACAGGCGGTCGCGGTCCCGATGTCATCCTCGACATGGTCGGCGGCGACTATATCGCCCGCAACCTCGAAGCCGTCGCCGTCGACGGCCGCATCGCCCAGATCGCCTTCCAGAAGGGCTCGAAGGCGGAGGTCGATTTCCTGCCGCTCCTGATGAAGCGGATCACACTGACCGGTTCGACGCTGCGCGCCCGTCCGCTCGCCATGAAGGCGAAGCTGGCTGCGTCGCTGGAGGAGCACGTGCTGCCGGTTCTCGCGCGCGGCGAGGCACGGCCGCTGATCGACTCCACCTATCCCTTTGAACAGGTCGCCGATGCCCATGCCCGCATGGATAGCGACAGCCATACCGGCAAGATCGTTCTCGTTATGGAAACGCAGGCATAGGCCTGCCCTTCGAAAGGCCAGGAAAGGAAATGAGCATGAACGTTATGAGCAGGTCACAGGCGACATCGGCCGCCGATAACATGACCGGCGCCCATCTGCTCGCCGCAGCCCTTCAGCGCCACGGCGTGAAGGAGATCTTCGGTCAGAGCATTCCCTCCGCCCTGTTCCTGGCCGCGCCCGATTACGGCATCCGCCAGATCGGCTACCGCACCGAAAATGCCGGCGCCGCCATGGCGGACGCGTTTGCGCGAGTCTCCGGCAAGGTCTCTGTCGTCACCGCCCAGAACGGGCCTGCGGCGACCCTGCTGGTGCCCGGTCTTGCCGAGGCGCTGAAGGCATCGATCCCGGTCGTCGCGATCGTACAGGACGTGTCGCGCCGCTTTATCGACAAGAACGCATTCCAGGAGCTCGACCATTTTGCGCTGTTTTCGGGTGTCGCGAAATGGGTCCGCCGCGTGGCCGATCCGGCGCGCATCGACGACTATGTCGACATGGCCTTCACCGCTGCCGCGACCGGCCGCGCAGGCCCCGCGGTTATCCTCGTCCCGCTCGACGTCCTGGACGAGCGTCCGGAGATCGATCCCGCACAACCGCGCCGCAGCGCGAACCTTGGAACGTTCCCGCTCGACCGCACCGCTGCTGATCCGGCCCGGATCGCAGAGGCCGCTCGTCTTATCGCAAAGGCCAAAGCCCCGATCGTGATCGCCGGCGGCGGCGTTCATGCCTCGCAGGCATCCGCGGAGCTCTCTGCATTGCAGGCGCTCGGCCTGCCGGTCGCCACCACCGTCATGGGCAAAGGCTCGGTCGACGAGACCCATCCGCTCTCGCTCGGTGTCGTCGGCTATTTCATGGCCCCGCGCGGCCGCACCTCGCATCTGCGCAGTCTCGTGACCGACGCCGACGTCGTGCTACTCATTGGCAACCGCACCAACCAGAACGGAACCGACAGCTGGTCGCTCTACCCGAAGGGCGCAACCTATATCCATCTCGACGTGGACGGCGGCGAGATCGGCCGCAACTACGAGGCACTGCGTCTTGCGGGCGATGCCAAGCTCACGCTCGCGGCGCTGAAGCAAGCGCTAGACAAAGAGGACCTGTCGGCACTTTCCACTCGCCGTAAGGCGCTCGAGGAGAAGATCGCCGGGGGCTTGGCCGCTCATCGCGAAGACATGAAGAGACTCGTCGACATGGACGCAGTGCCCCTGCGCCCGGAGCGCCTGATGGCGGACCTCGACAGCGTGCTGACGCCGGAAAGCATCGTCGTCGCCGATGCCAGCTATTCGTCGATCTGGATCGCCAACTTCCTGACCGCCCGCAAGGCCGGCCAGCGCTTCATCACGCCGCGCGGCATCGCCGGCCTCGGCTGGGGCCTTCCCTATGCGCTCGGCGCCAAGGCGGCGCGTCCGGACGCGCCGGTCGTCTGCCTCACCGGCGACGGCGGCTTCGGTCATGTCTGGTCGGAGATGGAGACGGCCCGCCGCATGAAGCTGCCGGTCGTCGTCATTGTGTTGAACAACCAGATCCTCGGCTACCAGAAACATGCCGAGCTCAGCCTGTTCGGCAATTTCACCGATGTCTGCGACTTCGAGGCGGTCGACCATGCGGCCATCGCACGGGCCATTGGCTGCAACGGCGTTCGTGTCGACCGGCCGGAAGACTTTCTGCCGGCCCTGAAGGAAGCACTGTCTCGCGACGAACTCACCGTCATCGACGTCATCACCGACGAGCGGGCGCATCCGCCGATCACCAGCTTTCAGGGGAAGGATGCCCTGAACTACTGAGACCTTGAGACCATCGTAACCAACGGCATTTCCGGGAGGAGAACATGAAACTGTCGTATCTTCTGAAGACCACCGTCGCAGCCATCGTGCTGTCGGCAACCGCTGCGCATGCCGATGTGAAGTTCGGGGCGCTTTATCCCTTCAGTGGCCAGCTCGCGCTTCTCGGGGAGGAGAGCGCACGCGGCCTGGAGATCGCGGTTGACGAGATCAATGCAGCCGGCGGCATCCAGGGCGAAAAGGTCGTCCTGGTTCGCGGTGACGCGGTCGACAACAATCAGGCGATCGGCGAAGCCCGCCGCCTGATCTCGTTCGAGCAGGTGGCGGCGATATTCGGCACCTATTCGTCGGCGCGATCTATCGCAGCAAGCCAGGTTGCCGAGCTTTCCGGCATTCCTTATTTCGAACTCGGTGCGGTCGCCGACGAGGTGACTGGCCGCGGCCTCAAGTACCTGTTCCGCACCAACCCTTACGCCGCCGACATGGGCAAGATGATCGTCGACATGGTCGCGGACAAGATCGCACCTGGCATCGGCAAGAAGCCGGAAGAGCTGAAGATTGGCATCATCTACGAAGACTCGAGCTACGGCACCTCCGTCTCGACACACCAGGCCAACTACGCCAAGGAGAGGGGCGTGAACGTTGTTGTTTCCTCCGGCTATCCGGCGGCGACCGTCGACATGTCCTCGTTGGTGCTGGAGCTGAAGCAAGCCGGCGTCGACGTGGTGCTGCAGACTTCCTACCAGAACGACTCCGTCCTGTTCCTGCAGCAGGCCAACGAGGCAGGCTACAAGCCTGCGGCCGTCATCGGTGGCGGTGGCGGCTACTCTATGCAGCCGACGGCCGATGCTGTGGGCCATGATGTGATTGACGGCGTTCTCGACGTGGACTTCACCCAATACCTCGTCAACACCAAGGCGACGCCTGGCCTTGACGCCTTCGTCGAGGCCTATAAGGCGAAGTATGGCAGCGCCCCGCGCTCCGGTCACTCGTTGAACAACTATGTCGGCGCCAAGGCCTTGCTCGAAGCGATCGACAAGGCGAAGGGCTTCGAGCCTGACACTATCGTCGAGGCGGTCAAGGCCATGGACATTCCGGACGGCGCGACCGCGGCCGGATACGGCATCAAGTTCGGCGAGAACAACCAGAACGAACGCGCCTCTATGATGGGTATGCAGTGGCAGGGTGGCAAACTCGTCACCGTCTATCCCGACGCGGCCGCGACGGCGCCGATCCAATTCGCCGACTGAGGCGACCTCCCGAGCGGAAGGCGCATCATGTCGGTTGCGCCTTCCGCCGCAGTTCTCCTTGGGTAGCACGCTGCGTTCCGGGTCATCGTGGCCCCGATCGCCGTGCCCAACAGACAGTGAGGCGTTGATGGATACGTTTCTACAAGTGCTTGCCAGCGGCCTGATGCTCGGCGCCCTCTTCGCCATCGTCAGTATCGGCCTCACTCTGATCTTCGGGATCGTCAAGGTCGTGAATTTCGCGCATGGCGAGTTCCTGATGATCGGGATGTACCTTGTCTACCTGATCACGGCCAAGCTCGGTCTCCATCCGCTCGTAACCGTCGTGGCGGTCGCGCCGCTCTTGTTCCTGGTGGGCGTCGCCACGCAGCGCTTCATCATCCAGCCGCTGATGAGTGCGCGCGACGACCATATCCAGATCTTCGCCACCGTGGGTCTCTCCACGGCATTGATCAATCTGGCGCTCCTGATCTTCGGCGCCGATATCGCCAACACGCCTCCGGGTGGCCTGCGCATGCCCATTCAGATCGGGCCCGTCCGCGTGCTGCTCGGGCAGCTGATCATTCTGCTCGCTTCTGCGGCGCTCGTGGTCGGACTGCGGATGTTCCTGCAGCGGACGCAGACCGGCCGAGCCATTCGCGCGGTAGCGCAGAACCGCGCCGCCGCCCAGCTCATGGGTATCAATGTCAACCGCATCTACATGCTGACCTTCGGCATCGGCGCCGCTTGCGTAGGCTTCGCTGCCGCCATGGTCGCGCCCCTCTATCCGACGTCCCCGACCATCGGCACCTACTTCGTGCTGACCGCCTTCGTGGTTGTGGTGCTCGGCGGCCTCGGTTCGATCGGCGGCGCCTTTGCCGGTGCGATGATTATTGGCCTGATCGACAGCTTTGCTGGCTTCTACATCGGATCCGATCTGCGTGAGGTCGCCGTCTTCGGCGT
[truncated: 1,357,111 more chars]
