# Supplementary material for: Comparative Genomics across Three Ensifer Species Using a New Complete Genome Sequence of the Medicago Symbiont Sinorhizobium (Ensifer) meliloti WSM1022
Source: Microorganisms. 2021 Nov 25;9(12):2428. doi: 10.3390/microorganisms9122428 (PMC8706082; doi:10.3390/microorganisms9122428)
Supplement: Supplementary file 1 [file microorganisms-09-02428-s001.zip › suppl_files/TableS2.xlsx]

## Sheet: GO terms (Sm1021-vs-WSM1022)
# cluster_name	protein_number	swiss_prot_id	go_annotation	protein_list
cluster3	8	P55729	GO:0006313; P:transposition, DNA-mediated; IEA:InterPro	WSM1022|QKN13541.1;Sm1021|WP_010976257.1;WSM1022|QKN12966.1;WSM1022|QKN15931.1;WSM1022|QKN15730.1;WSM1022|QKN14032.1;WSM1022|QKN16010.1;WSM1022|QKN15770.1
cluster13	5	Q52873	GO:0006313; P:transposition, DNA-mediated; IEA:InterPro	WSM1022|QKN16179.1;Sm1021|WP_010969783.1;Sm1021|WP_010969296.1;Sm1021|WP_010969416.1;Sm1021|WP_010974983.1
cluster24	4	P55630	N/A	WSM1022|QKN14703.1;WSM1022|QKN18621.1;WSM1022|QKN18657.1;Sm1021|WP_010975400.1
cluster26	4	N/A	N/A	WSM1022|QKN14371.1;WSM1022|QKN13000.1;WSM1022|QKN16869.1;Sm1021|WP_010968295.1
cluster39	4	N/A	N/A	WSM1022|QKN12896.1;Sm1021|WP_017272006.1;Sm1021|WP_013844476.1;Sm1021|WP_017272327.1
cluster48	4	N/A	N/A	WSM1022|QKN18658.1;Sm1021|WP_010975401.1;WSM1022|QKN18620.1;WSM1022|QKN14704.1
cluster92	3	N/A	N/A	WSM1022|QKN15017.1;WSM1022|QKN17613.1;Sm1021|WP_010969849.1
cluster98	3	N/A	N/A	WSM1022|QKN18019.1;WSM1022|QKN18297.1;Sm1021|WP_010970069.1
cluster1512	3	N/A	N/A	WSM1022|QKN17762.1;Sm1021|WP_041170077.1;Sm1021|WP_010967527.1
cluster2120	3	N/A	N/A	WSM1022|QKN18619.1;Sm1021|WP_010975538.1;WSM1022|QKN14705.1
cluster4767	2	Q6FYW1	GO:0009405; P:pathogenesis; IEA:UniProtKB-KW	Sm1021|WP_010967687.1;WSM1022|QKN18447.1
cluster4828	2	N/A	N/A	WSM1022|QKN14540.1;Sm1021|WP_010969542.1
cluster4829	2	Q9Z3Q0	GO:0035556; P:intracellular signal transduction; IEA:InterPro	WSM1022|QKN17684.1;Sm1021|WP_010975398.1
cluster4830	2	N/A	N/A	WSM1022|QKN13149.1;Sm1021|WP_010968614.1
cluster4831	2	Q9X051	GO:0015407; F:monosaccharide-transporting ATPase activity; IEA:UniProtKB-EC	WSM1022|QKN15842.1;Sm1021|WP_015007989.1
cluster4832	2	P37674	GO:0034219; P:carbohydrate transmembrane transport; IDA:EcoCyc	WSM1022|QKN17058.1;Sm1021|WP_010976087.1
cluster4833	2	P76234	GO:0051596; P:methylglyoxal catabolic process; IDA:EcoCyc	WSM1022|QKN16978.1;Sm1021|WP_015456725.1
cluster4834	2	N/A	N/A	WSM1022|QKN16246.1;Sm1021|WP_010969178.1
cluster4836	2	A0A0H3CCX2	GO:0006352; P:DNA-templated transcription, initiation; IEA:InterPro	WSM1022|QKN17693.1;Sm1021|WP_010975390.1
cluster4837	2	Q7BWI3	GO:0007623; P:circadian rhythm; IEA:UniProtKB-UniRule	WSM1022|QKN17377.1;Sm1021|WP_015456672.1
cluster4838	2	N/A	N/A	WSM1022|QKN18444.1;Sm1021|WP_010967690.1
cluster4843	2	O31158	GO:0016691; F:chloride peroxidase activity; IEA:UniProtKB-EC	WSM1022|QKN15185.1;Sm1021|WP_010969967.1
cluster4844	2	N/A	N/A	WSM1022|QKN17828.1;Sm1021|WP_041169941.1
cluster4845	2	Q1WNP0	GO:0006703; P:estrogen biosynthetic process; IEA:UniProtKB-UniPathway	WSM1022|QKN16328.1;Sm1021|WP_010975353.1
cluster4846	2	Q68X33	GO:0016757; F:transferase activity, transferring glycosyl groups; IEA:UniProtKB-KW	WSM1022|QKN17582.1;Sm1021|WP_010975522.1
cluster4847	2	Q9Z3Q9	GO:0019289; P:rhizobactin 1021 biosynthetic process; IEA:UniProtKB-UniPathway	WSM1022|QKN17787.1;Sm1021|WP_010968204.1
cluster4848	2	N/A	N/A	WSM1022|QKN17772.1;Sm1021|WP_010968184.1
cluster4849	2	O74489	GO:0034599; P:cellular response to oxidative stress; IBA:GO_Central	WSM1022|QKN17450.1;Sm1021|WP_010975650.1
cluster4850	2	N/A	N/A	WSM1022|QKN18234.1;Sm1021|WP_013845653.1
cluster4851	2	N/A	N/A	WSM1022|QKN17738.1;Sm1021|WP_014530268.1
cluster4852	2	Q92NU9	GO:0046677; P:response to antibiotic; IEA:UniProtKB-KW	WSM1022|QKN14791.1;Sm1021|WP_010969681.1
cluster4854	2	Q573E7	GO:0016757; F:transferase activity, transferring glycosyl groups; IEA:UniProtKB-KW	WSM1022|QKN17572.1;Sm1021|WP_010975533.1
cluster4855	2	Q7A224	GO:0006355; P:regulation of transcription, DNA-templated; IC:UniProtKB	WSM1022|QKN15754.1;Sm1021|WP_003530252.1
cluster4856	2	Q46855	GO:0006351; P:transcription, DNA-templated; ISS:EcoCyc	WSM1022|QKN17302.1;Sm1021|WP_010975807.1
cluster4860	2	N/A	N/A	WSM1022|QKN16902.1;Sm1021|WP_010976238.1
cluster4861	2	Q02728	GO:0000271; P:polysaccharide biosynthetic process; IEA:UniProtKB-KW	WSM1022|QKN17576.1;Sm1021|WP_041170094.1
cluster4862	2	P0ACN9	GO:0006355; P:regulation of transcription, DNA-templated; IEA:InterPro	WSM1022|QKN17183.1;Sm1021|WP_010975927.1
cluster4863	2	N/A	N/A	WSM1022|QKN13399.1;Sm1021|WP_003527219.1
cluster4864	2	Q46455	GO:0001514; P:selenocysteine incorporation; IEA:InterPro	WSM1022|QKN17822.1;Sm1021|WP_010967006.1
cluster4865	2	P37675	GO:0034219; P:carbohydrate transmembrane transport; IDA:EcoCyc	WSM1022|QKN16749.1;Sm1021|WP_010974961.1
cluster4866	2	N/A	N/A	WSM1022|QKN17724.1;Sm1021|WP_010974985.1
cluster4867	2	N/A	N/A	WSM1022|QKN18486.1;Sm1021|WP_010967650.1
cluster4868	2	N/A	N/A	WSM1022|QKN14694.1;Sm1021|WP_010969659.1
cluster4869	2	N/A	N/A	WSM1022|QKN17111.1;Sm1021|WP_041170110.1
cluster4870	2	P9WF72	GO:0004540; F:ribonuclease activity; IEA:InterPro	WSM1022|QKN18740.1;Sm1021|WP_010968151.1
cluster4871	2	N/A	N/A	WSM1022|QKN18258.1;Sm1021|WP_041169987.1
cluster4872	2	N/A	N/A	WSM1022|QKN16208.1;Sm1021|WP_010968438.1
cluster4873	2	A5VUS1	GO:0018298; P:protein-chromophore linkage; IEA:UniProtKB-KW	WSM1022|QKN17878.1;Sm1021|WP_013845133.1
cluster4874	2	Q7MB18	GO:0042597; C:periplasmic space; IEA:UniProtKB-SubCell	WSM1022|QKN15841.1;Sm1021|WP_010970486.1
cluster4877	2	N/A	N/A	WSM1022|QKN18524.1;Sm1021|WP_041169972.1
cluster4878	2	N/A	N/A	WSM1022|QKN14375.1;Sm1021|WP_010969412.1
cluster4879	2	N/A	N/A	WSM1022|QKN17251.1;Sm1021|WP_014527122.1
cluster4880	2	P87219	GO:0042850; P:L-sorbose catabolic process; IDA:CGD	WSM1022|QKN15276.1;Sm1021|WP_010970038.1
cluster4881	2	B7UTB3	GO:0022857; F:transmembrane transporter activity; IEA:InterPro	WSM1022|QKN18192.1;Sm1021|WP_010967993.1
cluster4882	2	Q9HYL3	GO:0045893; P:positive regulation of transcription, DNA-templated; IEA:InterPro	WSM1022|QKN18514.1;Sm1021|WP_010967621.1
cluster4883	2	N/A	N/A	WSM1022|QKN15740.1;Sm1021|WP_013844898.1
cluster4884	2	N/A	N/A	WSM1022|QKN18136.1;Sm1021|WP_003530441.1
cluster4885	2	Q9FVQ6	GO:0009807; P:lignan biosynthetic process; IDA:TAIR	WSM1022|QKN18308.1;Sm1021|WP_010967841.1
cluster4886	2	P40138	GO:0000160; P:phosphorelay signal transduction system; IEA:InterPro	WSM1022|QKN13232.1;Sm1021|WP_010968684.1
cluster4888	2	N/A	N/A	WSM1022|QKN17586.1;Sm1021|WP_017264252.1
cluster4889	2	N/A	N/A	WSM1022|QKN14873.1;Sm1021|WP_003536225.1
cluster4890	2	Q9Z3Q7	GO:0019289; P:rhizobactin 1021 biosynthetic process; IEA:UniProtKB-UniPathway	WSM1022|QKN17789.1;Sm1021|WP_010968206.1
cluster4891	2	N/A	N/A	WSM1022|QKN15588.1;Sm1021|WP_003528894.1
cluster4892	2	N/A	N/A	WSM1022|QKN15281.1;Sm1021|WP_010970043.1
cluster4893	2	N/A	N/A	WSM1022|QKN14818.1;Sm1021|WP_003533838.1
cluster4894	2	P76269	GO:0055085; P:transmembrane transport; IBA:GO_Central	WSM1022|QKN16199.1;Sm1021|WP_010968432.1
cluster4895	2	Q52928	GO:0000271; P:polysaccharide biosynthetic process; IEA:UniProtKB-KW	WSM1022|QKN17198.1;Sm1021|WP_010975913.1
cluster4896	2	Q5SLP1	GO:0006364; P:rRNA processing; IEA:UniProtKB-KW	WSM1022|QKN18232.1;Sm1021|WP_010967956.1
cluster4897	2	Q8KQC3	GO:0009405; P:pathogenesis; IEA:UniProtKB-KW	WSM1022|QKN18438.1;Sm1021|WP_010967695.1
cluster4899	2	N/A	N/A	WSM1022|QKN14849.1;Sm1021|WP_003534938.1
cluster4900	2	O68481	GO:0046872; F:metal ion binding; IEA:UniProtKB-KW	WSM1022|QKN18509.1;Sm1021|WP_010967626.1
cluster4901	2	O33683	GO:0005886; C:plasma membrane; IEA:UniProtKB-SubCell	WSM1022|QKN18908.1;Sm1021|WP_014528862.1
cluster4903	2	C4LK80	GO:0009102; P:biotin biosynthetic process; IEA:UniProtKB-UniPathway	WSM1022|QKN18532.1;Sm1021|WP_010967506.1
cluster4904	2	N/A	N/A	WSM1022|QKN18863.1;Sm1021|WP_010968161.1
cluster4905	2	Q5AF03	GO:0019243; P:methylglyoxal catabolic process to D-lactate via S-lactoyl-glutathione; IDA:CGD	WSM1022|QKN18901.1;Sm1021|WP_010968036.1
cluster4906	2	Q9KU26	GO:0007165; P:signal transduction; ISS:TIGR	WSM1022|QKN13485.1;Sm1021|WP_010968870.1
cluster4907	2	Q0TD46	GO:0003700; F:DNA-binding transcription factor activity; IEA:InterPro	WSM1022|QKN18138.1;Sm1021|WP_014528000.1
cluster4908	2	Q6LQB9	GO:0006164; P:purine nucleotide biosynthetic process; IEA:UniProtKB-UniPathway	WSM1022|QKN17859.1;Sm1021|WP_010967038.1
cluster4910	2	Q92UI2	GO:0015407; F:monosaccharide-transporting ATPase activity; IEA:UniProtKB-EC	WSM1022|QKN17136.1;Sm1021|WP_010975980.1
cluster4911	2	N/A	N/A	WSM1022|QKN14798.1;Sm1021|WP_010969685.1
cluster4912	2	Q9Z3R1	GO:0019289; P:rhizobactin 1021 biosynthetic process; IEA:UniProtKB-UniPathway	WSM1022|QKN17785.1;Sm1021|WP_010968202.1
cluster4913	2	P0AFT3	GO:0006865; P:amino acid transport; IEA:UniProtKB-KW	WSM1022|QKN17861.1;Sm1021|WP_010967040.1
cluster4914	2	M1W270	GO:0016491; F:oxidoreductase activity; IEA:UniProtKB-KW	WSM1022|QKN17304.1;Sm1021|WP_010975805.1
cluster4915	2	Q1AS06	GO:0015595; F:spermidine-importing ATPase activity; IEA:InterPro	WSM1022|QKN18541.1;Sm1021|WP_010967497.1
cluster4916	2	N/A	N/A	WSM1022|QKN14622.1;Sm1021|WP_010969614.1
cluster4917	2	Q92YC7	GO:0005886; C:plasma membrane; IEA:UniProtKB-SubCell	WSM1022|QKN18265.1;Sm1021|WP_010967919.1
cluster4919	2	Q930T2	GO:0045490; P:pectin catabolic process; IEA:UniProtKB-UniRule	WSM1022|QKN17937.1;Sm1021|WP_010967114.1
cluster4920	2	N/A	N/A	WSM1022|QKN14265.1;Sm1021|WP_010969369.1
cluster4921	2	N/A	N/A	WSM1022|QKN14224.1;Sm1021|WP_003528309.1
cluster4923	2	N/A	N/A	WSM1022|QKN15686.1;Sm1021|WP_004435061.1
cluster4924	2	P0AEQ8	GO:0006865; P:amino acid transport; IEA:UniProtKB-KW	WSM1022|QKN17860.1;Sm1021|WP_010967039.1
cluster4927	2	N/A	N/A	WSM1022|QKN15198.1;Sm1021|WP_080606067.1
cluster4928	2	Q9L9E7	GO:0043642; P:novobiocin biosynthetic process; IDA:UniProtKB	WSM1022|QKN17075.1;Sm1021|WP_010976068.1
cluster4929	2	N/A	N/A	WSM1022|QKN15839.1;Sm1021|WP_003529656.1
cluster4930	2	P0AG78	GO:0006790; P:sulfur compound metabolic process; IDA:EcoCyc	WSM1022|QKN18760.1;Sm1021|WP_010968083.1
cluster4931	2	P46359	GO:0015891; P:siderophore transport; IEA:InterPro	WSM1022|QKN16197.1;Sm1021|WP_010968430.1
cluster4932	2	P26394	GO:0009243; P:O antigen biosynthetic process; IEA:UniProtKB-UniPathway	WSM1022|QKN17066.1;Sm1021|WP_015242878.1
cluster4933	2	N/A	N/A	WSM1022|QKN12933.1;Sm1021|WP_013845004.1
cluster4934	2	B1XEA3	GO:0022857; F:transmembrane transporter activity; IEA:InterPro	WSM1022|QKN17634.1;Sm1021|WP_010975471.1
cluster4936	2	P26402	GO:0009243; P:O antigen biosynthetic process; IEA:UniProtKB-UniPathway	WSM1022|QKN17573.1;Sm1021|WP_010975531.1
cluster4937	2	Q02731	GO:0000271; P:polysaccharide biosynthetic process; IEA:UniProtKB-KW	WSM1022|QKN17753.1;Sm1021|WP_010975527.1
cluster4939	2	N/A	N/A	WSM1022|QKN18244.1;Sm1021|WP_010967940.1
cluster4941	2	Q81ST7	GO:0071793; P:bacillithiol biosynthetic process; IEA:InterPro	WSM1022|QKN17589.1;Sm1021|WP_010975510.1
cluster4942	2	P77324	GO:0016903; F:oxidoreductase activity, acting on the aldehyde or oxo group of donors; IDA:EcoCyc	WSM1022|QKN17271.1;Sm1021|WP_010975841.1
cluster4943	2	N/A	N/A	WSM1022|QKN14645.1;Sm1021|WP_010969629.1
cluster4944	2	P64176	GO:0046677; P:response to antibiotic; IEA:UniProtKB-KW	WSM1022|QKN14790.1;Sm1021|WP_014526928.1
cluster4945	2	N/A	N/A	WSM1022|QKN18562.1;Sm1021|WP_015445427.1
cluster4946	2	Q9L9E7	GO:0043642; P:novobiocin biosynthetic process; IDA:UniProtKB	WSM1022|QKN17584.1;Sm1021|WP_010975517.1
cluster4947	2	N/A	N/A	WSM1022|QKN17927.1;Sm1021|WP_010967103.1
cluster4948	2	Q9Z3Q2	GO:0000271; P:polysaccharide biosynthetic process; IEA:UniProtKB-KW	WSM1022|QKN18317.1;Sm1021|WP_010967830.1
cluster4949	2	N/A	N/A	WSM1022|QKN14614.1;Sm1021|WP_010969608.1
cluster4950	2	O07776	GO:0070298; P:negative regulation of phosphorelay signal transduction system; IDA:MTBBASE	WSM1022|QKN17376.1;Sm1021|WP_003529040.1
cluster4951	2	Q47317	GO:0055072; P:iron ion homeostasis; IMP:UniProtKB	WSM1022|QKN17791.1;Sm1021|WP_010968209.1
cluster4954	2	O31679	GO:0003677; F:DNA binding; IEA:UniProtKB-KW	WSM1022|QKN17451.1;Sm1021|WP_013850743.1
cluster4956	2	N/A	N/A	WSM1022|QKN17265.1;Sm1021|WP_013850611.1
cluster4957	2	N/A	N/A	WSM1022|QKN17349.1;Sm1021|WP_014527181.1
cluster4958	2	N/A	N/A	WSM1022|QKN12898.1;Sm1021|WP_017265049.1
cluster4959	2	P26487	GO:0006355; P:regulation of transcription, DNA-templated; IEA:InterPro	WSM1022|QKN18546.1;Sm1021|WP_010967490.1
cluster4960	2	N/A	N/A	WSM1022|QKN18508.1;Sm1021|WP_010967627.1
cluster4961	2	P23364	GO:0046677; P:response to antibiotic; IEA:UniProtKB-KW	WSM1022|QKN13871.1;Sm1021|WP_010969125.1
cluster4962	2	O25526	GO:0071555; P:cell wall organization; IEA:UniProtKB-KW	WSM1022|QKN15014.1;Sm1021|WP_010969846.1
cluster4964	2	N/A	N/A	WSM1022|QKN14494.1;Sm1021|WP_010969510.1
cluster4965	2	A6TEB9	GO:0003677; F:DNA binding; IEA:UniProtKB-KW	WSM1022|QKN17631.1;Sm1021|WP_010975474.1
cluster4966	2	Q1JP75	GO:0005997; P:xylulose metabolic process; IBA:GO_Central	WSM1022|QKN15228.1;Sm1021|WP_004434102.1
cluster4967	2	Q52990	GO:0006355; P:regulation of transcription, DNA-templated; IEA:InterPro	WSM1022|QKN18536.1;Sm1021|WP_010967502.1
cluster4968	2	P43011	GO:0006351; P:transcription, DNA-templated; IBA:GO_Central	WSM1022|QKN18902.1;Sm1021|WP_014990286.1
cluster4969	2	N/A	N/A	WSM1022|QKN16058.1;Sm1021|WP_010968339.1
cluster4971	2	N/A	N/A	WSM1022|QKN17274.1;Sm1021|WP_033051806.1
cluster4972	2	Q9Z3Q0	GO:0035556; P:intracellular signal transduction; IEA:InterPro	WSM1022|QKN18319.1;Sm1021|WP_015242161.1
cluster4973	2	Q8BWU8	GO:0008483; F:transaminase activity; IEA:InterPro	WSM1022|QKN18248.1;Sm1021|WP_010967935.1
cluster4974	2	N/A	N/A	WSM1022|QKN14822.1;Sm1021|WP_003533848.1
cluster4975	2	Q7ANN5	GO:0055085; P:transmembrane transport; IEA:InterPro	WSM1022|QKN15651.1;Sm1021|WP_010970307.1
cluster4976	2	N/A	N/A	WSM1022|QKN18141.1;Sm1021|WP_017264742.1
cluster4977	2	P19844	GO:0016887; F:ATPase activity; IEA:InterPro	WSM1022|QKN18511.1;Sm1021|WP_010967624.1
cluster4978	2	N/A	N/A	WSM1022|QKN18140.1;Sm1021|WP_017276730.1
cluster4979	2	Q52928	GO:0000271; P:polysaccharide biosynthetic process; IEA:UniProtKB-KW	WSM1022|QKN14312.1;Sm1021|WP_010975498.1
cluster4980	2	Q5WL06	GO:0019569; P:L-arabinose catabolic process to xylulose 5-phosphate; IEA:UniProtKB-UniRule	WSM1022|QKN17139.1;Sm1021|WP_010975977.1
cluster4981	2	P0AFW6	GO:0032784; P:regulation of DNA-templated transcription, elongation; IEA:InterPro	WSM1022|QKN17947.1;Sm1021|WP_010967124.1
cluster4983	2	O31520	GO:0055085; P:transmembrane transport; IEA:InterPro	WSM1022|QKN17181.1;Sm1021|WP_010975929.1
cluster4984	2	N/A	N/A	WSM1022|QKN18437.1;Sm1021|WP_010967696.1
cluster4985	2	Q5RBB9	GO:0016491; F:oxidoreductase activity; IEA:UniProtKB-KW	WSM1022|QKN15622.1;Sm1021|WP_010970286.1
cluster4986	2	Q04943	GO:0000155; F:phosphorelay sensor kinase activity; IBA:GO_Central	WSM1022|QKN17268.1;Sm1021|WP_010975844.1
cluster4987	2	N/A	N/A	WSM1022|QKN14378.1;Sm1021|WP_010969414.1
cluster4988	2	P0AEQ8	GO:0006865; P:amino acid transport; IEA:UniProtKB-KW	WSM1022|QKN17178.1;Sm1021|WP_010975934.1
cluster4989	2	P55564	GO:0016301; F:kinase activity; IEA:UniProtKB-KW	WSM1022|QKN18722.1;Sm1021|WP_010967304.1
cluster4990	2	N/A	N/A	WSM1022|QKN15685.1;Sm1021|WP_010970335.1
cluster4991	2	N/A	N/A	WSM1022|QKN18911.1;Sm1021|WP_010967852.1
cluster4992	2	N/A	N/A	WSM1022|QKN15792.1;Sm1021|WP_010970403.1
cluster4993	2	N/A	N/A	WSM1022|QKN18515.1;Sm1021|WP_010967620.1
cluster4994	2	N/A	N/A	WSM1022|QKN17673.1;Sm1021|WP_010975415.1
cluster4995	2	B2SAT5	GO:0009405; P:pathogenesis; IEA:UniProtKB-KW	WSM1022|QKN17866.1;Sm1021|WP_010967046.1
cluster4996	2	N/A	N/A	WSM1022|QKN18862.1;Sm1021|WP_014528082.1
cluster4997	2	N/A	N/A	WSM1022|QKN14631.1;Sm1021|WP_010969620.1
cluster4998	2	N/A	N/A	WSM1022|QKN17574.1;Sm1021|WP_010975530.1
cluster4999	2	O34563	GO:0006865; P:amino acid transport; IEA:UniProtKB-KW	WSM1022|QKN17862.1;Sm1021|WP_041169943.1
cluster5000	2	P0AAJ6	GO:0015944; P:formate oxidation; IEA:InterPro	WSM1022|QKN18886.1;Sm1021|WP_164826909.1
cluster5001	2	N/A	N/A	WSM1022|QKN16971.1;Sm1021|WP_010976180.1
cluster5002	2	D5UU90	N/A	WSM1022|QKN15788.1;Sm1021|WP_003531190.1
cluster5003	2	P45475	GO:0008233; F:peptidase activity; IEA:InterPro	WSM1022|QKN18454.1;Sm1021|WP_010967680.1
cluster5004	2	P30897	GO:0046677; P:response to antibiotic; IEA:UniProtKB-KW	WSM1022|QKN18156.1;Sm1021|WP_015445499.1
cluster5005	2	N/A	N/A	WSM1022|QKN16937.1;Sm1021|WP_010976213.1
cluster5007	2	N/A	N/A	WSM1022|QKN13695.1;Sm1021|WP_003527305.1
cluster5010	2	N/A	N/A	WSM1022|QKN14499.1;Sm1021|WP_010969515.1
cluster5011	2	N/A	N/A	WSM1022|QKN16773.1;Sm1021|WP_010974938.1
cluster5013	2	P77389	GO:0055085; P:transmembrane transport; IEA:InterPro	WSM1022|QKN13144.1;Sm1021|WP_010968609.1
cluster5014	2	P26397	GO:0009243; P:O antigen biosynthetic process; IEA:UniProtKB-UniPathway	WSM1022|QKN17076.1;Sm1021|WP_010976067.1
cluster5015	2	N/A	N/A	WSM1022|QKN18162.1;Sm1021|WP_010968018.1
cluster5016	2	P72296	GO:0071705; P:nitrogen compound transport; IEA:InterPro	WSM1022|QKN18646.1;Sm1021|WP_010967252.1
cluster5017	2	N/A	N/A	WSM1022|QKN18567.1;Sm1021|WP_017267738.1
cluster5019	2	N/A	N/A	WSM1022|QKN16315.1;Sm1021|WP_162471706.1
cluster5020	2	N/A	N/A	WSM1022|QKN16733.1;Sm1021|WP_153349814.1
cluster5021	2	N/A	N/A	WSM1022|QKN17783.1;Sm1021|WP_010968200.1
cluster5022	2	P54933	GO:0022857; F:transmembrane transporter activity; IEA:InterPro	WSM1022|QKN18879.1;Sm1021|WP_041170051.1
cluster5024	2	N/A	N/A	WSM1022|QKN17826.1;Sm1021|WP_010967011.1
cluster5026	2	N/A	N/A	WSM1022|QKN12975.1;Sm1021|WP_003529815.1
cluster5028	2	P12377	GO:0006825; P:copper ion transport; IEA:InterPro	WSM1022|QKN18503.1;Sm1021|WP_010967633.1
cluster5029	2	N/A	N/A	WSM1022|QKN17886.1;Sm1021|WP_013845132.1
cluster5030	2	N/A	N/A	WSM1022|QKN18158.1;Sm1021|WP_010968022.1
cluster5032	2	N/A	N/A	WSM1022|QKN17577.1;Sm1021|WP_004435663.1
cluster5033	2	N/A	N/A	WSM1022|QKN18571.1;Sm1021|WP_015445425.1
cluster5034	2	N/A	N/A	WSM1022|QKN17056.1;Sm1021|WP_010976089.1
cluster5035	2	P13295	GO:0009399; P:nitrogen fixation; IEA:UniProtKB-KW	WSM1022|QKN18490.1;Sm1021|WP_010967646.1
cluster5036	2	Q88FX9	GO:0055114; P:oxidation-reduction process; IDA:UniProtKB	WSM1022|QKN16402.1;Sm1021|WP_010975277.1
cluster5037	2	N/A	N/A	WSM1022|QKN16671.1;Sm1021|WP_013850168.1
cluster5038	2	O34313	GO:0009166; P:nucleotide catabolic process; IEA:InterPro	WSM1022|QKN14243.1;Sm1021|WP_010969356.1
cluster5039	2	Q885T9	GO:0006744; P:ubiquinone biosynthetic process; IEA:UniProtKB-UniRule	WSM1022|QKN17755.1;Sm1021|WP_004435686.1
cluster5040	2	P73452	GO:0042128; P:nitrate assimilation; IEA:UniProtKB-KW	WSM1022|QKN18723.1;Sm1021|WP_010967301.1
cluster5042	2	N/A	N/A	WSM1022|QKN17864.1;Sm1021|WP_010967044.1
cluster5045	2	P25148	GO:0016757; F:transferase activity, transferring glycosyl groups; IEA:UniProtKB-KW	WSM1022|QKN17580.1;Sm1021|WP_010975524.1
cluster5046	2	N/A	N/A	WSM1022|QKN18139.1;Sm1021|WP_010968044.1
cluster5049	2	N/A	N/A	WSM1022|QKN18388.1;Sm1021|WP_013845516.1
cluster5050	2	O33685	GO:0006313; P:transposition, DNA-mediated; IEA:InterPro	WSM1022|QKN18284.1;Sm1021|WP_010967898.1
cluster5051	2	N/A	N/A	WSM1022|QKN16669.1;Sm1021|WP_017265847.1
cluster5052	2	N/A	N/A	WSM1022|QKN16722.1;Sm1021|WP_041170054.1
cluster5053	2	P39459	GO:0042128; P:nitrate assimilation; IEA:UniProtKB-KW	WSM1022|QKN18725.1;Sm1021|WP_010967299.1
cluster5054	2	N/A	N/A	WSM1022|QKN14689.1;Sm1021|WP_010969654.1
cluster5055	2	P0A9F8	GO:0003700; F:DNA-binding transcription factor activity; IEA:InterPro	WSM1022|QKN18871.1;Sm1021|WP_015445527.1
cluster5056	2	N/A	N/A	WSM1022|QKN17088.1;Sm1021|WP_010976050.1
cluster5057	2	P55575	GO:0016491; F:oxidoreductase activity; IEA:UniProtKB-KW	WSM1022|QKN14363.1;Sm1021|WP_010969401.1
cluster5058	2	P0A9F8	GO:0003700; F:DNA-binding transcription factor activity; IEA:InterPro	WSM1022|QKN14370.1;Sm1021|WP_010969408.1
cluster5059	2	P77324	GO:0016903; F:oxidoreductase activity, acting on the aldehyde or oxo group of donors; IDA:EcoCyc	WSM1022|QKN16409.1;Sm1021|WP_010975270.1
cluster5060	2	Q44091	GO:0016491; F:oxidoreductase activity; IEA:UniProtKB-KW	WSM1022|QKN14770.1;Sm1021|WP_010969664.1
cluster5061	2	N/A	N/A	WSM1022|QKN13118.1;Sm1021|WP_010968588.1
cluster5062	2	Q8UEU8	N/A	WSM1022|QKN14496.1;Sm1021|WP_010969512.1
cluster5063	2	Q8FJK9	GO:0055085; P:transmembrane transport; IEA:InterPro	WSM1022|QKN15531.1;Sm1021|WP_010970213.1
cluster5064	2	N/A	N/A	WSM1022|QKN16787.1;Sm1021|WP_003527983.1
cluster5065	2	P23221	GO:0006355; P:regulation of transcription, DNA-templated; IEA:InterPro	WSM1022|QKN17127.1;Sm1021|WP_015456695.1
cluster5067	2	N/A	N/A	WSM1022|QKN18143.1;Sm1021|WP_010968042.1
cluster5068	2	Q5SLP1	GO:0006364; P:rRNA processing; IEA:UniProtKB-KW	WSM1022|QKN16287.1;Sm1021|WP_010970070.1
cluster5069	2	P55569	GO:0008643; P:carbohydrate transport; IEA:UniProtKB-KW	WSM1022|QKN16307.1;Sm1021|WP_003529664.1
cluster5071	2	N/A	N/A	WSM1022|QKN18236.1;Sm1021|WP_164920395.1
cluster5072	2	N/A	N/A	WSM1022|QKN16934.1;Sm1021|WP_010976218.1
cluster5073	2	N/A	N/A	WSM1022|QKN14373.1;Sm1021|WP_017264205.1
cluster5074	2	Q58021	GO:0016779; F:nucleotidyltransferase activity; IEA:InterPro	WSM1022|QKN18534.1;Sm1021|WP_010967504.1
cluster5075	2	Q92UI1	GO:0006096; P:glycolytic process; IEA:UniProtKB-UniRule	WSM1022|QKN17740.1;Sm1021|WP_010975982.1
cluster5076	2	N/A	N/A	WSM1022|QKN17723.1;Sm1021|WP_080591149.1
cluster5077	2	N/A	N/A	WSM1022|QKN14211.1;Sm1021|WP_010969330.1
cluster5078	2	Q92ZJ6	GO:0009432; P:SOS response; EXP:CollecTF	WSM1022|QKN18922.1;Sm1021|WP_010967470.1
cluster5079	2	N/A	N/A	WSM1022|QKN14264.1;Sm1021|WP_014526828.1
cluster5080	2	Q8FYS6	GO:0006865; P:amino acid transport; IEA:UniProtKB-KW	WSM1022|QKN18727.1;Sm1021|WP_010967297.1
cluster5081	2	N/A	N/A	WSM1022|QKN18934.1;Sm1021|WP_041170028.1
cluster5082	2	N/A	N/A	WSM1022|QKN18257.1;Sm1021|WP_010967926.1
cluster5084	2	N/A	N/A	WSM1022|QKN16703.1;Sm1021|WP_010975007.1
cluster5085	2	N/A	N/A	WSM1022|QKN18555.1;Sm1021|WP_010967485.1
cluster5086	2	O33819	GO:0018525; F:4-hydroxybenzoyl-CoA reductase activity; IEA:UniProtKB-EC	WSM1022|QKN18110.1;Sm1021|WP_010968069.1
cluster5087	2	P31474	GO:0055085; P:transmembrane transport; IBA:GO_Central	WSM1022|QKN15280.1;Sm1021|WP_010970042.1
cluster5089	2	P32720	GO:0008643; P:carbohydrate transport; IEA:UniProtKB-KW	WSM1022|QKN17070.1;Sm1021|WP_010976073.1
cluster5090	2	N/A	N/A	WSM1022|QKN13111.1;Sm1021|WP_010968708.1
cluster5091	2	Q9Z3Q8	GO:0019289; P:rhizobactin 1021 biosynthetic process; IEA:UniProtKB-UniPathway	WSM1022|QKN17788.1;Sm1021|WP_010968205.1
cluster5092	2	N/A	N/A	WSM1022|QKN14686.1;Sm1021|WP_010969651.1
cluster5094	2	N/A	N/A	WSM1022|QKN17073.1;Sm1021|WP_010976070.1
cluster5095	2	N/A	N/A	WSM1022|QKN17260.1;Sm1021|WP_010975853.1
cluster5096	2	N/A	N/A	WSM1022|QKN17008.1;Sm1021|WP_017276029.1
cluster5098	2	Q8X6J4	GO:0046872; F:metal ion binding; IEA:UniProtKB-KW	WSM1022|QKN17272.1;Sm1021|WP_010975840.1
cluster5099	2	N/A	N/A	WSM1022|QKN18191.1;Sm1021|WP_041169995.1
cluster5100	2	N/A	N/A	WSM1022|QKN18137.1;Sm1021|WP_017264738.1
cluster5103	2	P48632	GO:0002049; P:pyoverdine biosynthetic process; IMP:PseudoCAP	WSM1022|QKN14688.1;Sm1021|WP_010969653.1
cluster5105	2	Q7WZY5	GO:0046983; F:protein dimerization activity; IEA:InterPro	WSM1022|QKN16352.1;Sm1021|WP_015456601.1
cluster5107	2	N/A	N/A	WSM1022|QKN18269.1;Sm1021|WP_010967915.1
cluster5108	2	N/A	N/A	WSM1022|QKN18190.1;Sm1021|WP_010967995.1
cluster5109	2	P72958	GO:0006813; P:potassium ion transport; IEA:InterPro	WSM1022|QKN18178.1;Sm1021|WP_010968009.1
cluster5110	2	Q88C93	GO:0009103; P:lipopolysaccharide biosynthetic process; IEA:UniProtKB-UniPathway	WSM1022|QKN17569.1;Sm1021|WP_010975536.1
cluster5111	2	N/A	N/A	WSM1022|QKN15838.1;Sm1021|WP_010970485.1
cluster5112	2	A6T7N0	GO:0006865; P:amino acid transport; IEA:UniProtKB-KW	WSM1022|QKN13002.1;Sm1021|WP_010968514.1
cluster5113	2	L8EUQ6	GO:0017000; P:antibiotic biosynthetic process; IEA:UniProtKB-KW	WSM1022|QKN18161.1;Sm1021|WP_010968019.1
cluster5115	2	Q9HYK9	GO:0055085; P:transmembrane transport; IEA:InterPro	WSM1022|QKN18510.1;Sm1021|WP_010967625.1
cluster5116	2	N/A	N/A	WSM1022|QKN18912.1;Sm1021|WP_010967828.1
cluster5118	2	N/A	N/A	WSM1022|QKN15649.1;Sm1021|WP_010970306.1
cluster5120	2	Q5PGP3	GO:0015833; P:peptide transport; IEA:InterPro	WSM1022|QKN15533.1;Sm1021|WP_010970215.1
cluster5121	2	Q8RQP4	GO:0006537; P:glutamate biosynthetic process; ISS:UniProtKB	WSM1022|QKN17946.1;Sm1021|WP_033043705.1
cluster5122	2	N/A	N/A	WSM1022|QKN13122.1;Sm1021|WP_010968594.1
cluster5123	2	P50361	N/A	WSM1022|QKN18568.1;Sm1021|WP_041170034.1
cluster5124	2	Q8VPF2	GO:0042952; P:beta-ketoadipate pathway; IEA:UniProtKB-UniPathway	WSM1022|QKN16845.1;Sm1021|WP_010976288.1
cluster5126	2	A1SP12	GO:0010125; P:mycothiol biosynthetic process; IEA:UniProtKB-UniRule	WSM1022|QKN13864.1;Sm1021|WP_010969120.1
cluster5128	2	Q11C01	GO:0015407; F:monosaccharide-transporting ATPase activity; IEA:UniProtKB-EC	WSM1022|QKN17071.1;Sm1021|WP_010976072.1
cluster5129	2	N/A	N/A	WSM1022|QKN16332.1;Sm1021|WP_051076802.1
cluster5130	2	N/A	N/A	WSM1022|QKN18900.1;Sm1021|WP_020479894.1
cluster5131	2	P07642	GO:0019568; P:arabinose catabolic process; IEA:UniProtKB-KW	WSM1022|QKN17269.1;Sm1021|WP_010975843.1
cluster5132	2	N/A	N/A	WSM1022|QKN17671.1;Sm1021|WP_015243272.1
cluster5135	2	P55368	GO:0000150; F:recombinase activity; IEA:InterPro	WSM1022|QKN18004.1;Sm1021|WP_010967414.1
cluster5137	2	Q9I1P2	GO:0009372; P:quorum sensing; IEA:UniProtKB-KW	WSM1022|QKN14263.1;Sm1021|WP_010969366.1
cluster5138	2	N/A	N/A	WSM1022|QKN17197.1;Sm1021|WP_010975914.1
cluster5139	2	N/A	N/A	WSM1022|QKN18527.1;Sm1021|WP_003526630.1
cluster5140	2	N/A	N/A	WSM1022|QKN18157.1;Sm1021|WP_027988867.1
cluster5141	2	N/A	N/A	WSM1022|QKN17777.1;Sm1021|WP_013845201.1
cluster5142	2	Q5PJE7	GO:1905887; P:autoinducer AI-2 transmembrane transport; IEA:InterPro	WSM1022|QKN17632.1;Sm1021|WP_041170086.1
cluster5143	2	N/A	N/A	WSM1022|QKN18442.1;Sm1021|WP_013845460.1
cluster5144	2	N/A	N/A	WSM1022|QKN17685.1;Sm1021|WP_014530658.1
cluster5145	2	B9FFD2	GO:0031408; P:oxylipin biosynthetic process; IEA:UniProtKB-KW	WSM1022|QKN18873.1;Sm1021|WP_010968176.1
cluster5146	2	Q52815	GO:0005524; F:ATP binding; IEA:UniProtKB-KW	WSM1022|QKN17863.1;Sm1021|WP_010967042.1
cluster5147	2	O53478	GO:0006355; P:regulation of transcription, DNA-templated; IBA:GO_Central	WSM1022|QKN14632.1;Sm1021|WP_003530664.1
cluster5148	2	P52670	GO:0009082; P:branched-chain amino acid biosynthetic process; IEA:UniProtKB-KW	WSM1022|QKN16774.1;Sm1021|WP_010974937.1
cluster5151	2	N/A	N/A	WSM1022|QKN17948.1;Sm1021|WP_013845091.1
cluster5152	2	Q45291	GO:0006012; P:galactose metabolic process; IEA:UniProtKB-UniPathway	WSM1022|QKN17585.1;Sm1021|WP_004435695.1
cluster5153	2	Q9L9D7	GO:0050784; P:cocaine catabolic process; IEA:UniProtKB-UniPathway	WSM1022|QKN17069.1;Sm1021|WP_010976074.1
cluster5154	2	Q9Z3Q6	GO:0055072; P:iron ion homeostasis; IEA:UniProtKB-KW	WSM1022|QKN18883.1;Sm1021|WP_010968207.1
cluster5155	2	N/A	N/A	WSM1022|QKN16237.1;Sm1021|WP_017265084.1
cluster5156	2	N/A	N/A	WSM1022|QKN13851.1;Sm1021|WP_010969113.1
cluster5157	2	N/A	N/A	WSM1022|QKN18249.1;Sm1021|WP_041169989.1
cluster5158	2	P0A9S4	GO:0019402; P:galactitol metabolic process; IEA:UniProtKB-KW	WSM1022|QKN17138.1;Sm1021|WP_010975978.1
cluster5160	2	N/A	N/A	WSM1022|QKN17796.1;Sm1021|WP_010968214.1
cluster5161	2	G3XCN6	GO:0006814; P:sodium ion transport; IEA:UniProtKB-KW	WSM1022|QKN16473.1;Sm1021|WP_041170064.1
cluster5163	2	N/A	N/A	WSM1022|QKN16977.1;Sm1021|WP_162145506.1
cluster5164	2	N/A	N/A	WSM1022|QKN18531.1;Sm1021|WP_010967507.1
cluster5165	2	M1V1V5	GO:0006000; P:fructose metabolic process; IDA:UniProtKB	WSM1022|QKN17883.1;Sm1021|WP_010967062.1
cluster5166	2	B8CWS7	GO:0004479; F:methionyl-tRNA formyltransferase activity; IEA:UniProtKB-UniRule	WSM1022|QKN14621.1;Sm1021|WP_013844599.1
cluster5167	2	O58489	GO:0009058; P:biosynthetic process; IEA:InterPro	WSM1022|QKN14613.1;Sm1021|WP_010969607.1
cluster5168	2	N/A	N/A	WSM1022|QKN17917.1;Sm1021|WP_014528207.1
cluster5169	2	F8DT92	GO:0043565; F:sequence-specific DNA binding; IEA:InterPro	WSM1022|QKN14374.1;Sm1021|WP_010969411.1
cluster5170	2	N/A	N/A	WSM1022|QKN18721.1;Sm1021|WP_041169802.1
cluster5171	2	P54551	GO:0006526; P:arginine biosynthetic process; IBA:GO_Central	WSM1022|QKN16933.1;Sm1021|WP_010976219.1
cluster5172	2	N/A	N/A	WSM1022|QKN17458.1;Sm1021|WP_010975642.1
cluster5173	2	N/A	N/A	WSM1022|QKN18237.1;Sm1021|WP_014531379.1
cluster5174	2	N/A	N/A	WSM1022|QKN17754.1;Sm1021|WP_017276636.1
cluster5175	2	P75539	GO:0006269; P:DNA replication, synthesis of RNA primer; IEA:UniProtKB-KW	WSM1022|QKN13113.1;Sm1021|WP_013844672.1
cluster5176	2	N/A	N/A	WSM1022|QKN15319.1;Sm1021|WP_010970075.1
cluster5177	2	Q0KBC7	GO:0005975; P:carbohydrate metabolic process; IEA:UniProtKB-KW	WSM1022|QKN14369.1;Sm1021|WP_010969407.1
cluster5178	2	N/A	N/A	WSM1022|QKN18435.1;Sm1021|WP_017264158.1
cluster5180	2	P55590	N/A	WSM1022|QKN18535.1;Sm1021|WP_010967503.1
cluster5181	2	P24326	GO:0015835; P:peptidoglycan transport; IBA:GO_Central	WSM1022|QKN16196.1;Sm1021|WP_014530006.1
cluster5182	2	Q9KMG5	GO:0008219; P:cell death; ISS:TIGR	WSM1022|QKN13694.1;Sm1021|WP_010969011.1
cluster5185	2	N/A	N/A	WSM1022|QKN18238.1;Sm1021|WP_010967949.1
cluster5187	2	N/A	N/A	WSM1022|QKN15659.1;Sm1021|WP_010970313.1
cluster5188	2	O34816	GO:0030435; P:sporulation resulting in formation of a cellular spore; IEA:UniProtKB-KW	WSM1022|QKN13728.1;Sm1021|WP_014526652.1
cluster5189	2	P52698	GO:0009405; P:pathogenesis; IEA:UniProtKB-KW	WSM1022|QKN14379.1;Sm1021|WP_003530936.1
cluster5190	2	Q9Z3R0	GO:0019289; P:rhizobactin 1021 biosynthetic process; IEA:UniProtKB-UniPathway	WSM1022|QKN17786.1;Sm1021|WP_010968203.1
cluster5191	2	N/A	N/A	WSM1022|QKN18506.1;Sm1021|WP_010967629.1
cluster5192	2	N/A	N/A	WSM1022|QKN15018.1;Sm1021|WP_014526950.1
cluster5193	2	N/A	N/A	WSM1022|QKN16786.1;Sm1021|WP_003527982.1
cluster5194	2	N/A	N/A	WSM1022|QKN16165.1;Sm1021|WP_010968413.1
cluster5195	2	N/A	N/A	WSM1022|QKN18869.1;Sm1021|WP_010968167.1
cluster5196	2	N/A	N/A	WSM1022|QKN18436.1;Sm1021|WP_010967698.1
cluster5197	2	Q8LFP7	GO:0046685; P:response to arsenic-containing substance; IMP:TAIR	WSM1022|QKN13717.1;Sm1021|WP_010969025.1
cluster5198	2	Q9A3J2	GO:0006281; P:DNA repair; IEA:UniProtKB-KW	WSM1022|QKN18570.1;Sm1021|WP_162471695.1
cluster5200	2	Q51881	GO:0042128; P:nitrate assimilation; IEA:UniProtKB-KW	WSM1022|QKN18724.1;Sm1021|WP_010967300.1
cluster5201	2	N/A	N/A	WSM1022|QKN18742.1;Sm1021|WP_003526806.1
cluster5202	2	Q985M2	GO:0045892; P:negative regulation of transcription, DNA-templated; IEA:UniProtKB-UniRule	WSM1022|QKN18273.1;Sm1021|WP_010967911.1
cluster5203	2	N/A	N/A	WSM1022|QKN16275.1;Sm1021|WP_107358417.1
cluster5204	2	P39830	GO:0006813; P:potassium ion transport; IEA:InterPro	WSM1022|QKN18311.1;Sm1021|WP_010967838.1
cluster5205	2	N/A	N/A	WSM1022|QKN16279.1;Sm1021|WP_010969960.1
cluster5206	2	N/A	N/A	WSM1022|QKN17910.1;Sm1021|WP_010967088.1
cluster5207	2	P54820	GO:0046872; F:metal ion binding; IEA:UniProtKB-KW	WSM1022|QKN18368.1;Sm1021|WP_010967779.1
cluster5209	2	P9WJ30	N/A	WSM1022|QKN13434.1;Sm1021|WP_003533689.1
cluster5210	2	Q03024	GO:0046903; P:secretion; IDA:PseudoCAP	WSM1022|QKN15650.1;Sm1021|WP_013844877.1
cluster5212	2	N/A	N/A	WSM1022|QKN17579.1;Sm1021|WP_010975525.1
cluster5213	2	N/A	N/A	WSM1022|QKN15286.1;Sm1021|WP_010970048.1
cluster5214	2	Q9SQR2	GO:0055114; P:oxidation-reduction process; IDA:TAIR	WSM1022|QKN16327.1;Sm1021|WP_010975354.1
cluster5216	2	Q8Z5I4	GO:0009243; P:O antigen biosynthetic process; IEA:UniProtKB-UniPathway	WSM1022|QKN17735.1;Sm1021|WP_010976066.1
cluster5217	2	N/A	N/A	WSM1022|QKN17305.1;Sm1021|WP_010975803.1
cluster5218	2	Q8U308	GO:0009636; P:response to toxic substance; IEA:UniProtKB-KW	WSM1022|QKN18872.1;Sm1021|WP_010968175.1
cluster5219	2	P0AFK4	GO:1903711; P:spermidine transmembrane transport; IDA:EcoCyc	WSM1022|QKN18542.1;Sm1021|WP_010967496.1
cluster5220	2	N/A	N/A	WSM1022|QKN17943.1;Sm1021|WP_013845096.1
cluster5221	2	N/A	N/A	WSM1022|QKN18789.1;Sm1021|WP_010967216.1
cluster5222	2	A6THB9	GO:0006979; P:response to oxidative stress; IEA:UniProtKB-UniRule	WSM1022|QKN18504.1;Sm1021|WP_010967631.1
cluster5223	2	N/A	N/A	WSM1022|QKN13383.1;Sm1021|WP_164829659.1
cluster5225	2	N/A	N/A	WSM1022|QKN18505.1;Sm1021|WP_010967630.1
cluster5227	2	N/A	N/A	WSM1022|QKN14233.1;Sm1021|WP_010969348.1
cluster5228	2	P0A1B0	GO:0006281; P:DNA repair; IEA:UniProtKB-KW	WSM1022|QKN14266.1;Sm1021|WP_010969370.1
cluster5230	2	N/A	N/A	WSM1022|QKN18502.1;Sm1021|WP_162471704.1
cluster5232	2	N/A	N/A	WSM1022|QKN16231.1;Sm1021|WP_017265910.1
cluster5234	2	N/A	N/A	WSM1022|QKN17924.1;Sm1021|WP_010967100.1
cluster5235	2	N/A	N/A	WSM1022|QKN16668.1;Sm1021|WP_010975041.1
cluster5237	2	N/A	N/A	WSM1022|QKN18563.1;Sm1021|WP_010967477.1
cluster5238	2	P13111	GO:0046689; P:response to mercury ion; IEA:UniProtKB-KW	WSM1022|QKN17997.1;Sm1021|WP_010967151.1
cluster5239	2	P21367	GO:0016829; F:lyase activity; IEA:UniProtKB-KW	WSM1022|QKN17085.1;Sm1021|WP_010976055.1
cluster5240	2	N/A	N/A	WSM1022|QKN17072.1;Sm1021|WP_010976071.1
cluster5241	2	N/A	N/A	WSM1022|QKN18556.1;Sm1021|WP_010967484.1
cluster5242	2	P77559	GO:0006355; P:regulation of transcription, DNA-templated; ISS:EcoCyc	WSM1022|QKN17061.1;Sm1021|WP_010976084.1
cluster5244	2	N/A	N/A	WSM1022|QKN15130.1;Sm1021|WP_010969928.1
cluster5245	2	P37676	GO:0006974; P:cellular response to DNA damage stimulus; IEP:EcoliWiki	WSM1022|QKN16748.1;Sm1021|WP_010974962.1
cluster5247	2	N/A	N/A	WSM1022|QKN18544.1;Sm1021|WP_010967494.1
cluster5248	2	N/A	N/A	WSM1022|QKN15335.1;Sm1021|WP_010970089.1
cluster5250	2	Q3SK91	GO:0006744; P:ubiquinone biosynthetic process; IEA:UniProtKB-UniRule	WSM1022|QKN17581.1;Sm1021|WP_017264255.1
cluster5251	2	Q47141	GO:0045893; P:positive regulation of transcription, DNA-templated; IDA:EcoCyc	WSM1022|QKN18266.1;Sm1021|WP_010967918.1
cluster5252	2	N/A	N/A	WSM1022|QKN13708.1;Sm1021|WP_010969019.1
cluster5253	2	P0AA18	GO:0006355; P:regulation of transcription, DNA-templated; IEA:InterPro	WSM1022|QKN17267.1;Sm1021|WP_010975845.1
cluster5255	2	P0A9F8	GO:0003700; F:DNA-binding transcription factor activity; IEA:InterPro	WSM1022|QKN17919.1;Sm1021|WP_010967095.1
cluster5256	2	Q9UTA9	GO:1990748; P:cellular detoxification; ISS:PomBase	WSM1022|QKN17912.1;Sm1021|WP_010967090.1
cluster5257	2	Q92ZW9	GO:0015250; F:water channel activity; IEA:UniProtKB-UniRule	WSM1022|QKN18703.1;Sm1021|WP_010967322.1
cluster5258	2	N/A	N/A	WSM1022|QKN18545.1;Sm1021|WP_028011575.1
cluster5259	2	P00552	GO:0046677; P:response to antibiotic; IEA:UniProtKB-KW	WSM1022|QKN15699.1;Sm1021|WP_010970345.1
cluster5260	2	O31569	GO:0055072; P:iron ion homeostasis; IEA:UniProtKB-KW	WSM1022|QKN18261.1;Sm1021|WP_010967922.1
cluster5261	2	N/A	N/A	WSM1022|QKN13478.1;Sm1021|WP_010968863.1
cluster5262	2	N/A	N/A	WSM1022|QKN14541.1;Sm1021|WP_010969543.1
cluster5264	2	Q3SPQ7	GO:0030798; F:trans-aconitate 2-methyltransferase activity; IEA:UniProtKB-UniRule	WSM1022|QKN17913.1;Sm1021|WP_010967091.1
cluster5266	2	Q9Z3Q1	GO:0006313; P:transposition, DNA-mediated; IEA:InterPro	WSM1022|QKN18318.1;Sm1021|WP_010967829.1
cluster5269	2	N/A	N/A	WSM1022|QKN17697.1;Sm1021|WP_167313203.1
cluster5270	2	N/A	N/A	WSM1022|QKN18565.1;Sm1021|WP_010967474.1
cluster5271	2	N/A	N/A	WSM1022|QKN18259.1;Sm1021|WP_015445481.1
cluster5272	2	Q8Z2X6	GO:0022857; F:transmembrane transporter activity; IEA:InterPro	WSM1022|QKN17633.1;Sm1021|WP_010975472.1
cluster5274	2	P0AD15	GO:0071555; P:cell wall organization; IEA:InterPro	WSM1022|QKN17280.1;Sm1021|WP_010975831.1
cluster5275	2	N/A	N/A	WSM1022|QKN16814.1;Sm1021|WP_010976319.1
cluster5276	2	N/A	N/A	WSM1022|QKN12974.1;Sm1021|WP_010968493.1
cluster5277	2	N/A	N/A	WSM1022|QKN14225.1;Sm1021|WP_013844460.1
cluster5279	2	Q6DTN4	GO:0008652; P:cellular amino acid biosynthetic process; IEA:UniProtKB-KW	WSM1022|QKN17060.1;Sm1021|WP_010976085.1
cluster5280	2	Q06758	GO:0006865; P:amino acid transport; IEA:UniProtKB-KW	WSM1022|QKN17177.1;Sm1021|WP_010975935.1
cluster5281	2	Q4UKR8	N/A	WSM1022|QKN17446.1;Sm1021|WP_010975654.1
cluster5282	2	N/A	N/A	WSM1022|QKN17588.1;Sm1021|WP_010975511.1
cluster5283	2	N/A	N/A	WSM1022|QKN16266.1;Sm1021|WP_003530010.1
cluster5284	2	P76339	GO:0000160; P:phosphorelay signal transduction system; IBA:GO_Central	WSM1022|QKN17255.1;Sm1021|WP_010975857.1
cluster5285	2	P0AFR9	GO:0055085; P:transmembrane transport; IEA:InterPro	WSM1022|QKN18543.1;Sm1021|WP_010967495.1
cluster5286	2	N/A	N/A	WSM1022|QKN17926.1;Sm1021|WP_010967102.1
cluster5287	2	Q5FTU6	GO:0019521; P:D-gluconate metabolic process; IEA:UniProtKB-KW	WSM1022|QKN18888.1;Sm1021|WP_051076792.1
cluster5288	2	Q43975	GO:0022857; F:transmembrane transporter activity; IEA:InterPro	WSM1022|QKN14797.1;Sm1021|WP_013844627.1
cluster5289	2	Q05572	GO:0006119; P:oxidative phosphorylation; IEA:UniProtKB-UniPathway	WSM1022|QKN18492.1;Sm1021|WP_010967644.1
cluster5290	2	N/A	N/A	WSM1022|QKN16241.1;Sm1021|WP_010969103.1
cluster5291	2	N/A	N/A	WSM1022|QKN18370.1;Sm1021|WP_010967777.1
cluster5292	2	Q9Z3Q5	GO:0015891; P:siderophore transport; IEA:InterPro	WSM1022|QKN17790.1;Sm1021|WP_010968208.1
cluster5293	2	N/A	N/A	WSM1022|QKN16936.1;Sm1021|WP_041170115.1
cluster5294	2	N/A	N/A	WSM1022|QKN18525.1;Sm1021|WP_010967510.1
cluster5296	2	Q87E11	GO:0004866; F:endopeptidase inhibitor activity; IEA:InterPro	WSM1022|QKN17442.1;Sm1021|WP_010975658.1
cluster5298	2	N/A	N/A	WSM1022|QKN18561.1;Sm1021|WP_010967479.1
cluster5300	2	Q576D9	GO:0055085; P:transmembrane transport; IEA:InterPro	WSM1022|QKN15282.1;Sm1021|WP_010970044.1
cluster5301	2	N/A	N/A	WSM1022|QKN15922.1;Sm1021|WP_010970542.1
cluster5302	2	N/A	N/A	WSM1022|QKN17770.1;Sm1021|WP_164820661.1
cluster5304	2	N/A	N/A	WSM1022|QKN17266.1;Sm1021|WP_010975846.1
cluster5305	2	Q9KEE9	GO:0055085; P:transmembrane transport; IEA:InterPro	WSM1022|QKN18412.1;Sm1021|WP_010967718.1
cluster5307	2	N/A	N/A	WSM1022|QKN16330.1;Sm1021|WP_015456605.1
cluster5308	2	N/A	N/A	WSM1022|QKN16366.1;Sm1021|WP_010975313.1
cluster5309	2	Q578M8	GO:0055085; P:transmembrane transport; IEA:InterPro	WSM1022|QKN17180.1;Sm1021|WP_010975930.1
cluster5310	2	Q9LZI9	GO:0009407; P:toxin catabolic process; TAS:TAIR	WSM1022|QKN14173.1;Sm1021|WP_010969298.1
cluster5311	2	P37641	GO:0006351; P:transcription, DNA-templated; ISS:EcoCyc	WSM1022|QKN16326.1;Sm1021|WP_010975355.1
cluster5312	2	Q88FX8	GO:0055114; P:oxidation-reduction process; IDA:UniProtKB	WSM1022|QKN16403.1;Sm1021|WP_033052827.1
cluster5314	2	N/A	N/A	WSM1022|QKN17592.1;Sm1021|WP_014527316.1
cluster5315	2	O06663	GO:0003677; F:DNA binding; IEA:UniProtKB-KW	WSM1022|QKN15389.1;Sm1021|WP_010970129.1
cluster5316	2	N/A	N/A	WSM1022|QKN13398.1;Sm1021|WP_010968800.1
cluster5317	2	P16931	GO:0003700; F:DNA-binding transcription factor activity; IEA:InterPro	WSM1022|QKN18142.1;Sm1021|WP_010968043.1
cluster5318	2	O34842	GO:0009636; P:response to toxic substance; IEA:UniProtKB-KW	WSM1022|QKN18222.1;Sm1021|WP_010967966.1
cluster5320	2	Q38199	GO:0015074; P:DNA integration; IEA:UniProtKB-KW	WSM1022|QKN13338.1;Sm1021|WP_010968689.1
cluster5321	2	Q92W37	N/A	WSM1022|QKN17695.1;Sm1021|WP_010975388.1
cluster5323	2	N/A	N/A	WSM1022|QKN18940.1;Sm1021|WP_017263993.1
cluster5324	2	Q60228	N/A	WSM1022|QKN14093.1;Sm1021|WP_010969244.1
cluster5325	2	O34777	GO:0006355; P:regulation of transcription, DNA-templated; IBA:GO_Central	WSM1022|QKN15186.1;Sm1021|WP_013844779.1
cluster5327	2	N/A	N/A	WSM1022|QKN17764.1;Sm1021|WP_164816860.1
cluster5328	2	Q9Z3R2	GO:0019289; P:rhizobactin 1021 biosynthetic process; IEA:UniProtKB-UniPathway	WSM1022|QKN17784.1;Sm1021|WP_010968201.1
cluster5330	2	Q92RA4	GO:0006979; P:response to oxidative stress; IEA:InterPro	WSM1022|QKN13631.1;Sm1021|WP_010968974.1
cluster5331	2	P45605	GO:0006355; P:regulation of transcription, DNA-templated; IEA:InterPro	WSM1022|QKN18533.1;Sm1021|WP_010967505.1
cluster5332	2	P27868	GO:0009099; P:valine biosynthetic process; IEA:UniProtKB-UniPathway	WSM1022|QKN18538.1;Sm1021|WP_010967500.1
cluster5333	2	N/A	N/A	WSM1022|QKN15336.1;Sm1021|WP_003533488.1
cluster5335	2	P21158	GO:0030435; P:sporulation resulting in formation of a cellular spore; IEA:UniProtKB-KW	WSM1022|QKN17742.1;Sm1021|WP_010975933.1
cluster5336	2	P33950	GO:0042938; P:dipeptide transport; IBA:GO_Central	WSM1022|QKN15534.1;Sm1021|WP_010970216.1
cluster5338	2	O31185	GO:0005886; C:plasma membrane; IEA:UniProtKB-SubCell	WSM1022|QKN18451.1;Sm1021|WP_010967683.1
cluster5339	2	Q9CMX5	GO:0009254; P:peptidoglycan turnover; IEA:UniProtKB-UniRule	WSM1022|QKN16308.1;Sm1021|WP_014526999.1
cluster5340	2	P76114	GO:0045892; P:negative regulation of transcription, DNA-templated; IDA:EcoCyc	WSM1022|QKN18250.1;Sm1021|WP_010967933.1
cluster5341	2	N/A	N/A	WSM1022|QKN18851.1;Sm1021|WP_014332761.1
cluster5344	2	Q46821	GO:0042906; P:xanthine transport; IMP:EcoCyc	WSM1022|QKN15720.1;Sm1021|WP_010970357.1
cluster5345	2	N/A	N/A	WSM1022|QKN18026.1;Sm1021|WP_010969850.1
cluster5346	2	N/A	N/A	WSM1022|QKN18564.1;Sm1021|WP_041169968.1
cluster5348	2	Q76KX0	GO:0008233; F:peptidase activity; IEA:InterPro	WSM1022|QKN15528.1;Sm1021|WP_017263128.1
cluster5349	2	N/A	N/A	WSM1022|QKN16686.1;Sm1021|WP_010975024.1
cluster5350	2	N/A	N/A	WSM1022|QKN16464.1;Sm1021|WP_003525766.1
cluster5352	2	N/A	N/A	WSM1022|QKN13500.1;Sm1021|WP_010968883.1
cluster5353	2	P9WHG6	N/A	WSM1022|QKN16725.1;Sm1021|WP_010974986.1
cluster5354	2	Q6FYW3	GO:0030255; P:protein secretion by the type IV secretion system; IEA:InterPro	WSM1022|QKN18445.1;Sm1021|WP_010967689.1
cluster5355	2	N/A	N/A	WSM1022|QKN16324.1;Sm1021|WP_041170069.1
cluster5356	2	P40138	GO:0000160; P:phosphorelay signal transduction system; IEA:InterPro	WSM1022|QKN18726.1;Sm1021|WP_010967298.1
cluster5357	2	N/A	N/A	WSM1022|QKN15660.1;Sm1021|WP_003535711.1
cluster5358	2	Q9RMY4	GO:0003677; F:DNA binding; IEA:UniProtKB-KW	WSM1022|QKN18450.1;Sm1021|WP_010967684.1
cluster5359	2	N/A	N/A	WSM1022|QKN15784.1;Sm1021|WP_003531186.1
cluster5360	2	N/A	N/A	WSM1022|QKN14234.1;Sm1021|WP_003528289.1
cluster5361	2	N/A	N/A	WSM1022|QKN16280.1;Sm1021|WP_017263786.1
cluster5362	2	N/A	N/A	WSM1022|QKN18283.1;Sm1021|WP_010967899.1
cluster5363	2	P55573	GO:0003824; F:catalytic activity; IEA:InterPro	WSM1022|QKN14364.1;Sm1021|WP_010969402.1
cluster5364	2	N/A	N/A	WSM1022|QKN14634.1;Sm1021|WP_017264216.1
cluster5365	2	N/A	N/A	WSM1022|QKN14687.1;Sm1021|WP_010969652.1
cluster5367	2	N/A	N/A	WSM1022|QKN14834.1;Sm1021|WP_010969710.1
cluster5370	2	N/A	N/A	WSM1022|QKN15013.1;Sm1021|WP_010969845.1
cluster5371	2	P33698	GO:0009103; P:lipopolysaccharide biosynthetic process; IEA:InterPro	WSM1022|QKN17578.1;Sm1021|WP_010975526.1
cluster5372	2	Q92XW1	GO:0102025; F:ATPase-coupled thiosulfate transmembrane transporter activity; IEA:UniProtKB-EC	WSM1022|QKN18759.1;Sm1021|WP_010968082.1
cluster5373	2	P9WM50	GO:0071949; F:FAD binding; IEA:InterPro	WSM1022|QKN16198.1;Sm1021|WP_010968431.1
cluster5375	2	N/A	N/A	WSM1022|QKN14346.1;Sm1021|WP_003530986.1
cluster5376	2	N/A	N/A	WSM1022|QKN18864.1;Sm1021|WP_010968162.1
cluster5379	2	P9WJ22	N/A	WSM1022|QKN16400.1;Sm1021|WP_041170067.1
cluster5380	2	Q5E9S4	GO:0008483; F:transaminase activity; IEA:InterPro	WSM1022|QKN17179.1;Sm1021|WP_010975932.1
cluster5383	2	N/A	N/A	WSM1022|QKN17279.1;Sm1021|WP_041170100.1
cluster5384	2	E1V7V9	GO:0043565; F:sequence-specific DNA binding; IEA:InterPro	WSM1022|QKN16389.1;Sm1021|WP_003525883.1
cluster5385	2	P25200	GO:0009877; P:nodulation; IEA:UniProtKB-KW	WSM1022|QKN18576.1;Sm1021|WP_010967459.1
cluster5386	2	Q8E0F5	N/A	WSM1022|QKN14085.1;Sm1021|WP_010968460.1
cluster5387	2	P55533	GO:0006355; P:regulation of transcription, DNA-templated; IEA:InterPro	WSM1022|QKN16813.1;Sm1021|WP_010976320.1
cluster5388	2	N/A	N/A	WSM1022|QKN12894.1;Sm1021|WP_162145857.1
cluster5389	2	N/A	N/A	WSM1022|QKN15698.1;Sm1021|WP_003528566.1
cluster5390	2	P37007	GO:0032196; P:transposition; IEA:InterPro	WSM1022|QKN17093.1;Sm1021|WP_010976026.1
cluster5392	2	N/A	N/A	WSM1022|QKN13116.1;Sm1021|WP_010968586.1
cluster5394	2	N/A	N/A	WSM1022|QKN18111.1;Sm1021|WP_010968068.1
cluster5395	2	Q9RND2	GO:0030255; P:protein secretion by the type IV secretion system; IEA:InterPro	WSM1022|QKN18443.1;Sm1021|WP_013845459.1
cluster5396	2	P30235	GO:0050225; F:pseudouridine kinase activity; IDA:EcoliWiki	WSM1022|QKN14453.1;Sm1021|WP_010969479.1
cluster5397	2	N/A	N/A	WSM1022|QKN17747.1;Sm1021|WP_010975780.1
cluster5398	2	D0ZXQ3	GO:0055085; P:transmembrane transport; IEA:InterPro	WSM1022|QKN17944.1;Sm1021|WP_013845095.1
cluster5399	2	P02925	GO:0050918; P:positive chemotaxis; IDA:EcoCyc	WSM1022|QKN17135.1;Sm1021|WP_010975981.1
cluster5400	2	N/A	N/A	WSM1022|QKN16796.1;Sm1021|WP_013850259.1
cluster5401	2	Q7ANN4	GO:0030253; P:protein secretion by the type I secretion system; IEA:InterPro	WSM1022|QKN14690.1;Sm1021|WP_010969655.1
cluster5402	2	N/A	N/A	WSM1022|QKN17821.1;Sm1021|WP_013845161.1
cluster5403	2	Q51792	GO:0002047; P:phenazine biosynthetic process; IEA:UniProtKB-UniPathway	WSM1022|QKN17920.1;Sm1021|WP_010967096.1
cluster5404	2	N/A	N/A	WSM1022|QKN18512.1;Sm1021|WP_010967623.1
cluster5405	2	N/A	N/A	WSM1022|QKN15949.1;Sm1021|WP_010970562.1
cluster5406	2	N/A	N/A	WSM1022|QKN18786.1;Sm1021|WP_003526832.1
cluster5408	2	N/A	N/A	WSM1022|QKN18528.1;Sm1021|WP_010967516.1
cluster5409	2	P20751	GO:0051302; P:regulation of cell division; IBA:GO_Central	WSM1022|QKN15083.1;Sm1021|WP_010969889.1
cluster5410	2	P16557	GO:0042732; P:D-xylose metabolic process; IEA:UniProtKB-KW	WSM1022|QKN17771.1;Sm1021|WP_033050914.1
cluster5411	2	N/A	N/A	WSM1022|QKN15358.1;Sm1021|WP_010970103.1
cluster5415	2	P67243	GO:0004540; F:ribonuclease activity; IEA:InterPro	WSM1022|QKN15587.1;Sm1021|WP_010970262.1
cluster5416	2	O58760	GO:0055085; P:transmembrane transport; IEA:InterPro	WSM1022|QKN17774.1;Sm1021|WP_010968186.1
cluster5418	2	N/A	N/A	WSM1022|QKN14766.1;Sm1021|WP_010969662.1
cluster5419	2	P15940	GO:0006355; P:regulation of transcription, DNA-templated; IEA:InterPro	WSM1022|QKN18547.1;Sm1021|WP_010967489.1
cluster5420	2	N/A	N/A	WSM1022|QKN17068.1;Sm1021|WP_003526207.1
cluster5421	2	N/A	N/A	WSM1022|QKN17769.1;Sm1021|WP_164827015.1
cluster5422	2	Q92VC1	GO:0006144; P:purine nucleobase metabolic process; IEA:UniProtKB-KW	WSM1022|QKN17457.1;Sm1021|WP_010975643.1
cluster5423	2	N/A	N/A	WSM1022|QKN17692.1;Sm1021|WP_010975391.1
cluster5424	2	Q7ANN5	GO:0055085; P:transmembrane transport; IEA:InterPro	WSM1022|QKN14691.1;Sm1021|WP_010969656.1
cluster5425	2	F0E1K6	GO:0055114; P:oxidation-reduction process; IDA:UniProtKB	WSM1022|QKN18359.1;Sm1021|WP_010967788.1
cluster5427	2	P44479	GO:0005829; C:cytosol; IBA:GO_Central	WSM1022|QKN13605.1;Sm1021|WP_010968955.1
cluster5428	2	N/A	N/A	WSM1022|QKN15414.1;Sm1021|WP_003527539.1
cluster5429	2	D7REY4	GO:0055114; P:oxidation-reduction process; IDA:UniProtKB	WSM1022|QKN18108.1;Sm1021|WP_010968071.1
cluster5430	2	N/A	N/A	WSM1022|QKN17746.1;Sm1021|WP_010975804.1
cluster5431	2	N/A	N/A	WSM1022|QKN18627.1;Sm1021|WP_010967402.1
cluster5432	2	P44103	N/A	WSM1022|QKN17827.1;Sm1021|WP_010967012.1
cluster5433	2	N/A	N/A	WSM1022|QKN18469.1;Sm1021|WP_010967667.1
cluster5434	2	N/A	N/A	WSM1022|QKN18085.1;Sm1021|WP_015445478.1
cluster5435	2	Q1RKC5	GO:0046677; P:response to antibiotic; IEA:UniProtKB-KW	WSM1022|QKN18874.1;Sm1021|WP_010968178.1
cluster5436	2	P77324	GO:0016903; F:oxidoreductase activity, acting on the aldehyde or oxo group of donors; IDA:EcoCyc	WSM1022|QKN17798.1;Sm1021|WP_010968216.1
cluster5437	2	Q88FX8	GO:0055114; P:oxidation-reduction process; IDA:UniProtKB	WSM1022|QKN16401.1;Sm1021|WP_010975278.1
cluster5438	2	N/A	N/A	WSM1022|QKN13863.1;Sm1021|WP_010969117.1
cluster5439	2	Q8VZC0	GO:0033320; P:UDP-D-xylose biosynthetic process; IEA:UniProtKB-UniPathway	WSM1022|QKN17590.1;Sm1021|WP_015456646.1
cluster5440	2	N/A	N/A	WSM1022|QKN18474.1;Sm1021|WP_010967662.1
cluster5441	2	N/A	N/A	WSM1022|QKN17609.1;Sm1021|WP_010975467.1
cluster5443	2	P05406	GO:0009399; P:nitrogen fixation; IEA:UniProtKB-KW	WSM1022|QKN18251.1;Sm1021|WP_041170044.1
cluster5444	2	P58226	GO:0097056; P:selenocysteinyl-tRNA(Sec) biosynthetic process; IEA:UniProtKB-UniPathway	WSM1022|QKN17820.1;Sm1021|WP_010967004.1
cluster5445	2	Q9CLC4	GO:0015095; F:magnesium ion transmembrane transporter activity; IEA:InterPro	WSM1022|QKN12980.1;Sm1021|WP_010968502.1
cluster5446	2	B9E7Y3	GO:0006782; P:protoporphyrinogen IX biosynthetic process; IEA:UniProtKB-UniPathway	WSM1022|QKN18539.1;Sm1021|WP_010967499.1
cluster5447	2	N/A	N/A	WSM1022|QKN17596.1;Sm1021|WP_010975499.1
cluster5448	2	A6ULU4	GO:0006119; P:oxidative phosphorylation; IEA:UniProtKB-UniPathway	WSM1022|QKN18626.1;Sm1021|WP_010967403.1
cluster5449	2	N/A	N/A	WSM1022|QKN15741.1;Sm1021|WP_010970372.1
cluster5450	2	A0A0N8YGA2	GO:0006355; P:regulation of transcription, DNA-templated; IEA:InterPro	WSM1022|QKN15529.1;Sm1021|WP_010970211.1
cluster5451	2	O51055	GO:0003824; F:catalytic activity; IEA:InterPro	WSM1022|QKN17945.1;Sm1021|WP_010967122.1
cluster5453	2	N/A	N/A	WSM1022|QKN15925.1;Sm1021|WP_003535216.1
cluster5454	2	P32718	GO:0019316; P:D-allose catabolic process; IDA:EcoCyc	WSM1022|QKN15843.1;Sm1021|WP_010970490.1
cluster5455	2	N/A	N/A	WSM1022|QKN15126.1;Sm1021|WP_003536345.1
cluster5456	2	Q92YD2	GO:0019285; P:glycine betaine biosynthetic process from choline; IEA:UniProtKB-UniRule	WSM1022|QKN18270.1;Sm1021|WP_010967914.1
cluster5457	2	N/A	N/A	WSM1022|QKN17794.1;Sm1021|WP_010968212.1
cluster5460	2	N/A	N/A	WSM1022|QKN14500.1;Sm1021|WP_010969516.1
cluster5461	2	N/A	N/A	WSM1022|QKN14796.1;Sm1021|WP_010969683.1
cluster5462	2	B1IRU4	GO:0042597; C:periplasmic space; IEA:UniProtKB-SubCell	WSM1022|QKN17759.1;Sm1021|WP_010975470.1
cluster5463	2	Q814J1	GO:0006355; P:regulation of transcription, DNA-templated; IBA:GO_Central	WSM1022|QKN17281.1;Sm1021|WP_010975830.1
cluster5464	2	N/A	N/A	WSM1022|QKN16256.1;Sm1021|WP_013844467.1
cluster5465	2	Q9KR66	GO:0008643; P:carbohydrate transport; IEA:UniProtKB-KW	WSM1022|QKN17059.1;Sm1021|WP_010976086.1
cluster5468	2	N/A	N/A	WSM1022|QKN17575.1;Sm1021|WP_015243172.1
cluster5469	2	N/A	N/A	WSM1022|QKN17608.1;Sm1021|WP_015456640.1
cluster5470	2	G3XD94	GO:0000271; P:polysaccharide biosynthetic process; IDA:PseudoCAP	WSM1022|QKN17591.1;Sm1021|WP_033052034.1
cluster5472	2	Q8DJK9	GO:0006979; P:response to oxidative stress; IEA:InterPro	WSM1022|QKN13101.1;Sm1021|WP_010968577.1
cluster5476	2	P44699	GO:0022857; F:transmembrane transporter activity; IEA:InterPro	WSM1022|QKN18432.1;Sm1021|WP_003526748.1
cluster5477	2	N/A	N/A	WSM1022|QKN17696.1;Sm1021|WP_010975387.1
cluster5478	2	A5UNX8	GO:0008654; P:phospholipid biosynthetic process; IEA:UniProtKB-UniRule	WSM1022|QKN15285.1;Sm1021|WP_010970047.1
cluster5479	2	N/A	N/A	WSM1022|QKN18569.1;Sm1021|WP_026030258.1
cluster5480	2	Q9X6C6	GO:0006012; P:galactose metabolic process; IEA:InterPro	WSM1022|QKN17184.1;Sm1021|WP_040120974.1
cluster5481	2	N/A	N/A	WSM1022|QKN17086.1;Sm1021|WP_010976052.1
cluster5484	2	N/A	N/A	WSM1022|QKN17087.1;Sm1021|WP_041170114.1
cluster5485	2	P96084	GO:0004177; F:aminopeptidase activity; IEA:UniProtKB-KW	WSM1022|QKN15530.1;Sm1021|WP_010970212.1
cluster5486	2	P52602	N/A	WSM1022|QKN18566.1;Sm1021|WP_017277562.1
cluster5487	2	N/A	N/A	WSM1022|QKN18084.1;Sm1021|WP_010967295.1
cluster5488	2	P37676	GO:0006974; P:cellular response to DNA damage stimulus; IEP:EcoliWiki	WSM1022|QKN17057.1;Sm1021|WP_010976088.1
cluster5489	2	Q9A943	GO:0019516; P:lactate oxidation; IEA:UniProtKB-UniRule	WSM1022|QKN18791.1;Sm1021|WP_010967214.1
cluster5490	2	N/A	N/A	WSM1022|QKN15176.1;Sm1021|WP_010969959.1
cluster5491	2	Q930X9	GO:0006457; P:protein folding; IEA:UniProtKB-UniRule	WSM1022|QKN17888.1;Sm1021|WP_010967066.1
cluster5493	2	P0AFR7	GO:0055085; P:transmembrane transport; IEA:InterPro	WSM1022|QKN18411.1;Sm1021|WP_010967719.1
cluster5495	2	P55572	GO:0055085; P:transmembrane transport; IEA:InterPro	WSM1022|QKN14366.1;Sm1021|WP_010969404.1
cluster5496	2	N/A	N/A	WSM1022|QKN16552.1;Sm1021|WP_127514007.1
cluster5497	2	N/A	N/A	WSM1022|QKN17244.1;Sm1021|WP_010975867.1
cluster5498	2	Q92N38	GO:0071897; P:DNA biosynthetic process; IEA:UniProtKB-KW	WSM1022|QKN15107.1;Sm1021|WP_010969910.1
cluster5499	2	N/A	N/A	WSM1022|QKN17612.1;Sm1021|WP_003533148.1
cluster5500	2	Q9I6Z0	GO:0046872; F:metal ion binding; IEA:UniProtKB-KW	WSM1022|QKN15300.1;Sm1021|WP_010970060.1
cluster5501	2	P0ACN9	GO:0006355; P:regulation of transcription, DNA-templated; IEA:InterPro	WSM1022|QKN17176.1;Sm1021|WP_010975936.1
cluster5502	2	N/A	N/A	WSM1022|QKN15346.1;Sm1021|WP_127510538.1
cluster5503	2	P55572	GO:0055085; P:transmembrane transport; IEA:InterPro	WSM1022|QKN14367.1;Sm1021|WP_010969405.1
cluster5504	2	P55448	GO:0006811; P:ion transport; IEA:UniProtKB-KW	WSM1022|QKN13697.1;Sm1021|WP_010969013.1
cluster5505	2	N/A	N/A	WSM1022|QKN18268.1;Sm1021|WP_010967916.1
cluster5506	2	N/A	N/A	WSM1022|QKN15127.1;Sm1021|WP_010969926.1
cluster5507	2	P58091	GO:0006355; P:regulation of transcription, DNA-templated; IEA:InterPro	WSM1022|QKN14608.1;Sm1021|WP_013844596.1
cluster5508	2	P44736	GO:0008643; P:carbohydrate transport; IEA:UniProtKB-KW	WSM1022|QKN17137.1;Sm1021|WP_017265602.1
cluster5509	2	N/A	N/A	WSM1022|QKN15005.1;Sm1021|WP_107010514.1
cluster5511	2	N/A	N/A	WSM1022|QKN15284.1;Sm1021|WP_010970046.1
cluster5512	2	Q9S3N1	GO:0009405; P:pathogenesis; IEA:UniProtKB-KW	WSM1022|QKN18439.1;Sm1021|WP_010967694.1
cluster5513	2	N/A	N/A	WSM1022|QKN17694.1;Sm1021|WP_013845873.1
cluster5514	2	N/A	N/A	WSM1022|QKN14495.1;Sm1021|WP_010969511.1
cluster5515	2	Q9RPY0	GO:0009405; P:pathogenesis; IEA:UniProtKB-KW	WSM1022|QKN18441.1;Sm1021|WP_010967692.1
cluster5516	2	N/A	N/A	WSM1022|QKN18787.1;Sm1021|WP_010967217.1
cluster5517	2	Q52999	GO:0035556; P:intracellular signal transduction; IEA:InterPro	WSM1022|QKN18242.1;Sm1021|WP_010967947.1
cluster5518	2	P72300	GO:0019469; P:octopine catabolic process; IEA:UniProtKB-UniPathway	WSM1022|QKN18643.1;Sm1021|WP_010968148.1
cluster5520	2	N/A	N/A	WSM1022|QKN15068.1;Sm1021|WP_013844745.1
cluster5521	2	P46336	GO:0016491; F:oxidoreductase activity; IEA:UniProtKB-KW	WSM1022|QKN13124.1;Sm1021|WP_010968596.1
cluster5522	2	Q9STI6	GO:0005975; P:carbohydrate metabolic process; IEA:UniProtKB-KW	WSM1022|QKN13010.1;Sm1021|WP_010968518.1
cluster5523	2	N/A	N/A	WSM1022|QKN18271.1;Sm1021|WP_051076799.1
cluster5524	2	P55571	GO:0005886; C:plasma membrane; IEA:UniProtKB-SubCell	WSM1022|QKN14368.1;Sm1021|WP_010969406.1
cluster5527	2	N/A	N/A	WSM1022|QKN17182.1;Sm1021|WP_010975928.1
cluster5529	2	Q05197	GO:0006656; P:phosphatidylcholine biosynthetic process; IEA:UniProtKB-UniPathway	WSM1022|QKN17995.1;Sm1021|WP_010967149.1
cluster5530	2	Q9A458	GO:0006355; P:regulation of transcription, DNA-templated; IEA:InterPro	WSM1022|QKN18082.1;Sm1021|WP_080606042.1
cluster5531	2	N/A	N/A	WSM1022|QKN15739.1;Sm1021|WP_010970370.1
cluster5533	2	Q6FYW2	GO:0009405; P:pathogenesis; IEA:UniProtKB-KW	WSM1022|QKN18446.1;Sm1021|WP_010967688.1
cluster5534	2	N/A	N/A	WSM1022|QKN17074.1;Sm1021|WP_003526198.1
cluster5535	2	O33682	GO:0006355; P:regulation of transcription, DNA-templated; IEA:InterPro	WSM1022|QKN18281.1;Sm1021|WP_010967902.1
cluster5537	2	N/A	N/A	WSM1022|QKN17189.1;Sm1021|WP_017265891.1
cluster5538	2	N/A	N/A	WSM1022|QKN14362.1;Sm1021|WP_010969400.1
cluster5539	2	P76628	GO:0055085; P:transmembrane transport; IEA:InterPro	WSM1022|QKN18149.1;Sm1021|WP_010968029.1
cluster5540	2	P44994	GO:0015740; P:C4-dicarboxylate transport; IBA:GO_Central	WSM1022|QKN16750.1;Sm1021|WP_010974960.1
cluster5541	2	N/A	N/A	WSM1022|QKN13628.1;Sm1021|WP_127508648.1
cluster5542	2	Q9HTH5	GO:0006355; P:regulation of transcription, DNA-templated; IMP:PseudoCAP	WSM1022|QKN16581.1;Sm1021|WP_013850115.1
cluster5543	2	P39577	GO:0016491; F:oxidoreductase activity; IEA:UniProtKB-KW	WSM1022|QKN17303.1;Sm1021|WP_010975806.1
cluster5544	2	A0R4Z6	GO:0006355; P:regulation of transcription, DNA-templated; IMP:UniProtKB	WSM1022|QKN17699.1;Sm1021|WP_010975385.1
cluster5546	2	Q73B49	GO:0009636; P:response to toxic substance; IEA:UniProtKB-KW	WSM1022|QKN18267.1;Sm1021|WP_010967917.1
cluster5547	2	N/A	N/A	WSM1022|QKN17593.1;Sm1021|WP_004435728.1
cluster5549	2	P42063	GO:0055085; P:transmembrane transport; IEA:InterPro	WSM1022|QKN15532.1;Sm1021|WP_010970214.1
cluster5550	2	N/A	N/A	WSM1022|QKN18145.1;Sm1021|WP_010968037.1
cluster5551	2	N/A	N/A	WSM1022|QKN17823.1;Sm1021|WP_014528153.1
cluster5552	2	N/A	N/A	WSM1022|QKN17734.1;Sm1021|WP_010976075.1
cluster5553	2	Q2I8V6	GO:0033712; F:1,5-anhydro-D-fructose reductase (1,5-anhydro-D-mannitol-forming) activity; IEA:UniProtKB-EC	WSM1022|QKN15840.1;Sm1021|WP_003529657.1
cluster5554	2	N/A	N/A	WSM1022|QKN14465.1;Sm1021|WP_010969489.1
cluster5556	2	Q8VPF3	GO:0042952; P:beta-ketoadipate pathway; IEA:UniProtKB-UniPathway	WSM1022|QKN16846.1;Sm1021|WP_010976287.1
cluster5558	2	N/A	N/A	WSM1022|QKN17936.1;Sm1021|WP_013845102.1
cluster5560	2	N/A	N/A	WSM1022|QKN18882.1;Sm1021|WP_033043699.1
cluster5561	2	Q92T88	GO:0035999; P:tetrahydrofolate interconversion; IEA:UniProtKB-UniPathway	WSM1022|QKN16061.1;Sm1021|WP_010968342.1
cluster5562	2	N/A	N/A	WSM1022|QKN17757.1;Sm1021|WP_033052029.1
cluster5563	2	Q931D7	GO:0005737; C:cytoplasm; IEA:UniProtKB-SubCell	WSM1022|QKN17819.1;Sm1021|WP_010967003.1
cluster5564	2	N/A	N/A	WSM1022|QKN18919.1;Sm1021|WP_010967716.1
cluster5565	2	Q8X6I9	GO:0046872; F:metal ion binding; IEA:UniProtKB-KW	WSM1022|QKN17270.1;Sm1021|WP_010975842.1
cluster5566	2	N/A	N/A	WSM1022|QKN18243.1;Sm1021|WP_041170020.1
cluster5567	2	Q12TR2	GO:0015948; P:methanogenesis; IEA:UniProtKB-KW	WSM1022|QKN17404.1;Sm1021|WP_010975700.1
cluster5568	2	N/A	N/A	WSM1022|QKN18410.1;Sm1021|WP_010967720.1
cluster5570	2	Q4J6M5	GO:0016903; F:oxidoreductase activity, acting on the aldehyde or oxo group of donors; IDA:UniProtKB	WSM1022|QKN18109.1;Sm1021|WP_010968070.1
cluster5571	2	N/A	N/A	WSM1022|QKN17996.1;Sm1021|WP_010967150.1
cluster5572	2	A0R3R7	GO:0016032; P:viral process; IEA:UniProtKB-KW	WSM1022|QKN17616.1;Sm1021|WP_041170090.1
cluster5573	2	Q51698	GO:0047121; F:isoquinoline 1-oxidoreductase activity; IEA:UniProtKB-EC	WSM1022|QKN18367.1;Sm1021|WP_010967780.1
cluster5574	2	N/A	N/A	WSM1022|QKN18850.1;Sm1021|WP_010967235.1
cluster5576	2	N/A	N/A	WSM1022|QKN18876.1;Sm1021|WP_010968180.1
cluster5577	2	N/A	N/A	WSM1022|QKN14027.1;Sm1021|WP_010969210.1
cluster5579	2	P55336	GO:0030497; P:fatty acid elongation; ISS:UniProtKB	WSM1022|QKN18537.1;Sm1021|WP_010967501.1
cluster5580	2	Q931D0	GO:0016260; P:selenocysteine biosynthetic process; IEA:InterPro	WSM1022|QKN17829.1;Sm1021|WP_010967014.1
cluster5581	2	P77165	GO:0016903; F:oxidoreductase activity, acting on the aldehyde or oxo group of donors; IDA:EcoCyc	WSM1022|QKN16408.1;Sm1021|WP_010975271.1
cluster5583	2	P9WMG2	GO:0003677; F:DNA binding; IEA:UniProtKB-KW	WSM1022|QKN18148.1;Sm1021|WP_010968030.1
cluster5584	2	N/A	N/A	WSM1022|QKN18083.1;Sm1021|WP_010967294.1
cluster5585	2	P96675	GO:0055085; P:transmembrane transport; IEA:InterPro	WSM1022|QKN18449.1;Sm1021|WP_010967685.1
cluster5586	2	A6TEB3	GO:0016861; F:intramolecular oxidoreductase activity, interconverting aldoses and ketoses; IEA:UniProtKB-UniRule	WSM1022|QKN17629.1;Sm1021|WP_010975476.1
cluster5587	2	N/A	N/A	WSM1022|QKN15015.1;Sm1021|WP_015007823.1
cluster5589	2	N/A	N/A	WSM1022|QKN17275.1;Sm1021|WP_010975837.1
cluster5590	2	N/A	N/A	WSM1022|QKN18788.1;Sm1021|WP_080590021.1
cluster5591	2	Q01937	GO:0008643; P:carbohydrate transport; IEA:UniProtKB-KW	WSM1022|QKN17223.1;Sm1021|WP_010975885.1
cluster5594	2	P30864	GO:0006351; P:transcription, DNA-templated; ISS:EcoCyc	WSM1022|QKN15623.1;Sm1021|WP_010970287.1
cluster5595	2	N/A	N/A	WSM1022|QKN18050.1;Sm1021|WP_162471696.1
cluster5597	2	N/A	N/A	WSM1022|QKN15226.1;Sm1021|WP_010969995.1
cluster5598	2	N/A	N/A	WSM1022|QKN14126.1;Sm1021|WP_010969264.1
cluster5599	2	Q57022	GO:0016757; F:transferase activity, transferring glycosyl groups; IBA:GO_Central	WSM1022|QKN14661.1;Sm1021|WP_010969638.1
cluster5602	2	N/A	N/A	WSM1022|QKN18540.1;Sm1021|WP_010967498.1
cluster5604	2	Q59746	GO:0019333; P:denitrification pathway; IEA:UniProtKB-UniPathway	WSM1022|QKN18513.1;Sm1021|WP_010967622.1
cluster5605	2	Q12A85	GO:0030091; P:protein repair; IEA:UniProtKB-UniRule	WSM1022|QKN18337.1;Sm1021|WP_010967809.1
cluster5606	2	P39887	GO:1901106; P:tetracenomycin C biosynthetic process; IEA:InterPro	WSM1022|QKN18146.1;Sm1021|WP_010968032.1
cluster5608	2	P15939	GO:0006355; P:regulation of transcription, DNA-templated; IEA:InterPro	WSM1022|QKN18842.1;Sm1021|WP_010967891.1
cluster5609	2	P55362	N/A	WSM1022|QKN18606.1;Sm1021|WP_010967428.1
cluster5610	2	P77489	GO:0006974; P:cellular response to DNA damage stimulus; IEP:EcoliWiki	WSM1022|QKN16410.1;Sm1021|WP_014527494.1

## Sheet: GO terms (Sm1021-vs-WSM419)
# cluster_name	protein_number	swiss_prot_id	go_annotation	protein_list
cluster85	3	P33180	GO:0042438; P:melanin biosynthetic process; IEA:UniProtKB-KW	WSM419|WP_011970856.1;WSM419|WP_011971068.1;Sm1021|WP_010970442.1
cluster4710	3	N/A	N/A	Sm1021|WP_010967896.1;Sm1021|WP_010967520.1;WSM419|WP_011970562.1
cluster4712	3	P55638	GO:0044826; P:viral genome integration into host DNA; IEA:UniProtKB-KW	WSM419|WP_011970281.1;WSM419|WP_011970904.1;Sm1021|WP_010967848.1
cluster4746	2	N/A	N/A	WSM419|WP_011970463.1;Sm1021|WP_010967860.1
cluster4747	2	Q8RM04	GO:0043443; P:acetone metabolic process; IDA:UniProtKB	WSM419|WP_018209550.1;Sm1021|WP_041170065.1
cluster4751	2	O28488	GO:0010181; F:FMN binding; IEA:InterPro	WSM419|WP_011970103.1;Sm1021|WP_010967173.1
cluster4755	2	Q2G0B1	GO:0006355; P:regulation of transcription, DNA-templated; IBA:GO_Central	WSM419|WP_011974574.1;Sm1021|WP_010968060.1
cluster4758	2	N/A	N/A	WSM419|WP_012061769.1;Sm1021|WP_015243283.1
cluster4759	2	P58114	N/A	WSM419|WP_011970113.1;Sm1021|WP_010967189.1
cluster4760	2	Q8YDR6	GO:0042626; F:ATPase activity, coupled to transmembrane movement of substances; IEA:InterPro	WSM419|WP_011975299.1;Sm1021|WP_010967260.1
cluster4764	2	O31561	GO:0055085; P:transmembrane transport; IEA:InterPro	WSM419|WP_011970462.1;Sm1021|WP_010967861.1
cluster4765	2	N/A	N/A	WSM419|WP_012061384.1;Sm1021|WP_010967561.1
cluster4779	2	N/A	N/A	WSM419|WP_011975035.1;Sm1021|WP_010967286.1
cluster4783	2	Q49WS9	GO:0016491; F:oxidoreductase activity; IEA:UniProtKB-KW	WSM419|WP_011970102.1;Sm1021|WP_010967172.1
cluster4785	2	Q9CXS4	GO:0033044; P:regulation of chromosome organization; ISS:UniProtKB	WSM419|WP_012061700.1;Sm1021|WP_020479509.1
cluster4786	2	Q9L4K3	GO:0022857; F:transmembrane transporter activity; IEA:InterPro	WSM419|WP_024312440.1;Sm1021|WP_010975284.1
cluster4787	2	P55503	N/A	WSM419|WP_011970376.1;Sm1021|WP_010970435.1
cluster4789	2	N/A	N/A	WSM419|WP_011969704.1;Sm1021|WP_010967200.1
cluster4790	2	N/A	N/A	WSM419|WP_011976278.1;Sm1021|WP_013845891.1
cluster4799	2	P0AFS5	GO:0009372; P:quorum sensing; IMP:EcoCyc	WSM419|WP_011970119.1;Sm1021|WP_010967885.1
cluster4800	2	Q58622	N/A	WSM419|WP_012067207.1;Sm1021|WP_015445414.1
cluster4805	2	N/A	N/A	WSM419|WP_012061756.1;Sm1021|WP_010976033.1
cluster4808	2	N/A	N/A	WSM419|WP_011975041.1;Sm1021|WP_010967291.1
cluster4812	2	N/A	N/A	WSM419|WP_012061376.1;Sm1021|WP_017277583.1
cluster4815	2	P26760	GO:0030253; P:protein secretion by the type I secretion system; IEA:InterPro	WSM419|WP_011975077.1;Sm1021|WP_041170150.1
cluster4817	2	N/A	N/A	WSM419|WP_011975038.1;Sm1021|WP_013845059.1
cluster4819	2	N/A	N/A	WSM419|WP_011970688.1;Sm1021|WP_010976315.1
cluster4820	2	P55336	GO:0030497; P:fatty acid elongation; ISS:UniProtKB	WSM419|WP_011969350.1;Sm1021|WP_010975283.1
cluster4963	2	P55502	GO:0006313; P:transposition, DNA-mediated; IEA:InterPro	WSM419|WP_011970377.1;Sm1021|WP_010970434.1
cluster5233	2	Q85G62	GO:0003700; F:DNA-binding transcription factor activity; IEA:InterPro	Sm1021|WP_010967190.1;WSM419|WP_011970114.1
cluster5243	2	P52667	GO:0003700; F:DNA-binding transcription factor activity; IEA:InterPro	WSM419|WP_011970429.1;Sm1021|WP_010967998.1
cluster5343	2	P55503	N/A	Sm1021|WP_003537853.1;WSM419|WP_018210181.1
cluster5632	2	P05302	GO:0009307; P:DNA restriction-modification system; IEA:UniProtKB-KW	Sm1021|WP_010970456.1;WSM419|WP_011975373.1
cluster5633	2	Q92TI2	GO:0019284; P:L-methionine salvage from S-adenosylmethionine; IEA:UniProtKB-UniRule	Sm1021|WP_003529406.1;WSM419|WP_011970692.1
cluster5634	2	N/A	N/A	Sm1021|WP_010969613.1;WSM419|WP_011975916.1
cluster5635	2	N/A	N/A	Sm1021|WP_010967175.1;WSM419|WP_011970105.1
cluster5636	2	Q9AQI0	GO:0019619; P:3,4-dihydroxybenzoate catabolic process; IDA:UniProtKB	Sm1021|WP_010969451.1;WSM419|WP_011970706.1
cluster5637	2	N/A	N/A	Sm1021|WP_010970405.1;WSM419|WP_011975508.1
cluster5638	2	A0A140ND86	GO:0044010; P:single-species biofilm formation; IEA:InterPro	Sm1021|WP_010967242.1;WSM419|WP_012067437.1
cluster5639	2	Q04522	GO:0004364; F:glutathione transferase activity; IEA:UniProtKB-EC	Sm1021|WP_010968950.1;WSM419|WP_011974775.1
cluster5640	2	P55646	GO:0015074; P:DNA integration; IEA:InterPro	Sm1021|WP_010970417.1;WSM419|WP_011970783.1
cluster5641	2	P73001	GO:0016491; F:oxidoreductase activity; IEA:UniProtKB-KW	Sm1021|WP_162471700.1;WSM419|WP_102045443.1
cluster5642	2	P27103	GO:0030288; C:outer membrane-bounded periplasmic space; IEA:InterPro	Sm1021|WP_003526811.1;WSM419|WP_011970169.1
cluster5643	2	Q5WKY6	GO:0019310; P:inositol catabolic process; IEA:UniProtKB-UniRule	Sm1021|WP_010975670.1;WSM419|WP_012061571.1
cluster5644	2	Q7XR61	GO:0019509; P:L-methionine salvage from methylthioadenosine; IEA:UniProtKB-UniPathway	Sm1021|WP_003529407.1;WSM419|WP_024312075.1
cluster5645	2	N/A	N/A	Sm1021|WP_014527073.1;WSM419|WP_012061430.1
cluster5646	2	P0AFS7	GO:0005886; C:plasma membrane; IDA:EcoCyc	Sm1021|WP_041169951.1;WSM419|WP_011970504.1
cluster5647	2	N/A	N/A	Sm1021|WP_010968341.1;WSM419|WP_011970245.1
cluster5648	2	A9VY77	GO:0030091; P:protein repair; IEA:UniProtKB-UniRule	Sm1021|WP_010967274.1;WSM419|WP_011970552.1
cluster5649	2	A3LZU7	GO:0019301; P:rhamnose catabolic process; IDA:UniProtKB	Sm1021|WP_010967180.1;WSM419|WP_011970108.1
cluster5650	2	P55640	GO:0006313; P:transposition, DNA-mediated; IEA:InterPro	Sm1021|WP_010970451.1;WSM419|WP_011970901.1
cluster5651	2	N/A	N/A	Sm1021|WP_028005946.1;WSM419|WP_011970823.1
cluster5652	2	N/A	N/A	Sm1021|WP_003529619.1;WSM419|WP_018010877.1
cluster5653	2	Q48IV1	GO:0018298; P:protein-chromophore linkage; IEA:UniProtKB-KW	Sm1021|WP_010967597.1;WSM419|WP_011970430.1
cluster5654	2	P54793	GO:0046872; F:metal ion binding; IEA:UniProtKB-KW	Sm1021|WP_013844465.1;WSM419|WP_011976195.1
cluster5655	2	N/A	N/A	Sm1021|WP_010967863.1;WSM419|WP_011970460.1
cluster5656	2	N/A	N/A	Sm1021|WP_010975890.1;WSM419|WP_012061836.1
cluster5657	2	P42062	GO:0055085; P:transmembrane transport; IEA:InterPro	Sm1021|WP_010968091.1;WSM419|WP_011970496.1
cluster5658	2	Q8RM03	GO:0043443; P:acetone metabolic process; IDA:UniProtKB	Sm1021|WP_041170066.1;WSM419|WP_011969352.1
cluster5659	2	Q47944	GO:0016614; F:oxidoreductase activity, acting on CH-OH group of donors; IEA:InterPro	Sm1021|WP_010968062.1;WSM419|WP_011974576.1
cluster5660	2	Q8GAL4	GO:0006355; P:regulation of transcription, DNA-templated; TAS:UniProtKB	Sm1021|WP_010970418.1;WSM419|WP_033056601.1
cluster5661	2	O32087	GO:0005886; C:plasma membrane; IEA:UniProtKB-SubCell	Sm1021|WP_010967563.1;WSM419|WP_012061382.1
cluster5662	2	P26487	GO:0006355; P:regulation of transcription, DNA-templated; IEA:InterPro	Sm1021|WP_010975279.1;WSM419|WP_024312441.1
cluster5663	2	N/A	N/A	Sm1021|WP_010969996.1;WSM419|WP_012061630.1
cluster5664	2	Q8RM02	GO:0043443; P:acetone metabolic process; IDA:UniProtKB	Sm1021|WP_010975282.1;WSM419|WP_011969351.1
cluster5665	2	N/A	N/A	Sm1021|WP_010968061.1;WSM419|WP_011974575.1
cluster5666	2	E1V6K4	GO:0015379; F:potassium:chloride symporter activity; IEA:InterPro	Sm1021|WP_010967894.1;WSM419|WP_011970170.1
cluster5667	2	N/A	N/A	Sm1021|WP_010975634.1;WSM419|WP_012061537.1
cluster5668	2	Q6NPM8	GO:0046854; P:phosphatidylinositol phosphorylation; IEA:InterPro	Sm1021|WP_014528764.1;WSM419|WP_164923150.1
cluster5669	2	Q5TGU0	GO:0015485; F:cholesterol binding; ISS:UniProtKB	Sm1021|WP_041170040.1;WSM419|WP_012061381.1
cluster5670	2	N/A	N/A	Sm1021|WP_017264579.1;WSM419|WP_162142241.1
cluster5671	2	A6X5T5	GO:0009405; P:pathogenesis; IEA:UniProtKB-KW	Sm1021|WP_153416884.1;WSM419|WP_162304786.1
cluster5672	2	Q930L2	GO:0050661; F:NADP binding; IEA:UniProtKB-UniRule	Sm1021|WP_010967183.1;WSM419|WP_011970111.1
cluster5673	2	N/A	N/A	Sm1021|WP_017266097.1;WSM419|WP_012067231.1
cluster5674	2	N/A	N/A	Sm1021|WP_010967174.1;WSM419|WP_011970104.1
cluster5675	2	Q01980	GO:0003700; F:DNA-binding transcription factor activity; IEA:InterPro	Sm1021|WP_010967596.1;WSM419|WP_011975880.1
cluster5676	2	N/A	N/A	Sm1021|WP_010967942.1;WSM419|WP_012061370.1
cluster5677	2	N/A	N/A	Sm1021|WP_010969950.1;WSM419|WP_012066593.1
cluster5678	2	P74615	GO:0030288; C:outer membrane-bounded periplasmic space; HDA:UniProtKB	Sm1021|WP_010967562.1;WSM419|WP_012061383.1
cluster5679	2	P13249	GO:0046677; P:response to antibiotic; IEA:UniProtKB-KW	Sm1021|WP_041169986.1;WSM419|WP_011970129.1
cluster5680	2	Q1AVD3	GO:0015407; F:monosaccharide-transporting ATPase activity; IEA:UniProtKB-EC	Sm1021|WP_010976317.1;WSM419|WP_020493305.1
cluster5681	2	Q8X4M5	GO:0003700; F:DNA-binding transcription factor activity; IEA:InterPro	Sm1021|WP_010967943.1;WSM419|WP_012061369.1
cluster5682	2	P59971	GO:0006281; P:DNA repair; IEA:UniProtKB-KW	Sm1021|WP_010976035.1;WSM419|WP_164923089.1
cluster5683	2	N/A	N/A	Sm1021|WP_010975745.1;WSM419|WP_012061647.1
cluster5684	2	N/A	N/A	Sm1021|WP_010970411.1;WSM419|WP_011971139.1
cluster5685	2	P55388	N/A	Sm1021|WP_080606027.1;WSM419|WP_164923163.1
cluster5686	2	N/A	N/A	Sm1021|WP_010976034.1;WSM419|WP_012061755.1
cluster5687	2	A0A0H3G586	GO:0009405; P:pathogenesis; IEA:UniProtKB-KW	Sm1021|WP_010968591.1;WSM419|WP_162304740.1
cluster5688	2	N/A	N/A	Sm1021|WP_041170082.1;WSM419|WP_164923122.1
cluster5689	2	N/A	N/A	Sm1021|WP_013845058.1;WSM419|WP_011975039.1
cluster5690	2	G3XCU2	GO:1900081; P:regulation of arginine catabolic process; IMP:PseudoCAP	Sm1021|WP_010967171.1;WSM419|WP_011970101.1
cluster5691	2	Q4V8K1	GO:0055114; P:oxidation-reduction process; IBA:GO_Central	Sm1021|WP_010967188.1;WSM419|WP_011970112.1
cluster5692	2	P55569	GO:0008643; P:carbohydrate transport; IEA:UniProtKB-KW	Sm1021|WP_015456749.1;WSM419|WP_011970689.1
cluster5693	2	N/A	N/A	Sm1021|WP_010968015.1;WSM419|WP_011975773.1
cluster5694	2	P50360	N/A	Sm1021|WP_162471705.1;WSM419|WP_011971015.1
cluster5695	2	A6SSW9	GO:0009405; P:pathogenesis; IEA:UniProtKB-KW	Sm1021|WP_010967176.1;WSM419|WP_011970106.1
cluster5696	2	N/A	N/A	Sm1021|WP_010976029.1;WSM419|WP_012061760.1
cluster5697	2	Q01610	GO:0006351; P:transcription, DNA-templated; IBA:GO_Central	Sm1021|WP_010967285.1;WSM419|WP_011975034.1
cluster5698	2	N/A	N/A	Sm1021|WP_010970006.1;WSM419|WP_012066657.1
cluster5699	2	Q9LBG2	GO:0016491; F:oxidoreductase activity; IEA:UniProtKB-KW	Sm1021|WP_010967182.1;WSM419|WP_011970110.1
cluster5700	2	N/A	N/A	Sm1021|WP_017277692.1;WSM419|WP_018210573.1
cluster5701	2	P96693	GO:0009636; P:response to toxic substance; IEA:UniProtKB-KW	Sm1021|WP_010967199.1;WSM419|WP_011969705.1
cluster5702	2	P80011	GO:0006313; P:transposition, DNA-mediated; IEA:InterPro	Sm1021|WP_010967204.1;WSM419|WP_011970804.1
cluster5703	2	N/A	N/A	Sm1021|WP_014526615.1;WSM419|WP_018010534.1
cluster5704	2	N/A	N/A	Sm1021|WP_017267541.1;WSM419|WP_011975828.1
cluster5705	2	P00326	GO:0006069; P:ethanol oxidation; IDA:UniProtKB	Sm1021|WP_041170159.1;WSM419|WP_024311004.1
cluster5706	2	P55636	GO:0044826; P:viral genome integration into host DNA; IEA:UniProtKB-KW	Sm1021|WP_010967849.1;WSM419|WP_011970282.1
cluster5707	2	P39356	GO:0003677; F:DNA binding; IEA:UniProtKB-KW	Sm1021|WP_010976314.1;WSM419|WP_011970687.1

## Sheet: GO terms (WSM1022-vs-WSM419)
# cluster_name	protein_number	swiss_prot_id	go_annotation	protein_list
cluster27	4	P15026	GO:0005524; F:ATP binding; IEA:UniProtKB-KW	WSM1022|QKN18069.1;WSM1022|QKN17711.1;WSM1022|QKN18153.1;WSM419|WP_011970475.1
cluster83	3	N/A	N/A	WSM419|WP_011976008.1;WSM419|WP_011975785.1;WSM1022|QKN14710.1
cluster84	3	N/A	N/A	WSM419|WP_011975781.1;WSM419|WP_011976004.1;WSM1022|QKN15415.1
cluster86	3	P24577	GO:0015074; P:DNA integration; IEA:InterPro	WSM419|WP_127582673.1;WSM419|WP_086017897.1;WSM1022|QKN18175.1
cluster88	3	N/A	N/A	WSM419|WP_011976005.1;WSM419|WP_011975782.1;WSM1022|QKN14707.1
cluster89	3	P55373	GO:0032196; P:transposition; IEA:UniProtKB-KW	WSM1022|QKN18529.1;WSM1022|QKN14215.1;WSM419|WP_011975447.1
cluster95	3	P15025	GO:0032196; P:transposition; IEA:UniProtKB-KW	WSM1022|QKN18152.1;WSM1022|QKN18068.1;WSM419|WP_011970474.1
cluster97	3	Q48754	GO:0005886; C:plasma membrane; IEA:UniProtKB-SubCell	WSM1022|QKN18936.1;WSM1022|QKN18897.1;WSM419|WP_011969290.1
cluster2889	3	N/A	N/A	WSM1022|QKN15416.1;WSM419|WP_011976003.1;WSM419|WP_011975780.1
cluster3043	3	N/A	N/A	WSM1022|QKN14709.1;WSM419|WP_011976007.1;WSM419|WP_011975784.1
cluster3092	3	N/A	N/A	WSM1022|QKN14708.1;WSM419|WP_011975783.1;WSM419|WP_011976006.1
cluster4745	2	P13464	GO:0009291; P:unidirectional conjugation; IEA:InterPro	WSM419|WP_024312635.1;WSM1022|QKN18063.1
cluster4748	2	P02910	GO:0006865; P:amino acid transport; IEA:UniProtKB-KW	WSM419|WP_011970326.1;WSM1022|QKN18782.1
cluster4749	2	Q1MCN6	GO:0001407; P:glycerophosphodiester transmembrane transport; IEA:InterPro	WSM419|WP_012066675.1;WSM1022|QKN15253.1
cluster4750	2	N/A	N/A	WSM419|WP_011970297.1;WSM1022|QKN18948.1
cluster4752	2	Q82LU9	GO:0006631; P:fatty acid metabolic process; IDA:UniProtKB	WSM419|WP_012066670.1;WSM1022|QKN15250.1
cluster4753	2	N/A	N/A	WSM419|WP_011971121.1;WSM1022|QKN18017.1
cluster4754	2	N/A	N/A	WSM419|WP_024312128.1;WSM1022|QKN16269.1
cluster4756	2	N/A	N/A	WSM419|WP_011976057.1;WSM1022|QKN14753.1
cluster4757	2	Q49WS9	GO:0016491; F:oxidoreductase activity; IEA:UniProtKB-KW	WSM419|WP_012066911.1;WSM1022|QKN15509.1
cluster4761	2	N/A	N/A	WSM419|WP_153417320.1;WSM1022|QKN18364.1
cluster4762	2	Q8SR40	GO:0006072; P:glycerol-3-phosphate metabolic process; IEA:InterPro	WSM419|WP_164923136.1;WSM1022|QKN18777.1
cluster4763	2	P75978	N/A	WSM419|WP_164923109.1;WSM1022|QKN13570.1
cluster4766	2	P17800	GO:0030255; P:protein secretion by the type IV secretion system; IGC:PAMGO_GAT	WSM419|WP_011970872.1;WSM1022|QKN18059.1
cluster4768	2	N/A	N/A	WSM419|WP_012066879.1;WSM1022|QKN15477.1
cluster4769	2	B1LTE7	GO:0031177; F:phosphopantetheine binding; IEA:InterPro	WSM419|WP_011970826.1;WSM1022|QKN18024.1
cluster4770	2	N/A	N/A	WSM419|WP_011976056.1;WSM1022|QKN14751.1
cluster4771	2	P39356	GO:0003677; F:DNA binding; IEA:UniProtKB-KW	WSM419|WP_033042345.1;WSM1022|QKN15516.1
cluster4772	2	O74727	GO:0003723; F:RNA binding; IEA:UniProtKB-KW	WSM419|WP_028054314.1;WSM1022|QKN16310.1
cluster4773	2	P17795	GO:0030255; P:protein secretion by the type IV secretion system; IGC:PAMGO_GAT	WSM419|WP_011970877.1;WSM1022|QKN18054.1
cluster4774	2	P52659	GO:0003700; F:DNA-binding transcription factor activity; IEA:InterPro	WSM419|WP_011970174.1;WSM1022|QKN18160.1
cluster4775	2	Q65E55	GO:0015407; F:monosaccharide-transporting ATPase activity; IEA:UniProtKB-EC	WSM419|WP_164830774.1;WSM1022|QKN18887.1
cluster4776	2	P75783	GO:0006811; P:ion transport; IEA:UniProtKB-KW	WSM419|WP_012067211.1;WSM1022|QKN18702.1
cluster4777	2	N/A	N/A	WSM419|WP_011974358.1;WSM1022|QKN13180.1
cluster4778	2	C8WEG0	GO:0030163; P:protein catabolic process; IEA:UniProtKB-UniRule	WSM419|WP_011975370.1;WSM1022|QKN16257.1
cluster4780	2	Q59091	GO:0042952; P:beta-ketoadipate pathway; IEA:UniProtKB-UniPathway	WSM419|WP_011969981.1;WSM1022|QKN18824.1
cluster4781	2	Q2TW47	GO:0016491; F:oxidoreductase activity; IEA:UniProtKB-KW	WSM419|WP_011976361.1;WSM1022|QKN15035.1
cluster4782	2	Q9HU16	GO:0015740; P:C4-dicarboxylate transport; IMP:PseudoCAP	WSM419|WP_011970023.1;WSM1022|QKN17905.1
cluster4784	2	P46133	GO:0015814; P:p-aminobenzoyl-glutamate transport; IMP:EcoCyc	WSM419|WP_011970122.1;WSM1022|QKN18294.1
cluster4788	2	Q8WNV7	GO:0042574; P:retinal metabolic process; IEA:Ensembl	WSM419|WP_012067240.1;WSM1022|QKN15818.1
cluster4791	2	N/A	N/A	WSM419|WP_011970478.1;WSM1022|QKN18839.1
cluster4792	2	P54956	GO:0019679; P:propionate metabolic process, methylcitrate cycle; IBA:GO_Central	WSM419|WP_026183578.1;WSM1022|QKN17557.1
cluster4793	2	Q68FU4	GO:0047369; F:succinate-hydroxymethylglutarate CoA-transferase activity; ISS:UniProtKB	WSM419|WP_011970568.1;WSM1022|QKN17841.1
cluster4794	2	O87278	GO:0019504; P:stachydrine catabolic process; IEA:UniProtKB-UniPathway	WSM419|WP_165447186.1;WSM1022|QKN18775.1
cluster4795	2	Q06816	GO:0019439; P:aromatic compound catabolic process; IEA:UniProtKB-KW	WSM419|WP_011970388.1;WSM1022|QKN16576.1
cluster4796	2	P17799	GO:0030255; P:protein secretion by the type IV secretion system; IGC:PAMGO_GAT	WSM419|WP_011970873.1;WSM1022|QKN18058.1
cluster4797	2	P17793	GO:0030255; P:protein secretion by the type IV secretion system; IGC:PAMGO_GAT	WSM419|WP_011970879.1;WSM1022|QKN18052.1
cluster4798	2	N/A	N/A	WSM419|WP_011976055.1;WSM1022|QKN14750.1
cluster4801	2	N/A	N/A	WSM419|WP_026183595.1;WSM1022|QKN17480.1
cluster4802	2	N/A	N/A	WSM419|WP_011974800.1;WSM1022|QKN13623.1
cluster4803	2	P43935	N/A	WSM419|WP_011975631.1;WSM1022|QKN14407.1
cluster4804	2	O32156	GO:0005886; C:plasma membrane; IEA:UniProtKB-SubCell	WSM419|WP_012066912.1;WSM1022|QKN15510.1
cluster4806	2	O64330	GO:0098003; P:viral tail assembly; IEA:UniProtKB-KW	WSM419|WP_011975789.1;WSM1022|QKN13569.1
cluster4807	2	P0A0D0	GO:0046677; P:response to antibiotic; IEA:UniProtKB-KW	WSM419|WP_011970679.1;WSM1022|QKN18880.1
cluster4809	2	Q9ABX9	GO:0006355; P:regulation of transcription, DNA-templated; IEA:InterPro	WSM419|WP_024312392.1;WSM1022|QKN15655.1
cluster4810	2	P76518	GO:0036412; F:acetyl-CoA:oxalate CoA-transferase; IDA:EcoCyc	WSM419|WP_012061901.1;WSM1022|QKN17566.1
cluster4811	2	Q9GKX2	GO:0004090; F:carbonyl reductase (NADPH) activity; IEA:UniProtKB-EC	WSM419|WP_011970569.1;WSM1022|QKN17840.1
cluster4813	2	N/A	N/A	WSM419|WP_011976021.1;WSM1022|QKN14723.1
cluster4814	2	P55504	N/A	WSM419|WP_011971137.1;WSM1022|QKN17606.1
cluster4816	2	P50205	GO:0042619; P:poly-hydroxybutyrate biosynthetic process; IEA:UniProtKB-KW	WSM419|WP_012066684.1;WSM1022|QKN15261.1
cluster4818	2	N/A	N/A	WSM419|WP_011975492.1;WSM1022|QKN16192.1
cluster4821	2	O32255	GO:0043565; F:sequence-specific DNA binding; IBA:GO_Central	WSM419|WP_011970176.1;WSM1022|QKN18164.1
cluster4822	2	N/A	N/A	WSM419|WP_011976131.1;WSM1022|QKN14821.1
cluster4823	2	Q0K846	GO:0006355; P:regulation of transcription, DNA-templated; IEA:InterPro	WSM419|WP_024312277.1;WSM1022|QKN17767.1
cluster4824	2	N/A	N/A	WSM419|WP_024312685.1;WSM1022|QKN18047.1
cluster4825	2	N/A	N/A	WSM419|WP_017267204.1;WSM1022|QKN14760.1
cluster4826	2	P55511	GO:0004540; F:ribonuclease activity; IEA:InterPro	WSM419|WP_011974672.1;WSM1022|QKN17877.1
cluster4827	2	P85987	GO:0039620; C:T=7 icosahedral viral capsid; IEA:UniProtKB-KW	WSM419|WP_011975968.1;WSM1022|QKN14666.1
cluster4835	2	N/A	N/A	WSM1022|QKN18752.1;WSM419|WP_011971111.1
cluster4839	2	Q8X6J4	GO:0046872; F:metal ion binding; IEA:UniProtKB-KW	WSM1022|QKN17342.1;WSM419|WP_012061665.1
cluster4840	2	O51924	GO:0055085; P:transmembrane transport; IEA:InterPro	WSM1022|QKN16284.1;WSM419|WP_018207878.1
cluster4841	2	N/A	N/A	WSM1022|QKN18032.1;WSM419|WP_011970816.1
cluster4842	2	O31567	GO:0055072; P:iron ion homeostasis; IEA:UniProtKB-KW	WSM1022|QKN18907.1;WSM419|WP_011975550.1
cluster4853	2	N/A	N/A	WSM1022|QKN18034.1;WSM419|WP_011970781.1
cluster4857	2	P55604	GO:0022857; F:transmembrane transporter activity; IEA:InterPro	WSM1022|QKN18670.1;WSM419|WP_011969226.1
cluster4858	2	N/A	N/A	WSM1022|QKN13820.1;WSM419|WP_011970744.1
cluster4859	2	P29968	GO:0016614; F:oxidoreductase activity, acting on CH-OH group of donors; IEA:InterPro	WSM1022|QKN18011.1;WSM419|WP_011971127.1
cluster4875	2	P55510	GO:0006355; P:regulation of transcription, DNA-templated; IEA:InterPro	WSM1022|QKN17876.1;WSM419|WP_101799467.1
cluster4876	2	P55552	GO:0000155; F:phosphorelay sensor kinase activity; IEA:InterPro	WSM1022|QKN18891.1;WSM419|WP_164923156.1
cluster4887	2	N/A	N/A	WSM1022|QKN18103.1;WSM419|WP_011974567.1
cluster4898	2	N/A	N/A	WSM1022|QKN18909.1;WSM419|WP_011970123.1
cluster4902	2	Q57I71	GO:0009405; P:pathogenesis; IEA:UniProtKB-KW	WSM1022|QKN18009.1;WSM419|WP_011971129.1
cluster4909	2	P54537	GO:0005524; F:ATP binding; IEA:UniProtKB-KW	WSM1022|QKN18939.1;WSM419|WP_164923148.1
cluster4918	2	P24010	GO:0006119; P:oxidative phosphorylation; IEA:UniProtKB-UniPathway	WSM1022|QKN18015.1;WSM419|WP_011971123.1
cluster4922	2	N/A	N/A	WSM1022|QKN18010.1;WSM419|WP_011971128.1
cluster4925	2	Q6GDN2	GO:0016747; F:transferase activity, transferring acyl groups other than amino-acyl groups; IEA:InterPro	WSM1022|QKN14612.1;WSM419|WP_011975910.1
cluster4926	2	N/A	N/A	WSM1022|QKN18037.1;WSM419|WP_164923110.1
cluster4935	2	N/A	N/A	WSM1022|QKN15254.1;WSM419|WP_012066676.1
cluster4938	2	N/A	N/A	WSM1022|QKN12897.1;WSM419|WP_011975766.1
cluster4940	2	N/A	N/A	WSM1022|QKN17838.1;WSM419|WP_011970571.1
cluster4952	2	N/A	N/A	WSM1022|QKN15514.1;WSM419|WP_012066916.1
cluster4953	2	P75980	N/A	WSM1022|QKN16190.1;WSM419|WP_011975496.1
cluster4955	2	N/A	N/A	WSM1022|QKN14739.1;WSM419|WP_024312129.1
cluster4970	2	P77526	GO:0006979; P:response to oxidative stress; IMP:EcoCyc	WSM1022|QKN13420.1;WSM419|WP_011974611.1
cluster4982	2	N/A	N/A	WSM1022|QKN14752.1;WSM419|WP_018010776.1
cluster5006	2	N/A	N/A	WSM1022|QKN18064.1;WSM419|WP_011970865.1
cluster5008	2	N/A	N/A	WSM1022|QKN16218.1;WSM419|WP_012067699.1
cluster5009	2	N/A	N/A	WSM1022|QKN17842.1;WSM419|WP_011970567.1
cluster5012	2	P0AFU3	GO:0006813; P:potassium ion transport; IEA:InterPro	WSM1022|QKN18292.1;WSM419|WP_011970120.1
cluster5018	2	P09925	GO:0006119; P:oxidative phosphorylation; ISO:MGI	WSM1022|QKN17010.1;WSM419|WP_018209951.1
cluster5023	2	P09099	GO:0005998; P:xylulose catabolic process; IMP:EcoCyc	WSM1022|QKN15517.1;WSM419|WP_024310993.1
cluster5025	2	P27746	GO:0045150; P:acetoin catabolic process; IEA:UniProtKB-UniPathway	WSM1022|QKN15822.1;WSM419|WP_028054308.1
cluster5027	2	Q9S472	GO:0015407; F:monosaccharide-transporting ATPase activity; IEA:UniProtKB-EC	WSM1022|QKN17102.1;WSM419|WP_012061407.1
cluster5031	2	P27749	GO:0051920; F:peroxiredoxin activity; IEA:InterPro	WSM1022|QKN15820.1;WSM419|WP_012067243.1
cluster5041	2	P13359	GO:0006355; P:regulation of transcription, DNA-templated; IEA:InterPro	WSM1022|QKN18061.1;WSM419|WP_011970867.1
cluster5043	2	P29900	GO:0046170; P:methanol catabolic process; IEA:InterPro	WSM1022|QKN18012.1;WSM419|WP_011971126.1
cluster5044	2	Q45831	GO:0006355; P:regulation of transcription, DNA-templated; IEA:InterPro	WSM1022|QKN18783.1;WSM419|WP_011970325.1
cluster5047	2	N/A	N/A	WSM1022|QKN14747.1;WSM419|WP_011976051.1
cluster5048	2	N/A	N/A	WSM1022|QKN14343.1;WSM419|WP_011975456.1
cluster5066	2	N/A	N/A	WSM1022|QKN14737.1;WSM419|WP_011976037.1
cluster5070	2	N/A	N/A	WSM1022|QKN15094.1;WSM419|WP_012066514.1
cluster5083	2	N/A	N/A	WSM1022|QKN14729.1;WSM419|WP_011976027.1
cluster5088	2	P55640	GO:0006313; P:transposition, DNA-mediated; IEA:InterPro	WSM1022|QKN17653.1;WSM419|WP_012061710.1
cluster5093	2	N/A	N/A	WSM1022|QKN18295.1;WSM419|WP_012061809.1
cluster5097	2	A6UCY0	N/A	WSM1022|QKN14745.1;WSM419|WP_011976049.1
cluster5101	2	P27650	GO:0005886; C:plasma membrane; IEA:UniProtKB-SubCell	WSM1022|QKN15093.1;WSM419|WP_012066513.1
cluster5102	2	Q5SMF6	GO:0006099; P:tricarboxylic acid cycle; TAS:UniProtKB	WSM1022|QKN18106.1;WSM419|WP_011974570.1
cluster5104	2	N/A	N/A	WSM1022|QKN14713.1;WSM419|WP_024312133.1
cluster5106	2	Q04441	GO:0020037; F:heme binding; IEA:InterPro	WSM1022|QKN18014.1;WSM419|WP_011971124.1
cluster5114	2	N/A	N/A	WSM1022|QKN18027.1;WSM419|WP_028053532.1
cluster5117	2	P17792	GO:0030255; P:protein secretion by the type IV secretion system; IGC:PAMGO_GAT	WSM1022|QKN18893.1;WSM419|WP_011970880.1
cluster5119	2	Q2I8V6	GO:0033712; F:1,5-anhydro-D-fructose reductase (1,5-anhydro-D-mannitol-forming) activity; IEA:UniProtKB-EC	WSM1022|QKN17837.1;WSM419|WP_011970572.1
cluster5125	2	N/A	N/A	WSM1022|QKN18843.1;WSM419|WP_018010991.1
cluster5127	2	Q5WL08	GO:0008654; P:phospholipid biosynthetic process; IEA:UniProtKB-UniRule	WSM1022|QKN15515.1;WSM419|WP_012066917.1
cluster5133	2	Q9FLY0	GO:0009627; P:systemic acquired resistance; IDA:TAIR	WSM1022|QKN18780.1;WSM419|WP_011970329.1
cluster5134	2	Q47085	GO:0055072; P:iron ion homeostasis; IEA:UniProtKB-KW	WSM1022|QKN18906.1;WSM419|WP_011975549.1
cluster5136	2	P11961	GO:0006096; P:glycolytic process; IEA:UniProtKB-KW	WSM1022|QKN15821.1;WSM419|WP_012067244.1
cluster5149	2	N/A	N/A	WSM1022|QKN18016.1;WSM419|WP_011971122.1
cluster5150	2	P54542	GO:0008237; F:metallopeptidase activity; IEA:UniProtKB-KW	WSM1022|QKN18293.1;WSM419|WP_011970121.1
cluster5159	2	N/A	N/A	WSM1022|QKN18808.1;WSM419|WP_011969922.1
cluster5162	2	N/A	N/A	WSM1022|QKN14720.1;WSM419|WP_011976020.1
cluster5179	2	Q6NUW9	GO:0005975; P:carbohydrate metabolic process; IEA:InterPro	WSM1022|QKN15819.1;WSM419|WP_012067242.1
cluster5183	2	Q9YGA6	GO:0008643; P:carbohydrate transport; IEA:UniProtKB-KW	WSM1022|QKN15252.1;WSM419|WP_012066674.1
cluster5184	2	O51924	GO:0055085; P:transmembrane transport; IEA:InterPro	WSM1022|QKN15512.1;WSM419|WP_012066914.1
cluster5186	2	N/A	N/A	WSM1022|QKN15826.1;WSM419|WP_012067249.1
cluster5199	2	N/A	N/A	WSM1022|QKN16147.1;WSM419|WP_012061548.1
cluster5208	2	N/A	N/A	WSM1022|QKN13580.1;WSM419|WP_011975483.1
cluster5211	2	B8B7X6	GO:0009853; P:photorespiration; IEA:EnsemblPlants	WSM1022|QKN17528.1;WSM419|WP_012061473.1
cluster5215	2	N/A	N/A	WSM1022|QKN18903.1;WSM419|WP_026183663.1
cluster5224	2	N/A	N/A	WSM1022|QKN17639.1;WSM419|WP_012061905.1
cluster5226	2	P70795	N/A	WSM1022|QKN18104.1;WSM419|WP_011974568.1
cluster5229	2	P0A3W5	GO:0009405; P:pathogenesis; IEA:UniProtKB-KW	WSM1022|QKN18056.1;WSM419|WP_011970875.1
cluster5231	2	N/A	N/A	WSM1022|QKN14754.1;WSM419|WP_011976058.1
cluster5236	2	N/A	N/A	WSM1022|QKN14718.1;WSM419|WP_011976018.1
cluster5246	2	N/A	N/A	WSM1022|QKN18049.1;WSM419|WP_024325706.1
cluster5249	2	P46920	GO:0031460; P:glycine betaine transport; IEA:InterPro	WSM1022|QKN14607.1;WSM419|WP_011975906.1
cluster5254	2	P55603	GO:0055085; P:transmembrane transport; IEA:InterPro	WSM1022|QKN15255.1;WSM419|WP_012066677.1
cluster5263	2	Q3SFZ6	GO:0034040; F:lipid-transporting ATPase activity; IEA:InterPro	WSM1022|QKN17470.1;WSM419|WP_012061533.1
cluster5265	2	Q2SJ99	GO:0015407; F:monosaccharide-transporting ATPase activity; IEA:UniProtKB-EC	WSM1022|QKN15825.1;WSM419|WP_024310879.1
cluster5267	2	Q5SLP1	GO:0006364; P:rRNA processing; IEA:UniProtKB-KW	WSM1022|QKN18918.1;WSM419|WP_011970115.1
cluster5268	2	Q7N2E0	GO:0003677; F:DNA binding; IEA:UniProtKB-KW	WSM1022|QKN15827.1;WSM419|WP_012067250.1
cluster5273	2	N/A	N/A	WSM1022|QKN14716.1;WSM419|WP_011976016.1
cluster5278	2	N/A	N/A	WSM1022|QKN14668.1;WSM419|WP_153321233.1
cluster5295	2	P0AF30	GO:0006355; P:regulation of transcription, DNA-templated; IEA:InterPro	WSM1022|QKN17594.1;WSM419|WP_012061726.1
cluster5297	2	N/A	N/A	WSM1022|QKN17627.1;WSM419|WP_011976032.1
cluster5299	2	Q98FL3	GO:0006817; P:phosphate ion transport; IEA:UniProtKB-KW	WSM1022|QKN13156.1;WSM419|WP_011974333.1
cluster5303	2	O32157	GO:0005975; P:carbohydrate metabolic process; IEA:UniProtKB-KW	WSM1022|QKN18778.1;WSM419|WP_011970331.1
cluster5306	2	P58346	GO:0006313; P:transposition, DNA-mediated; IEA:InterPro	WSM1022|QKN18753.1;WSM419|WP_011970512.1
cluster5313	2	P40411	GO:0055072; P:iron ion homeostasis; IEA:UniProtKB-KW	WSM1022|QKN18202.1;WSM419|WP_011975548.1
cluster5319	2	P15289	GO:0043312; P:neutrophil degranulation; TAS:Reactome	WSM1022|QKN18837.1;WSM419|WP_011970582.1
cluster5322	2	A6VNL0	GO:0006164; P:purine nucleotide biosynthetic process; IEA:UniProtKB-UniPathway	WSM1022|QKN17728.1;WSM419|WP_127659098.1
cluster5326	2	P28267	GO:0009877; P:nodulation; IEA:UniProtKB-KW	WSM1022|QKN15112.1;WSM419|WP_012066532.1
cluster5329	2	N/A	N/A	WSM1022|QKN14711.1;WSM419|WP_011976010.1
cluster5334	2	N/A	N/A	WSM1022|QKN14712.1;WSM419|WP_011976011.1
cluster5337	2	N/A	N/A	WSM1022|QKN14714.1;WSM419|WP_011976013.1
cluster5342	2	P55503	N/A	WSM1022|QKN17654.1;WSM419|WP_012061711.1
cluster5347	2	N/A	N/A	WSM1022|QKN14727.1;WSM419|WP_011976025.1
cluster5351	2	Q81V82	GO:0006826; P:iron ion transport; ISS:TIGR	WSM1022|QKN18201.1;WSM419|WP_011975547.1
cluster5366	2	P25553	GO:0019301; P:rhamnose catabolic process; IMP:EcoCyc	WSM1022|QKN15249.1;WSM419|WP_012066669.1
cluster5368	2	N/A	N/A	WSM1022|QKN14730.1;WSM419|WP_011976028.1
cluster5369	2	N/A	N/A	WSM1022|QKN17839.1;WSM419|WP_011970570.1
cluster5374	2	N/A	N/A	WSM1022|QKN18560.1;WSM419|WP_012067165.1
cluster5377	2	P15017	GO:0043565; F:sequence-specific DNA binding; IEA:InterPro	WSM1022|QKN18029.1;WSM419|WP_011970822.1
cluster5378	2	P17791	GO:0030255; P:protein secretion by the type IV secretion system; IGC:PAMGO_GAT	WSM1022|QKN18051.1;WSM419|WP_011970881.1
cluster5381	2	N/A	N/A	WSM1022|QKN18018.1;WSM419|WP_167313274.1
cluster5382	2	O31404	GO:0045150; P:acetoin catabolic process; IEA:UniProtKB-UniPathway	WSM1022|QKN15823.1;WSM419|WP_012067246.1
cluster5391	2	N/A	N/A	WSM1022|QKN18105.1;WSM419|WP_024311158.1
cluster5393	2	N/A	N/A	WSM1022|QKN14717.1;WSM419|WP_011976017.1
cluster5407	2	C0R3K2	GO:0008654; P:phospholipid biosynthetic process; IEA:UniProtKB-UniRule	WSM1022|QKN15506.1;WSM419|WP_012066908.1
cluster5412	2	Q92ZQ4	GO:0042026; P:protein refolding; IEA:UniProtKB-UniRule	WSM1022|QKN18022.1;WSM419|WP_011970828.1
cluster5413	2	N/A	N/A	WSM1022|QKN14793.1;WSM419|WP_011976098.1
cluster5414	2	N/A	N/A	WSM1022|QKN18414.1;WSM419|WP_011970116.1
cluster5417	2	N/A	N/A	WSM1022|QKN14746.1;WSM419|WP_015007774.1
cluster5426	2	P96711	GO:0003700; F:DNA-binding transcription factor activity; IEA:InterPro	WSM1022|QKN18779.1;WSM419|WP_011970330.1
cluster5442	2	P17796	GO:0030255; P:protein secretion by the type IV secretion system; IGC:PAMGO_GAT	WSM1022|QKN18055.1;WSM419|WP_011970876.1
cluster5452	2	Q9RDE9	GO:0042838; P:D-glucarate catabolic process; IEA:UniProtKB-UniPathway	WSM1022|QKN17846.1;WSM419|WP_011970647.1
cluster5458	2	N/A	N/A	WSM1022|QKN17063.1;WSM419|WP_012061356.1
cluster5459	2	N/A	N/A	WSM1022|QKN14755.1;WSM419|WP_011976059.1
cluster5466	2	N/A	N/A	WSM1022|QKN15256.1;WSM419|WP_012066679.1
cluster5467	2	P55603	GO:0055085; P:transmembrane transport; IEA:InterPro	WSM1022|QKN15511.1;WSM419|WP_012066913.1
cluster5471	2	P55422	N/A	WSM1022|QKN18070.1;WSM419|WP_011970757.1
cluster5473	2	N/A	N/A	WSM1022|QKN14758.1;WSM419|WP_018208134.1
cluster5474	2	N/A	N/A	WSM1022|QKN14761.1;WSM419|WP_018208132.1
cluster5475	2	Q84BZ0	GO:0019439; P:aromatic compound catabolic process; IEA:UniProtKB-KW	WSM1022|QKN17649.1;WSM419|WP_012061914.1
cluster5482	2	Q8CN40	GO:0016491; F:oxidoreductase activity; IEA:UniProtKB-KW	WSM1022|QKN17709.1;WSM419|WP_011969394.1
cluster5483	2	P0A3X9	GO:0015979; P:photosynthesis; IEA:UniProtKB-UniRule	WSM1022|QKN18013.1;WSM419|WP_011971125.1
cluster5492	2	Q01103	GO:0042952; P:beta-ketoadipate pathway; IEA:UniProtKB-UniPathway	WSM1022|QKN18825.1;WSM419|WP_011969980.1
cluster5494	2	O07329	GO:0006355; P:regulation of transcription, DNA-templated; IEA:InterPro	WSM1022|QKN17836.1;WSM419|WP_011970573.1
cluster5510	2	N/A	N/A	WSM1022|QKN14726.1;WSM419|WP_011976024.1
cluster5519	2	Q5R646	GO:0006635; P:fatty acid beta-oxidation; ISS:UniProtKB	WSM1022|QKN17843.1;WSM419|WP_011970566.1
cluster5525	2	P17798	GO:0030255; P:protein secretion by the type IV secretion system; IGC:PAMGO_GAT	WSM1022|QKN18057.1;WSM419|WP_011970874.1
cluster5526	2	N/A	N/A	WSM1022|QKN18776.1;WSM419|WP_011970333.1
cluster5528	2	N/A	N/A	WSM1022|QKN14741.1;WSM419|WP_011976046.1
cluster5532	2	P96608	GO:0016627; F:oxidoreductase activity, acting on the CH-CH group of donors; IEA:InterPro	WSM1022|QKN18769.1;WSM419|WP_011970494.1
cluster5536	2	P0AGI3	GO:0008643; P:carbohydrate transport; IEA:UniProtKB-KW	WSM1022|QKN17844.1;WSM419|WP_011970565.1
cluster5545	2	N/A	N/A	WSM1022|QKN14759.1;WSM419|WP_011976062.1
cluster5548	2	N/A	N/A	WSM1022|QKN16752.1;WSM419|WP_011969726.1
cluster5555	2	P55604	GO:0022857; F:transmembrane transporter activity; IEA:InterPro	WSM1022|QKN15508.1;WSM419|WP_012066910.1
cluster5557	2	P13035	GO:0046168; P:glycerol-3-phosphate catabolic process; IMP:EcoCyc	WSM1022|QKN15513.1;WSM419|WP_012066915.1
cluster5559	2	N/A	N/A	WSM1022|QKN18784.1;WSM419|WP_011970324.1
cluster5569	2	A0R2E2	GO:0005978; P:glycogen biosynthetic process; IEA:UniProtKB-UniPathway	WSM1022|QKN16997.1;WSM419|WP_012061295.1
cluster5575	2	P21638	GO:0009236; P:cobalamin biosynthetic process; IEA:UniProtKB-UniPathway	WSM1022|QKN15629.1;WSM419|WP_012067032.1
cluster5578	2	N/A	N/A	WSM1022|QKN14719.1;WSM419|WP_011976019.1
cluster5582	2	Q47944	GO:0016614; F:oxidoreductase activity, acting on CH-OH group of donors; IEA:InterPro	WSM1022|QKN15251.1;WSM419|WP_012066673.1
cluster5588	2	N/A	N/A	WSM1022|QKN14725.1;WSM419|WP_011976023.1
cluster5592	2	P00782	GO:0030435; P:sporulation resulting in formation of a cellular spore; IEA:UniProtKB-KW	WSM1022|QKN18185.1;WSM419|WP_011970588.1
cluster5593	2	P9WMG4	GO:0003700; F:DNA-binding transcription factor activity; IEA:InterPro	WSM1022|QKN16962.1;WSM419|WP_012061263.1
cluster5596	2	Q44018	GO:0030288; C:outer membrane-bounded periplasmic space; IEA:InterPro	WSM1022|QKN18102.1;WSM419|WP_011974566.1
cluster5600	2	P55615	GO:0006313; P:transposition, DNA-mediated; IEA:InterPro	WSM1022|QKN17092.1;WSM419|WP_011971054.1
cluster5601	2	B8NQQ7	GO:0000272; P:polysaccharide catabolic process; IEA:UniProtKB-KW	WSM1022|QKN17497.1;WSM419|WP_028053426.1
cluster5603	2	N/A	N/A	WSM1022|QKN12965.1;WSM419|WP_012067700.1
cluster5607	2	N/A	N/A	WSM1022|QKN17845.1;WSM419|WP_011970564.1

## Sheet: Sm1021-vs-WSM1022-vs-WSM419
# cluster_name	protein_number	swiss_prot_id	go_annotation	protein_list
cluster2	8	P13118	GO:0071973; P:bacterial-type flagellum-dependent cell motility; IEA:InterPro	WSM419|WP_011974475.1;WSM419|WP_011974476.1;WSM1022|QKN13292.1;WSM1022|QKN13291.1;WSM419|WP_011974477.1;Sm1021|WP_010968738.1;Sm1021|WP_010968736.1;Sm1021|WP_010968737.1
cluster4	6	P13442	GO:0000103; P:sulfate assimilation; IEA:UniProtKB-UniRule	WSM1022|QKN18584.1;WSM1022|QKN17508.1;Sm1021|WP_010975592.1;Sm1021|WP_010967450.1;WSM419|WP_012061493.1;WSM419|WP_011970895.1
cluster5	6	Q44363	GO:0000746; P:conjugation; IEA:UniProtKB-KW	WSM1022|QKN18554.1;WSM1022|QKN17567.1;Sm1021|WP_010975542.1;Sm1021|WP_010967486.1;WSM419|WP_011970270.1;WSM419|WP_011969213.1
cluster6	6	Q92PS4	GO:0006541; P:glutamine metabolic process; IEA:UniProtKB-KW	WSM1022|QKN18573.1;WSM1022|QKN14273.1;Sm1021|WP_010969375.1;Sm1021|WP_010967462.1;WSM419|WP_011975560.1;WSM419|WP_011970884.1
cluster7	6	P47990	GO:0009115; P:xanthine catabolic process; ISS:UniProtKB	WSM1022|QKN17145.1;WSM1022|QKN17453.1;Sm1021|WP_010975970.1;Sm1021|WP_010975647.1;WSM419|WP_164828188.1;WSM419|WP_012061552.1
cluster8	6	P51026	GO:0006313; P:transposition, DNA-mediated; IEA:InterPro	WSM1022|QKN18006.1;WSM419|WP_011971017.1;Sm1021|WP_086024526.1;Sm1021|WP_086024515.1;Sm1021|WP_086024516.1;Sm1021|WP_164920394.1
cluster9	5	A6UMS8	GO:0015079; F:potassium ion transmembrane transporter activity; IEA:UniProtKB-UniRule	WSM419|WP_011971114.1;WSM419|WP_011970808.1;WSM1022|QKN18235.1;WSM1022|QKN18755.1;Sm1021|WP_010967951.1
cluster10	5	P13441	GO:0019419; P:sulfate reduction; IEA:InterPro	WSM1022|QKN17509.1;Sm1021|WP_010975591.1;WSM419|WP_011970896.1;WSM419|WP_012061492.1;Sm1021|WP_010967449.1
cluster11	5	Q92ZM6	GO:0016491; F:oxidoreductase activity; IEA:UniProtKB-KW	WSM1022|QKN18043.1;Sm1021|WP_010967392.1;WSM1022|QKN18632.1;WSM419|WP_011970762.1;WSM419|WP_011970737.1
cluster12	5	N/A	N/A	WSM1022|QKN17529.1;Sm1021|WP_011970797.1;WSM419|WP_011970797.1;WSM1022|QKN18044.1;WSM1022|QKN14226.1
cluster15	4	P55425	N/A	WSM419|WP_012061950.1;WSM419|WP_011970276.1;Sm1021|WP_010967482.1;WSM1022|QKN18558.1
cluster16	4	P77348	GO:0042939; P:tripeptide transport; IMP:EcoliWiki	WSM419|WP_012061944.1;WSM419|WP_011970290.1;WSM1022|QKN17621.1;Sm1021|WP_010975489.1
cluster17	4	N/A	N/A	WSM419|WP_024325582.1;WSM419|WP_024312593.1;Sm1021|WP_041170015.1;WSM1022|QKN18867.1
cluster18	4	N/A	N/A	WSM419|WP_011975778.1;WSM419|WP_011970817.1;Sm1021|WP_164822026.1;WSM1022|QKN18031.1
cluster19	4	P07383	GO:0009820; P:alkaloid metabolic process; IEA:UniProtKB-KW	WSM419|WP_011975824.1;WSM419|WP_011970319.1;WSM1022|QKN18272.1;Sm1021|WP_010967912.1
cluster20	4	Q52814	GO:0006865; P:amino acid transport; IEA:UniProtKB-KW	WSM419|WP_011975278.1;WSM419|WP_011971064.1;Sm1021|WP_010969245.1;WSM1022|QKN14095.1
cluster21	4	N/A	N/A	WSM419|WP_011969756.1;WSM419|WP_024311776.1;WSM1022|QKN18303.1;Sm1021|WP_013845580.1
cluster22	4	Q92VT5	GO:0006518; P:peptide metabolic process; IEA:InterPro	WSM419|WP_012061949.1;WSM419|WP_011970285.1;Sm1021|WP_041170089.1;WSM1022|QKN17617.1
cluster23	4	P0ADR0	GO:0005886; C:plasma membrane; IDA:EcoCyc	WSM419|WP_011970461.1;WSM419|WP_011969285.1;Sm1021|WP_010975863.1;WSM1022|QKN17248.1
cluster25	4	P9WJ92	GO:0006694; P:steroid biosynthetic process; IEA:UniProtKB-UniPathway	WSM1022|QKN18042.1;WSM1022|QKN18122.1;WSM419|WP_026183697.1;Sm1021|WP_010967391.1
cluster28	4	P55617	GO:0005524; F:ATP binding; IEA:UniProtKB-KW	WSM1022|QKN18039.1;WSM1022|QKN18840.1;Sm1021|WP_010967409.1;WSM419|WP_011971047.1
cluster29	4	P75836	GO:0006351; P:transcription, DNA-templated; ISS:EcoCyc	WSM419|WP_011975422.1;Sm1021|WP_017264523.1;WSM1022|QKN18522.1;WSM1022|QKN15312.1
cluster30	4	P0A3F9	GO:0044097; P:secretion by the type IV secretion system; IEA:InterPro	WSM419|WP_011970871.1;Sm1021|WP_010967686.1;WSM1022|QKN18060.1;WSM1022|QKN18448.1
cluster31	4	P25549	GO:0046872; F:metal ion binding; IEA:UniProtKB-KW	WSM419|WP_011969427.1;Sm1021|WP_010976039.1;WSM1022|QKN16060.1;Sm1021|WP_010967491.1
cluster32	4	Q925Y6	GO:0003746; F:translation elongation factor activity; IEA:UniProtKB-UniRule	WSM419|WP_010969189.1;Sm1021|WP_010969189.1;WSM1022|QKN13976.1;WSM1022|QKN13961.1
cluster33	4	N/A	N/A	WSM419|WP_012061936.1;Sm1021|WP_086024517.1;WSM1022|QKN13227.1;Sm1021|WP_013843958.1
cluster34	4	Q9PFB0	GO:0046872; F:metal ion binding; IEA:UniProtKB-KW	WSM419|WP_011975758.1;Sm1021|WP_010967552.1;WSM1022|QKN14372.1;Sm1021|WP_010969409.1
cluster35	4	N/A	N/A	WSM419|WP_011971014.1;Sm1021|WP_010967842.1;WSM1022|QKN18666.1;Sm1021|WP_014531779.1
cluster36	4	N/A	N/A	WSM419|WP_012061797.1;Sm1021|WP_010967307.1;WSM1022|QKN18846.1;WSM1022|QKN18717.1
cluster37	4	P15939	GO:0006355; P:regulation of transcription, DNA-templated; IEA:InterPro	WSM1022|QKN17128.1;Sm1021|WP_010975994.1;WSM419|WP_011970382.1;WSM419|WP_164830763.1
cluster38	4	P55651	N/A	WSM1022|QKN17618.1;Sm1021|WP_010975492.1;WSM419|WP_011970286.1;WSM419|WP_012061948.1
cluster40	4	N/A	N/A	WSM1022|QKN17276.1;Sm1021|WP_041170101.1;WSM419|WP_011970699.1;Sm1021|WP_017274729.1
cluster41	4	P58342	GO:0004008; F:copper-exporting ATPase activity; IEA:UniProtKB-EC	WSM1022|QKN17250.1;Sm1021|WP_010975861.1;Sm1021|WP_010967529.1;WSM419|WP_012061811.1
cluster42	4	Q6FYW7	GO:0009405; P:pathogenesis; IEA:UniProtKB-KW	WSM1022|QKN18440.1;Sm1021|WP_010967693.1;WSM1022|QKN18053.1;WSM419|WP_011970878.1
cluster43	4	N/A	N/A	WSM1022|QKN18836.1;WSM419|WP_011970583.1;WSM1022|QKN18289.1;Sm1021|WP_010967889.1
cluster44	4	N/A	N/A	WSM1022|QKN13228.1;Sm1021|WP_010968680.1;WSM419|WP_012061937.1;Sm1021|WP_010967542.1
cluster45	4	P40747	GO:0016491; F:oxidoreductase activity; IEA:UniProtKB-KW	WSM1022|QKN15507.1;WSM419|WP_012066909.1;WSM1022|QKN17635.1;Sm1021|WP_010975469.1
cluster46	4	N/A	N/A	WSM1022|QKN18008.1;WSM419|WP_011971130.1;WSM1022|QKN17089.1;Sm1021|WP_013850466.1
cluster47	4	P35473	GO:0006457; P:protein folding; IEA:UniProtKB-UniRule	WSM1022|QKN18023.1;Sm1021|WP_010968824.1;WSM419|WP_011970827.1;WSM1022|QKN13423.1
cluster49	4	P42062	GO:0055085; P:transmembrane transport; IEA:InterPro	WSM1022|QKN18732.1;Sm1021|WP_010975490.1;WSM419|WP_012061945.1;WSM419|WP_011970289.1
cluster50	4	N/A	N/A	WSM1022|QKN13226.1;Sm1021|WP_010968679.1;WSM419|WP_024325472.1;Sm1021|WP_010967540.1
cluster51	4	N/A	N/A	WSM1022|QKN13231.1;Sm1021|WP_010968683.1;WSM419|WP_012061940.1;Sm1021|WP_010967545.1
cluster52	4	N/A	N/A	WSM1022|QKN17622.1;Sm1021|WP_010975488.1;WSM419|WP_012061943.1;WSM419|WP_011970292.1
cluster53	4	N/A	N/A	WSM1022|QKN17682.1;WSM419|WP_011976045.1;WSM1022|QKN17679.1;Sm1021|WP_010975409.1
cluster54	4	N/A	N/A	WSM1022|QKN18946.1;WSM419|WP_012061796.1;WSM1022|QKN18718.1;Sm1021|WP_041169961.1
cluster55	4	O34355	GO:0016810; F:hydrolase activity, acting on carbon-nitrogen (but not peptide) bonds; IEA:InterPro	WSM1022|QKN18229.1;Sm1021|WP_010967959.1;Sm1021|WP_010967201.1;WSM419|WP_018210132.1
cluster56	4	O86464	N/A	WSM1022|QKN18489.1;Sm1021|WP_010967647.1;WSM419|WP_011970736.1;Sm1021|WP_010967397.1
cluster57	4	Q92T74	GO:0005975; P:carbohydrate metabolic process; IEA:InterPro	WSM1022|QKN16085.1;Sm1021|WP_010968357.1;Sm1021|WP_010967567.1;WSM419|WP_018209289.1
cluster58	4	Q52999	GO:0035556; P:intracellular signal transduction; IEA:InterPro	WSM1022|QKN18314.1;Sm1021|WP_015445472.1;WSM1022|QKN18737.1;WSM419|WP_011975826.1
cluster59	4	N/A	N/A	WSM1022|QKN13384.1;Sm1021|WP_010968791.1;WSM419|WP_011975533.1;Sm1021|WP_010969118.1
cluster60	4	Q8X8Q3	GO:0000155; F:phosphorelay sensor kinase activity; IEA:InterPro	WSM1022|QKN17700.1;Sm1021|WP_010975384.1;WSM1022|QKN14402.1;WSM419|WP_011975626.1
cluster61	4	Q9X7L4	GO:0004540; F:ribonuclease activity; IEA:InterPro	WSM1022|QKN15088.1;Sm1021|WP_010969892.1;WSM419|WP_011970304.1;Sm1021|WP_003533691.1
cluster62	4	A2XRZ0	GO:0016491; F:oxidoreductase activity; IEA:UniProtKB-KW	WSM1022|QKN12952.1;Sm1021|WP_010967289.1;WSM419|WP_012067686.1;WSM419|WP_011975037.1
cluster63	4	N/A	N/A	WSM1022|QKN18848.1;WSM419|WP_011970579.1;WSM1022|QKN18715.1;Sm1021|WP_010967309.1
cluster64	4	N/A	N/A	WSM1022|QKN13849.1;Sm1021|WP_003529302.1;WSM1022|QKN18838.1;WSM419|WP_011970479.1
cluster65	4	Q51956	GO:0042952; P:beta-ketoadipate pathway; IEA:UniProtKB-UniPathway	WSM1022|QKN17729.1;Sm1021|WP_010976289.1;WSM1022|QKN18823.1;WSM419|WP_011969982.1
cluster66	4	N/A	N/A	WSM1022|QKN18714.1;Sm1021|WP_010967310.1;WSM419|WP_029723281.1;Sm1021|WP_010969475.1
cluster67	4	Q0PEV3	GO:0000160; P:phosphorelay signal transduction system; IEA:InterPro	WSM1022|QKN17879.1;Sm1021|WP_010967059.1;WSM1022|QKN17214.1;WSM419|WP_012061843.1
cluster68	4	P44138	N/A	WSM1022|QKN15755.1;Sm1021|WP_003530250.1;WSM419|WP_011970346.1;Sm1021|WP_076984208.1
cluster69	4	N/A	N/A	WSM1022|QKN17758.1;Sm1021|WP_010975500.1;WSM419|WP_011970141.1;Sm1021|WP_010967221.1
cluster70	4	Q45068	GO:0015655; F:alanine:sodium symporter activity; IEA:InterPro	WSM1022|QKN14576.1;Sm1021|WP_010969573.1;WSM1022|QKN18035.1;WSM419|WP_011970779.1
cluster71	4	O64203	GO:0042742; P:defense response to bacterium; IEA:UniProtKB-KW	WSM1022|QKN17703.1;Sm1021|WP_010967329.1;WSM1022|QKN14701.1;WSM419|WP_011976000.1
cluster72	4	Q52154	GO:0045893; P:positive regulation of transcription, DNA-templated; IEA:InterPro	WSM1022|QKN16847.1;Sm1021|WP_010976286.1;WSM1022|QKN18826.1;WSM419|WP_024311394.1
cluster73	4	P50199	GO:0005975; P:carbohydrate metabolic process; IEA:UniProtKB-KW	WSM1022|QKN16935.1;Sm1021|WP_010976215.1;WSM419|WP_011970609.1;Sm1021|WP_010967264.1
cluster74	4	O67500	GO:0019294; P:keto-3-deoxy-D-manno-octulosonic acid biosynthetic process; IBA:GO_Central	WSM1022|QKN13216.1;Sm1021|WP_014526600.1;WSM419|WP_011974403.1;WSM419|WP_012061906.1
cluster75	4	N/A	N/A	WSM1022|QKN17681.1;Sm1021|WP_080606053.1;WSM1022|QKN14738.1;WSM419|WP_011976038.1
cluster76	4	W3X732	GO:0042438; P:melanin biosynthetic process; IEA:UniProtKB-UniPathway	WSM1022|QKN13229.1;Sm1021|WP_010968681.1;WSM419|WP_012061938.1;Sm1021|WP_010967543.1
cluster77	4	P55390	GO:0006355; P:regulation of transcription, DNA-templated; IEA:InterPro	WSM1022|QKN18127.1;WSM419|WP_012067087.1;WSM1022|QKN17921.1;Sm1021|WP_010967097.1
cluster78	4	N/A	N/A	WSM1022|QKN17091.1;Sm1021|WP_015456698.1;WSM419|WP_012061753.1;WSM419|WP_011975466.1
cluster79	4	O33684	N/A	WSM1022|QKN18754.1;WSM419|WP_011970511.1;WSM1022|QKN18282.1;Sm1021|WP_010967900.1
cluster80	4	N/A	N/A	WSM1022|QKN18834.1;Sm1021|WP_010967888.1;WSM419|WP_164923155.1;WSM419|WP_164497535.1
cluster81	4	N/A	N/A	WSM1022|QKN18517.1;Sm1021|WP_080606049.1;WSM419|WP_011969268.1;Sm1021|WP_015456619.1
cluster82	4	P17341	GO:0009055; F:electron transfer activity; IEA:InterPro	WSM1022|QKN13230.1;Sm1021|WP_010968682.1;WSM419|WP_164829182.1;Sm1021|WP_010967544.1
cluster99	3	N/A	N/A	WSM419|WP_011969302.1;Sm1021|WP_010975325.1;WSM1022|QKN16354.1
cluster100	3	P0A3J5	GO:0006355; P:regulation of transcription, DNA-templated; IEA:InterPro	WSM419|WP_024312317.1;Sm1021|WP_003533659.1;WSM1022|QKN13455.1
cluster101	3	Q57362	GO:0055085; P:transmembrane transport; IEA:InterPro	WSM419|WP_012061372.1;Sm1021|WP_162471699.1;WSM1022|QKN18320.1
cluster102	3	Q52996	N/A	WSM419|WP_011974218.1;Sm1021|WP_003527752.1;WSM1022|QKN13030.1
cluster103	3	Q9KPI5	GO:0005886; C:plasma membrane; IBA:GO_Central	WSM419|WP_012067650.1;Sm1021|WP_003534379.1;WSM1022|QKN12917.1
cluster104	3	P17328	GO:0031460; P:glycine betaine transport; IEA:InterPro	WSM419|WP_012066530.1;Sm1021|WP_010969913.1;WSM1022|QKN15110.1
cluster105	3	Q8TSS8	GO:0006166; P:purine ribonucleoside salvage; IEA:UniProtKB-KW	WSM419|WP_012061545.1;Sm1021|WP_010975640.1;WSM1022|QKN17460.1
cluster106	3	P41052	GO:0009253; P:peptidoglycan catabolic process; IDA:EcoCyc	WSM419|WP_012067634.1;Sm1021|WP_010968442.1;WSM1022|QKN16216.1
cluster107	3	P42236	GO:0047533; F:2,5-dioxovalerate dehydrogenase (NADP+) activity; IEA:UniProtKB-EC	WSM419|WP_028053376.1;Sm1021|WP_010976014.1;WSM1022|QKN17105.1
cluster108	3	Q8P3K4	GO:0016491; F:oxidoreductase activity; IEA:UniProtKB-KW	WSM419|WP_012061880.1;Sm1021|WP_003534628.1;WSM1022|QKN17545.1
cluster109	3	Q93VK5	GO:0016123; P:xanthophyll biosynthetic process; IGI:TAIR	WSM419|WP_012067473.1;Sm1021|WP_010968323.1;WSM1022|QKN16039.1
cluster110	3	P42063	GO:0055085; P:transmembrane transport; IEA:InterPro	WSM419|WP_012061528.1;Sm1021|WP_013850755.1;WSM1022|QKN17475.1
cluster111	3	Q92PB2	GO:0006777; P:Mo-molybdopterin cofactor biosynthetic process; IEA:UniProtKB-KW	WSM419|WP_011975733.1;Sm1021|WP_010969527.1;WSM1022|QKN14516.1
cluster112	3	Q92YM4	GO:0006935; P:chemotaxis; IEA:UniProtKB-UniRule	WSM419|WP_011970006.1;Sm1021|WP_010967816.1;WSM1022|QKN18330.1
cluster113	3	N/A	N/A	WSM419|WP_011975347.1;Sm1021|WP_010969290.1;WSM1022|QKN14160.1
cluster114	3	P23545	GO:0006355; P:regulation of transcription, DNA-templated; IEA:InterPro	WSM419|WP_024325592.1;Sm1021|WP_010968632.1;WSM1022|QKN13154.1
cluster115	3	N/A	N/A	WSM419|WP_012066812.1;Sm1021|WP_003527531.1;WSM1022|QKN15410.1
cluster116	3	Q92L46	GO:0009089; P:lysine biosynthetic process via diaminopimelate; IEA:UniProtKB-UniRule	WSM419|WP_024310895.1;Sm1021|WP_010970515.1;WSM1022|QKN15881.1
cluster117	3	P29931	GO:0009236; P:cobalamin biosynthetic process; IEA:UniProtKB-UniPathway	WSM419|WP_011975899.1;Sm1021|WP_003530724.1;WSM1022|QKN14600.1
cluster118	3	N/A	N/A	WSM419|WP_012067455.1;Sm1021|WP_003532002.1;WSM1022|QKN16020.1
cluster119	3	A6UDX5	GO:0009098; P:leucine biosynthetic process; IEA:UniProtKB-UniRule	WSM419|WP_012067236.1;Sm1021|WP_003531292.1;WSM1022|QKN15814.1
cluster120	3	Q9I6M5	GO:0019477; P:L-lysine catabolic process; IDA:UniProtKB	WSM419|WP_012067427.1;Sm1021|WP_010968294.1;WSM1022|QKN15993.1
cluster121	3	P36949	GO:0008643; P:carbohydrate transport; IEA:UniProtKB-KW	WSM419|WP_012061257.1;Sm1021|WP_010976195.1;WSM1022|QKN16956.1
cluster122	3	N/A	N/A	WSM419|WP_011969958.1;Sm1021|WP_003536984.1;WSM1022|QKN18401.1
cluster123	3	Q2YIQ1	GO:0016310; P:phosphorylation; IDA:UniProtKB	WSM419|WP_011976289.1;Sm1021|WP_010969793.1;WSM1022|QKN14951.1
cluster124	3	Q8X4Z7	GO:0045892; P:negative regulation of transcription, DNA-templated; IEA:InterPro	WSM419|WP_012066588.1;Sm1021|WP_003525590.1;WSM1022|QKN15160.1
cluster125	3	A1AXZ2	GO:0046294; P:formaldehyde catabolic process; IEA:InterPro	WSM419|WP_011975198.1;Sm1021|WP_010969204.1;WSM1022|QKN14013.1
cluster126	3	A6UC41	GO:0006807; P:nitrogen compound metabolic process; IEA:InterPro	WSM419|WP_012066612.1;Sm1021|WP_010969965.1;WSM1022|QKN15183.1
cluster127	3	O96876	GO:0005737; C:cytoplasm; IEA:UniProtKB-SubCell	WSM419|WP_011975293.1;Sm1021|WP_010969255.1;WSM1022|QKN14112.1
cluster128	3	N/A	N/A	WSM419|WP_011975431.1;Sm1021|WP_013844449.1;WSM1022|QKN16254.1
cluster129	3	P0A2J8	GO:0055085; P:transmembrane transport; IEA:InterPro	WSM419|WP_024310826.1;Sm1021|WP_010969800.1;WSM1022|QKN14961.1
cluster130	3	A6U8C7	GO:0006435; P:threonyl-tRNA aminoacylation; IEA:UniProtKB-UniRule	WSM419|WP_011975231.1;Sm1021|WP_003534711.1;WSM1022|QKN14048.1
cluster131	3	N/A	N/A	WSM419|WP_011976378.1;Sm1021|WP_010969867.1;WSM1022|QKN15052.1
cluster132	3	Q92NL6	GO:0008360; P:regulation of cell shape; IEA:UniProtKB-KW	WSM419|WP_011976217.1;Sm1021|WP_010969750.1;WSM1022|QKN14898.1
cluster133	3	N/A	N/A	WSM419|WP_011970976.1;Sm1021|WP_010967678.1;WSM1022|QKN18456.1
cluster134	3	N/A	N/A	WSM419|WP_011969306.1;Sm1021|WP_015456599.1;WSM1022|QKN16358.1
cluster135	3	O06875	GO:0008643; P:carbohydrate transport; IEA:UniProtKB-KW	WSM419|WP_011975867.1;Sm1021|WP_003536827.1;WSM1022|QKN14573.1
cluster136	3	P60065	GO:0006865; P:amino acid transport; IEA:UniProtKB-KW	WSM419|WP_011970084.1;Sm1021|WP_010967355.1;WSM1022|QKN18685.1
cluster137	3	N/A	N/A	WSM419|WP_011969987.1;Sm1021|WP_010967765.1;WSM1022|QKN18383.1
cluster138	3	Q9DBT9	GO:0035999; P:tetrahydrofolate interconversion; ISO:MGI	WSM419|WP_011976328.1;Sm1021|WP_010969823.1;WSM1022|QKN14990.1
cluster139	3	P37078	GO:0003677; F:DNA binding; IEA:UniProtKB-KW	WSM419|WP_011969243.1;Sm1021|WP_010975362.1;WSM1022|QKN16319.1
cluster140	3	P55392	GO:0006260; P:DNA replication; IEA:UniProtKB-KW	WSM419|WP_011970060.1;Sm1021|WP_010968236.1;WSM1022|QKN17816.1
cluster141	3	Q53191	GO:0055085; P:transmembrane transport; IEA:InterPro	WSM419|WP_011970445.1;Sm1021|WP_010967982.1;WSM1022|QKN18207.1
cluster142	3	Q898E6	GO:0019310; P:inositol catabolic process; IEA:UniProtKB-UniRule	WSM419|WP_012067754.1;Sm1021|WP_010968520.1;WSM1022|QKN13013.1
cluster143	3	Q2KCH7	GO:0000160; P:phosphorelay signal transduction system; IEA:UniProtKB-KW	WSM419|WP_011974449.1;Sm1021|WP_003529938.1;WSM1022|QKN13265.1
cluster144	3	N/A	N/A	WSM419|WP_011974709.1;Sm1021|WP_010968901.1;WSM1022|QKN13519.1
cluster145	3	Q92Z36	GO:0042128; P:nitrate assimilation; IEA:UniProtKB-UniRule	WSM419|WP_011970066.1;Sm1021|WP_010967653.1;WSM1022|QKN18483.1
cluster146	3	N/A	N/A	WSM419|WP_011976398.1;Sm1021|WP_010969878.1;WSM1022|QKN15072.1
cluster147	3	A0A0H3CDY2	GO:0051301; P:cell division; IEA:UniProtKB-KW	WSM419|WP_012067730.1;Sm1021|WP_003529784.1;WSM1022|QKN12988.1
cluster148	3	Q57664	GO:0006012; P:galactose metabolic process; IEA:UniProtKB-UniPathway	WSM419|WP_011969225.1;Sm1021|WP_010967371.1;WSM1022|QKN18669.1
cluster149	3	P0ACR7	GO:0006351; P:transcription, DNA-templated; ISS:EcoCyc	WSM419|WP_011969642.1;Sm1021|WP_010975043.1;WSM1022|QKN16667.1
cluster150	3	N/A	N/A	WSM419|WP_011975236.1;Sm1021|WP_010969219.1;WSM1022|QKN14052.1
cluster151	3	P75954	GO:0008360; P:regulation of cell shape; IEA:UniProtKB-KW	WSM419|WP_011974602.1;Sm1021|WP_010968811.1;WSM1022|QKN13411.1
cluster152	3	N/A	N/A	WSM419|WP_011975924.1;Sm1021|WP_003530667.1;WSM1022|QKN14629.1
cluster153	3	A6UCT8	GO:0009432; P:SOS response; IEA:UniProtKB-UniRule	WSM419|WP_012066857.1;Sm1021|WP_010970169.1;WSM1022|QKN15456.1
cluster154	3	P74946	GO:0006355; P:regulation of transcription, DNA-templated; IEA:InterPro	WSM419|WP_011974644.1;Sm1021|WP_003533660.1;WSM1022|QKN13454.1
cluster155	3	N/A	N/A	WSM419|WP_011975538.1;Sm1021|WP_003528078.1;WSM1022|QKN14251.1
cluster156	3	Q9X5Y0	GO:0071973; P:bacterial-type flagellum-dependent cell motility; IEA:InterPro	WSM419|WP_011974486.1;Sm1021|WP_010968746.1;WSM1022|QKN13299.1
cluster157	3	A6UFC6	GO:0044205; P:'de novo' UMP biosynthetic process; IEA:UniProtKB-UniPathway	WSM419|WP_012067735.1;Sm1021|WP_010968510.1;WSM1022|QKN12993.1
cluster158	3	N/A	N/A	WSM419|WP_012066779.1;Sm1021|WP_010970115.1;WSM1022|QKN15374.1
cluster159	3	Q92SA1	GO:0005315; F:inorganic phosphate transmembrane transporter activity; IEA:InterPro	WSM419|WP_011974335.1;Sm1021|WP_003530182.1;WSM1022|QKN13158.1
cluster160	3	E1V7V9	GO:0043565; F:sequence-specific DNA binding; IEA:InterPro	WSM419|WP_011970442.1;Sm1021|WP_003533554.1;WSM1022|QKN18204.1
cluster161	3	Q44472	GO:0016618; F:hydroxypyruvate reductase activity; IEA:UniProtKB-EC	WSM419|WP_012067368.1;Sm1021|WP_010970551.1;WSM1022|QKN15934.1
cluster162	3	N/A	N/A	WSM419|WP_012067503.1;Sm1021|WP_003532516.1;WSM1022|QKN16076.1
cluster163	3	N/A	N/A	WSM419|WP_012067054.1;Sm1021|WP_013844878.1;WSM1022|QKN15652.1
cluster164	3	Q8L794	GO:0016310; P:phosphorylation; IBA:GO_Central	WSM419|WP_011976284.1;Sm1021|WP_010969788.1;WSM1022|QKN14946.1
cluster165	3	Q92L41	GO:0052906; F:tRNA (guanine(37)-N(1))-methyltransferase activity; IEA:UniProtKB-EC	WSM419|WP_012067306.1;Sm1021|WP_010970517.1;WSM1022|QKN15888.1
cluster166	3	O08250	N/A	WSM419|WP_011975340.1;Sm1021|WP_010969285.1;WSM1022|QKN14153.1
cluster167	3	Q46821	GO:0042906; P:xanthine transport; IMP:EcoCyc	WSM419|WP_011969631.1;Sm1021|WP_010975052.1;WSM1022|QKN16656.1
cluster168	3	N/A	N/A	WSM419|WP_012061416.1;Sm1021|WP_010976010.1;WSM1022|QKN17110.1
cluster169	3	N/A	N/A	WSM419|WP_011969714.1;Sm1021|WP_010974976.1;WSM1022|QKN16736.1
cluster170	3	N/A	N/A	WSM419|WP_011975131.1;Sm1021|WP_010969170.1;WSM1022|QKN13935.1
cluster171	3	Q9X7L1	GO:0004252; F:serine-type endopeptidase activity; IEA:UniProtKB-UniRule	WSM419|WP_012066512.1;Sm1021|WP_003534438.1;WSM1022|QKN15091.1
cluster172	3	A6U811	GO:0006520; P:cellular amino acid metabolic process; IEA:InterPro	WSM419|WP_011975127.1;Sm1021|WP_003533035.1;WSM1022|QKN13932.1
cluster173	3	N/A	N/A	WSM419|WP_011970695.1;Sm1021|WP_010968213.1;WSM1022|QKN17795.1
cluster174	3	Q9F9B2	GO:0008643; P:carbohydrate transport; IEA:UniProtKB-KW	WSM419|WP_011974315.1;Sm1021|WP_003531511.1;WSM1022|QKN13136.1
cluster175	3	Q9HU55	GO:0034599; P:cellular response to oxidative stress; IBA:GO_Central	WSM419|WP_012066730.1;Sm1021|WP_003533511.1;WSM1022|QKN15323.1
cluster176	3	Q92TF1	GO:0047429; F:nucleoside-triphosphate diphosphatase activity; IEA:InterPro	WSM419|WP_012067415.1;Sm1021|WP_010968286.1;WSM1022|QKN15981.1
cluster177	3	N/A	N/A	WSM419|WP_011969415.1;Sm1021|WP_013850036.1;WSM1022|QKN16465.1
cluster178	3	A8A067	GO:0022857; F:transmembrane transporter activity; IEA:InterPro	WSM419|WP_033042655.1;Sm1021|WP_041169945.1;WSM1022|QKN17939.1
cluster179	3	Q9Z3Q0	GO:0035556; P:intracellular signal transduction; IEA:InterPro	WSM419|WP_012067098.1;Sm1021|WP_010970341.1;WSM1022|QKN15694.1
cluster180	3	Q9X9E0	GO:0003700; F:DNA-binding transcription factor activity; IEA:InterPro	WSM419|WP_050574046.1;Sm1021|WP_013849962.1;WSM1022|QKN16378.1
cluster181	3	Q9ZU50	GO:0015812; P:gamma-aminobutyric acid transport; IMP:TAIR	WSM419|WP_011976261.1;Sm1021|WP_003529187.1;WSM1022|QKN14931.1
cluster182	3	N/A	N/A	WSM419|WP_011975294.1;Sm1021|WP_003534995.1;WSM1022|QKN14113.1
cluster183	3	N/A	N/A	WSM419|WP_011969813.1;Sm1021|WP_010976303.1;WSM1022|QKN16833.1
cluster184	3	A1JJ53	GO:0022857; F:transmembrane transporter activity; IEA:InterPro	WSM419|WP_011969272.1;Sm1021|WP_010975347.1;WSM1022|QKN16333.1
cluster185	3	Q9K6K2	GO:0006355; P:regulation of transcription, DNA-templated; IEA:InterPro	WSM419|WP_012061536.1;Sm1021|WP_010975633.1;WSM1022|QKN17467.1
cluster186	3	A6U9N4	GO:0006419; P:alanyl-tRNA aminoacylation; IEA:UniProtKB-UniRule	WSM419|WP_011975673.1;Sm1021|WP_010969477.1;WSM1022|QKN14451.1
cluster187	3	N/A	N/A	WSM419|WP_011969961.1;Sm1021|WP_003536978.1;WSM1022|QKN18398.1
cluster188	3	O32141	GO:0019628; P:urate catabolic process; IEA:UniProtKB-UniPathway	WSM419|WP_012061423.1;Sm1021|WP_010976000.1;WSM1022|QKN17121.1
cluster189	3	O31158	GO:0016691; F:chloride peroxidase activity; IEA:UniProtKB-EC	WSM419|WP_081612470.1;Sm1021|WP_010974977.1;WSM1022|QKN16735.1
cluster190	3	P56902	GO:0006633; P:fatty acid biosynthetic process; IEA:UniProtKB-UniPathway	WSM419|WP_011974945.1;Sm1021|WP_010969069.1;WSM1022|QKN13783.1
cluster191	3	P39376	GO:0006351; P:transcription, DNA-templated; ISS:EcoCyc	WSM419|WP_011970055.1;Sm1021|WP_010967049.1;WSM1022|QKN17869.1
cluster192	3	P36639	GO:0006979; P:response to oxidative stress; TAS:ProtInc	WSM419|WP_011975634.1;Sm1021|WP_003531455.1;WSM1022|QKN14410.1
cluster193	3	P76193	GO:0008360; P:regulation of cell shape; IEA:UniProtKB-KW	WSM419|WP_028054194.1;Sm1021|WP_014529341.1;WSM1022|QKN14784.1
cluster194	3	O05691	GO:0004601; F:peroxidase activity; IEA:UniProtKB-KW	WSM419|WP_018210133.1;Sm1021|WP_041169990.1;WSM1022|QKN18233.1
cluster195	3	O54067	GO:0050379; F:UDP-glucuronate 5'-epimerase activity; IEA:UniProtKB-EC	WSM419|WP_011974891.1;Sm1021|WP_010969032.1;WSM1022|QKN13724.1
cluster196	3	Q7M181	GO:0008483; F:transaminase activity; IEA:InterPro	WSM419|WP_011970220.1;Sm1021|WP_010970057.1;WSM1022|QKN15297.1
cluster197	3	N/A	N/A	WSM419|WP_018209032.1;Sm1021|WP_010968572.1;WSM1022|QKN13095.1
cluster198	3	N/A	N/A	WSM419|WP_011970557.1;Sm1021|WP_041169984.1;WSM1022|QKN18516.1
cluster199	3	Q59I44	GO:0042206; P:halogenated hydrocarbon catabolic process; IDA:UniProtKB	WSM419|WP_011970210.1;Sm1021|WP_010968231.1;WSM1022|QKN17811.1
cluster200	3	A6UF73	GO:0006412; P:translation; IEA:InterPro	WSM419|WP_012067682.1;Sm1021|WP_004435481.1;WSM1022|QKN12948.1
cluster201	3	N/A	N/A	WSM419|WP_011969277.1;Sm1021|WP_010975342.1;WSM1022|QKN16338.1
cluster202	3	Q8ZNL7	GO:0006212; P:uracil catabolic process; IBA:GO_Central	WSM419|WP_012066584.1;Sm1021|WP_010969942.1;WSM1022|QKN15156.1
cluster203	3	P56897	GO:0048038; F:quinone binding; IEA:UniProtKB-KW	WSM419|WP_011969259.1;Sm1021|WP_010967801.1;WSM1022|QKN18344.1
cluster204	3	N/A	N/A	WSM419|WP_011969492.1;Sm1021|WP_003525673.1;WSM1022|QKN16523.1
cluster205	3	A6U5Y5	GO:0019277; P:UDP-N-acetylgalactosamine biosynthetic process; IEA:InterPro	WSM419|WP_011974417.1;Sm1021|WP_010968701.1;WSM1022|QKN13234.1
cluster206	3	Q2SYH7	GO:0009243; P:O antigen biosynthetic process; IEA:UniProtKB-UniPathway	WSM419|WP_011969521.1;Sm1021|WP_010975137.1;WSM1022|QKN16553.1
cluster207	3	A6QR56	GO:0016620; F:oxidoreductase activity, acting on the aldehyde or oxo group of donors, NAD or NADP as acceptor; IEA:InterPro	WSM419|WP_012061562.1;Sm1021|WP_010975661.1;WSM1022|QKN17439.1
cluster208	3	P31135	GO:0055085; P:transmembrane transport; IEA:InterPro	WSM419|WP_012066630.1;Sm1021|WP_010969977.1;WSM1022|QKN15203.1
cluster209	3	A4WER3	GO:0022857; F:transmembrane transporter activity; IEA:InterPro	WSM419|WP_011974437.1;Sm1021|WP_010968716.1;WSM1022|QKN13254.1
cluster210	3	N/A	N/A	WSM419|WP_011970014.1;Sm1021|WP_010967823.1;WSM1022|QKN18323.1
cluster211	3	N/A	N/A	WSM419|WP_011974961.1;Sm1021|WP_010969074.1;WSM1022|QKN13790.1
cluster212	3	N/A	N/A	WSM419|WP_012067129.1;Sm1021|WP_010970364.1;WSM1022|QKN15727.1
cluster213	3	P0CAV8	GO:0007059; P:chromosome segregation; IEA:UniProtKB-KW	WSM419|WP_012067406.1;Sm1021|WP_010970582.1;WSM1022|QKN15972.1
cluster214	3	Q9ZDG1	GO:0022857; F:transmembrane transporter activity; IEA:InterPro	WSM419|WP_012067273.1;Sm1021|WP_010970498.1;WSM1022|QKN15855.1
cluster215	3	Q9X4Y1	GO:0055085; P:transmembrane transport; IEA:InterPro	WSM419|WP_011969767.1;Sm1021|WP_010976339.1;WSM1022|QKN16791.1
cluster216	3	N/A	N/A	WSM419|WP_024311453.1;Sm1021|WP_003531424.1;WSM1022|QKN14426.1
cluster217	3	O87394	GO:0022857; F:transmembrane transporter activity; IEA:InterPro	WSM419|WP_012067500.1;Sm1021|WP_003532523.1;WSM1022|QKN16073.1
cluster218	3	P58264	GO:0009229; P:thiamine diphosphate biosynthetic process; IEA:UniProtKB-UniPathway	WSM419|WP_011969798.1;Sm1021|WP_003529413.1;WSM1022|QKN16818.1
cluster219	3	N/A	N/A	WSM419|WP_012067663.1;Sm1021|WP_004435540.1;WSM1022|QKN12930.1
cluster220	3	B1M1V6	GO:0005975; P:carbohydrate metabolic process; IEA:UniProtKB-KW	WSM419|WP_012061258.1;Sm1021|WP_010976194.1;WSM1022|QKN16958.1
cluster221	3	Q9UTQ5	GO:0030544; F:Hsp70 protein binding; ISM:PomBase	WSM419|WP_033051278.1;Sm1021|WP_010969551.1;WSM1022|QKN14549.1
cluster222	3	A6UF30	GO:0030490; P:maturation of SSU-rRNA; IEA:UniProtKB-UniRule	WSM419|WP_012067640.1;Sm1021|WP_003534366.1;WSM1022|QKN12907.1
cluster223	3	N/A	N/A	WSM419|WP_011969488.1;Sm1021|WP_010975166.1;WSM1022|QKN16519.1
cluster224	3	Q56954	GO:0010043; P:response to zinc ion; IBA:GO_Central	WSM419|WP_012067127.1;Sm1021|WP_010970362.1;WSM1022|QKN15725.1
cluster225	3	N/A	N/A	WSM419|WP_011975677.1;Sm1021|WP_010969482.1;WSM1022|QKN14456.1
cluster226	3	Q1JUP8	GO:0042882; P:L-arabinose transmembrane transport; IGC:UniProtKB	WSM419|WP_011969237.1;Sm1021|WP_010975369.1;WSM1022|QKN17715.1
cluster227	3	Q57287	GO:0016757; F:transferase activity, transferring glycosyl groups; IEA:UniProtKB-KW	WSM419|WP_012061610.1;Sm1021|WP_010975710.1;WSM1022|QKN17394.1
cluster228	3	O67149	GO:0019430; P:removal of superoxide radicals; IBA:GO_Central	WSM419|WP_033042598.1;Sm1021|WP_003532668.1;WSM1022|QKN13738.1
cluster229	3	A6X5T5	GO:0009405; P:pathogenesis; IEA:UniProtKB-KW	WSM419|WP_011975918.1;Sm1021|WP_010969615.1;WSM1022|QKN14623.1
cluster230	3	P24242	GO:0006351; P:transcription, DNA-templated; IEP:EcoCyc	WSM419|WP_024312389.1;Sm1021|WP_010975178.1;WSM1022|QKN16507.1
cluster231	3	A6U878	GO:0006412; P:translation; IEA:UniProtKB-UniRule	WSM419|WP_011975184.1;Sm1021|WP_010969197.1;WSM1022|QKN13997.1
cluster232	3	Q92PW7	GO:0006235; P:dTTP biosynthetic process; IEA:UniProtKB-UniRule	WSM419|WP_011975452.1;Sm1021|WP_010969339.1;WSM1022|QKN14220.1
cluster233	3	O30807	GO:0006108; P:malate metabolic process; IEA:InterPro	WSM419|WP_011975708.1;Sm1021|WP_003534110.1;WSM1022|QKN14488.1
cluster234	3	N/A	N/A	WSM419|WP_011975585.1;Sm1021|WP_003530985.1;WSM1022|QKN14347.1
cluster235	3	O58377	GO:0046872; F:metal ion binding; IEA:UniProtKB-KW	WSM419|WP_011975834.1;Sm1021|WP_003536848.1;WSM1022|QKN14556.1
cluster236	3	N/A	N/A	WSM419|WP_012066591.1;Sm1021|WP_013844771.1;WSM1022|QKN15163.1
cluster237	3	P43011	GO:0006351; P:transcription, DNA-templated; IBA:GO_Central	WSM419|WP_011976359.1;Sm1021|WP_010969857.1;WSM1022|QKN15033.1
cluster238	3	O69241	N/A	WSM419|WP_012066931.1;Sm1021|WP_003531141.1;WSM1022|QKN15535.1
cluster239	3	N/A	N/A	WSM419|WP_011970077.1;Sm1021|WP_010967348.1;WSM1022|QKN18692.1
cluster240	3	Q9KTJ6	GO:0048473; P:D-methionine transport; IBA:GO_Central	WSM419|WP_012066999.1;Sm1021|WP_003528883.1;WSM1022|QKN15597.1
cluster241	3	N/A	N/A	WSM419|WP_164830326.1;Sm1021|WP_015456712.1;WSM1022|QKN17052.1
cluster242	3	O31459	GO:0045892; P:negative regulation of transcription, DNA-templated; IBA:GO_Central	WSM419|WP_012066700.1;Sm1021|WP_010970039.1;WSM1022|QKN15277.1
cluster243	3	N/A	N/A	WSM419|WP_024312082.1;Sm1021|WP_017264152.1;WSM1022|QKN18427.1
cluster244	3	P43951	N/A	WSM419|WP_011969388.1;Sm1021|WP_010975243.1;WSM1022|QKN16440.1
cluster245	3	Q52815	GO:0005524; F:ATP binding; IEA:UniProtKB-KW	WSM419|WP_011971063.1;Sm1021|WP_003535037.1;WSM1022|QKN14094.1
cluster246	3	N/A	N/A	WSM419|WP_024311762.1;Sm1021|WP_010967154.1;WSM1022|QKN17998.1
cluster247	3	Q8ZPK1	GO:0055085; P:transmembrane transport; IEA:InterPro	WSM419|WP_011969991.1;Sm1021|WP_010967769.1;WSM1022|QKN18379.1
cluster248	3	N/A	N/A	WSM419|WP_011970204.1;Sm1021|WP_010967110.1;WSM1022|QKN17934.1
cluster249	3	A6UFC2	GO:0046677; P:response to antibiotic; IEA:UniProtKB-UniRule	WSM419|WP_012067731.1;Sm1021|WP_010968508.1;WSM1022|QKN12989.1
cluster250	3	N/A	N/A	WSM419|WP_011969332.1;Sm1021|WP_010975299.1;WSM1022|QKN16384.1
cluster251	3	Q9KR66	GO:0008643; P:carbohydrate transport; IEA:UniProtKB-KW	WSM419|WP_012061875.1;Sm1021|WP_010975938.1;WSM1022|QKN17174.1
cluster252	3	N/A	N/A	WSM419|WP_011974726.1;Sm1021|WP_017267022.1;WSM1022|QKN13532.1
cluster253	3	P27864	GO:0006284; P:base-excision repair; IBA:GO_Central	WSM419|WP_012067261.1;Sm1021|WP_003529670.1;WSM1022|QKN15844.1
cluster254	3	Q92SA6	GO:0006754; P:ATP biosynthetic process; IEA:UniProtKB-KW	WSM419|WP_011974330.1;Sm1021|WP_010968631.1;WSM1022|QKN13153.1
cluster255	3	Q92LU2	GO:0042888; F:molybdenum ion transmembrane transporter activity; IEA:InterPro	WSM419|WP_012067038.1;Sm1021|WP_003528799.1;WSM1022|QKN15634.1
cluster256	3	Q6D3A9	GO:0015833; P:peptide transport; IEA:InterPro	WSM419|WP_012061525.1;Sm1021|WP_010975624.1;WSM1022|QKN17478.1
cluster257	3	P44736	GO:0008643; P:carbohydrate transport; IEA:UniProtKB-KW	WSM419|WP_011969889.1;Sm1021|WP_003530558.1;WSM1022|QKN16911.1
cluster258	3	Q323W5	GO:0015833; P:peptide transport; IEA:InterPro	WSM419|WP_011969618.1;Sm1021|WP_010975058.1;WSM1022|QKN16649.1
cluster259	3	Q52997	GO:0006352; P:DNA-templated transcription, initiation; IEA:InterPro	WSM419|WP_011974219.1;Sm1021|WP_010968534.1;WSM1022|QKN13031.1
cluster260	3	Q9R9N1	GO:0009244; P:lipopolysaccharide core region biosynthetic process; IEA:UniProtKB-UniPathway	WSM419|WP_011975414.1;Sm1021|WP_010969311.1;WSM1022|QKN14190.1
cluster261	3	Q46855	GO:0006351; P:transcription, DNA-templated; ISS:EcoCyc	WSM419|WP_012066796.1;Sm1021|WP_010970135.1;WSM1022|QKN15394.1
cluster262	3	Q8FWV8	GO:0055085; P:transmembrane transport; IEA:InterPro	WSM419|WP_012061301.1;Sm1021|WP_010976146.1;WSM1022|QKN17004.1
cluster263	3	P39332	N/A	WSM419|WP_011970156.1;Sm1021|WP_014528197.1;WSM1022|QKN17865.1
cluster264	3	A6U8Q3	GO:0019464; P:glycine decarboxylation via glycine cleavage system; IEA:UniProtKB-UniRule	WSM419|WP_011975351.1;Sm1021|WP_010969293.1;WSM1022|QKN14165.1
cluster265	3	N/A	N/A	WSM419|WP_011969253.1;Sm1021|WP_010967795.1;WSM1022|QKN18350.1
cluster266	3	N/A	N/A	WSM419|WP_011975005.1;Sm1021|WP_010969106.1;WSM1022|QKN13837.1
cluster267	3	O83564	GO:0005886; C:plasma membrane; IEA:UniProtKB-SubCell	WSM419|WP_012061661.1;Sm1021|WP_010975759.1;WSM1022|QKN17345.1
cluster268	3	Q9SHH6	GO:0009407; P:toxin catabolic process; TAS:TAIR	WSM419|WP_011976086.1;Sm1021|WP_010969671.1;WSM1022|QKN14781.1
cluster269	3	N/A	N/A	WSM419|WP_018210117.1;Sm1021|WP_041170057.1;WSM1022|QKN16683.1
cluster270	3	P31858	GO:0015774; P:polysaccharide transport; IEA:InterPro	WSM419|WP_012061902.1;Sm1021|WP_010975457.1;WSM1022|QKN17636.1
cluster271	3	N/A	N/A	WSM419|WP_011970807.1;Sm1021|WP_015242714.1;WSM1022|QKN17824.1
cluster272	3	N/A	N/A	WSM419|WP_011970821.1;Sm1021|WP_041170113.1;WSM1022|QKN14706.1
cluster273	3	P29929	GO:0006779; P:porphyrin-containing compound biosynthetic process; IEA:UniProtKB-KW	WSM419|WP_011975897.1;Sm1021|WP_010969595.1;WSM1022|QKN14598.1
cluster274	3	Q32IB5	GO:0015833; P:peptide transport; IEA:InterPro	WSM419|WP_011970443.1;Sm1021|WP_010967984.1;WSM1022|QKN18205.1
cluster275	3	N/A	N/A	WSM419|WP_011976068.1;Sm1021|WP_003529999.1;WSM1022|QKN14765.1
cluster276	3	N/A	N/A	WSM419|WP_011975915.1;Sm1021|WP_003530684.1;WSM1022|QKN14620.1
cluster277	3	P45265	GO:0043201; P:response to leucine; IBA:GO_Central	WSM419|WP_012066797.1;Sm1021|WP_003527502.1;WSM1022|QKN15395.1
cluster278	3	N/A	N/A	WSM419|WP_011974657.1;Sm1021|WP_010968857.1;WSM1022|QKN13468.1
cluster279	3	A6UDV2	GO:0006412; P:translation; IEA:UniProtKB-UniRule	WSM419|WP_012067213.1;Sm1021|WP_003531204.1;WSM1022|QKN15793.1
cluster280	3	N/A	N/A	WSM419|WP_011971138.1;Sm1021|WP_010970410.1;WSM1022|QKN17605.1
cluster281	3	N/A	N/A	WSM419|WP_024311260.1;Sm1021|WP_003527375.1;WSM1022|QKN13647.1
cluster282	3	O05494	GO:0043565; F:sequence-specific DNA binding; IEA:InterPro	WSM419|WP_011970020.1;Sm1021|WP_010967085.1;WSM1022|QKN17908.1
cluster283	3	P43862	GO:0009294; P:DNA mediated transformation; IEA:InterPro	WSM419|WP_011975124.1;Sm1021|WP_010969165.1;WSM1022|QKN13930.1
cluster284	3	N/A	N/A	WSM419|WP_011976159.1;Sm1021|WP_010969718.1;WSM1022|QKN14853.1
cluster285	3	A6U6V8	N/A	WSM419|WP_011974734.1;Sm1021|WP_003532305.1;WSM1022|QKN13540.1
cluster286	3	N/A	N/A	WSM419|WP_012066983.1;Sm1021|WP_010970256.1;WSM1022|QKN15579.1
cluster287	3	Q7DFU6	GO:0016787; F:hydrolase activity; IEA:InterPro	WSM419|WP_011974586.1;Sm1021|WP_003527204.1;WSM1022|QKN13393.1
cluster288	3	A6U8L0	GO:0009245; P:lipid A biosynthetic process; IEA:UniProtKB-UniRule	WSM419|WP_011975309.1;Sm1021|WP_010969259.1;WSM1022|QKN14122.1
cluster289	3	Q92RN6	GO:0016491; F:oxidoreductase activity; IEA:UniProtKB-KW	WSM419|WP_011974642.1;Sm1021|WP_010968851.1;WSM1022|QKN13453.1
cluster290	3	P0AEQ8	GO:0006865; P:amino acid transport; IEA:UniProtKB-KW	WSM419|WP_012067310.1;Sm1021|WP_003529754.1;WSM1022|QKN15892.1
cluster291	3	Q6ZJ05	GO:0006152; P:purine nucleoside catabolic process; IBA:GO_Central	WSM419|WP_012067017.1;Sm1021|WP_010970280.1;WSM1022|QKN15613.1
cluster292	3	Q8YHB5	GO:0006457; P:protein folding; IEA:InterPro	WSM419|WP_011975426.1;Sm1021|WP_010969321.1;WSM1022|QKN14201.1
cluster293	3	Q92TS8	GO:0015407; F:monosaccharide-transporting ATPase activity; IEA:UniProtKB-EC	WSM419|WP_011969894.1;Sm1021|WP_003530544.1;WSM1022|QKN16917.1
cluster294	3	O34852	GO:0006865; P:amino acid transport; IEA:UniProtKB-KW	WSM419|WP_011974347.1;Sm1021|WP_086017673.1;WSM1022|QKN16224.1
cluster295	3	Q92QP4	GO:0048038; F:quinone binding; IEA:UniProtKB-KW	WSM419|WP_011975091.1;Sm1021|WP_003531850.1;WSM1022|QKN13906.1
cluster296	3	Q9Z3S3	GO:0016491; F:oxidoreductase activity; IEA:UniProtKB-KW	WSM419|WP_024311139.1;Sm1021|WP_010968759.1;WSM1022|QKN13323.1
cluster297	3	N/A	N/A	WSM419|WP_012061318.1;Sm1021|WP_010976125.1;WSM1022|QKN17022.1
cluster298	3	O05253	GO:0016887; F:ATPase activity; IEA:InterPro	WSM419|WP_011969641.1;Sm1021|WP_010975044.1;WSM1022|QKN16666.1
cluster299	3	D4GPW2	GO:0008643; P:carbohydrate transport; IEA:UniProtKB-KW	WSM419|WP_011975573.1;Sm1021|WP_010969385.1;WSM1022|QKN14286.1
cluster300	3	P42670	GO:0055085; P:transmembrane transport; IEA:InterPro	WSM419|WP_012067009.1;Sm1021|WP_003528867.1;WSM1022|QKN15605.1
cluster301	3	A6UEF8	GO:0015031; P:protein transport; IEA:UniProtKB-UniRule	WSM419|WP_012067419.1;Sm1021|WP_010968288.1;WSM1022|QKN15985.1
cluster302	3	N/A	N/A	WSM419|WP_011969358.1;Sm1021|WP_010975273.1;WSM1022|QKN16406.1
cluster303	3	N/A	N/A	WSM419|WP_018009745.1;Sm1021|WP_003530036.1;WSM1022|QKN14678.1
cluster304	3	Q9C4M5	GO:0051287; F:NAD binding; IEA:InterPro	WSM419|WP_024311306.1;Sm1021|WP_010968405.1;WSM1022|QKN16149.1
cluster305	3	P70949	N/A	WSM419|WP_011970959.1;Sm1021|WP_014528646.1;WSM1022|QKN18473.1
cluster306	3	N/A	N/A	WSM419|WP_011969421.1;Sm1021|WP_014527525.1;WSM1022|QKN16471.1
cluster307	3	Q92S25	N/A	WSM419|WP_011974420.1;Sm1021|WP_010968704.1;WSM1022|QKN13237.1
cluster308	3	E1W8M5	GO:0015891; P:siderophore transport; IEA:InterPro	WSM419|WP_011976322.1;Sm1021|WP_010969817.1;WSM1022|QKN14985.1
cluster309	3	N/A	N/A	WSM419|WP_011975315.1;Sm1021|WP_010969266.1;WSM1022|QKN14128.1
cluster310	3	Q7MZ89	GO:0006744; P:ubiquinone biosynthetic process; IEA:UniProtKB-UniRule	WSM419|WP_011969629.1;Sm1021|WP_010975054.1;WSM1022|QKN16654.1
cluster311	3	Q9I676	GO:0046872; F:metal ion binding; IEA:UniProtKB-KW	WSM419|WP_012066590.1;Sm1021|WP_010969947.1;WSM1022|QKN15162.1
cluster312	3	Q92RG2	GO:0016114; P:terpenoid biosynthetic process; IEA:UniProtKB-UniRule	WSM419|WP_033043090.1;Sm1021|WP_041170168.1;WSM1022|QKN13535.1
cluster313	3	P56892	GO:0019419; P:sulfate reduction; IEA:InterPro	WSM419|WP_011974760.1;Sm1021|WP_003536273.1;WSM1022|QKN13586.1
cluster314	3	A3PRF6	GO:0055130; P:D-alanine catabolic process; IEA:UniProtKB-UniPathway	WSM419|WP_011974548.1;Sm1021|WP_003527152.1;WSM1022|QKN13369.1
cluster315	3	N/A	N/A	WSM419|WP_011974369.1;Sm1021|WP_003530117.1;WSM1022|QKN13190.1
cluster316	3	N/A	N/A	WSM419|WP_011974282.1;Sm1021|WP_003527621.1;WSM1022|QKN13092.1
cluster317	3	Q92WJ0	GO:0055072; P:iron ion homeostasis; IEA:UniProtKB-KW	WSM419|WP_011969390.1;Sm1021|WP_010975241.1;WSM1022|QKN16442.1
cluster318	3	O27051	GO:0006564; P:L-serine biosynthetic process; IEA:UniProtKB-KW	WSM419|WP_011969219.1;Sm1021|WP_010975394.1;WSM1022|QKN17689.1
cluster319	3	N/A	N/A	WSM419|WP_011969685.1;Sm1021|WP_010975003.1;WSM1022|QKN16708.1
cluster320	3	A6U7W5	GO:0048038; F:quinone binding; IEA:UniProtKB-KW	WSM419|WP_011975083.1;Sm1021|WP_010969144.1;WSM1022|QKN13898.1
cluster321	3	N/A	N/A	WSM419|WP_012061806.1;Sm1021|WP_010975858.1;WSM1022|QKN17254.1
cluster322	3	N/A	N/A	WSM419|WP_012061454.1;Sm1021|WP_010975946.1;WSM1022|QKN17167.1
cluster323	3	N/A	N/A	WSM419|WP_011970027.1;Sm1021|WP_010967079.1;WSM1022|QKN17901.1
cluster324	3	N/A	N/A	WSM419|WP_011974332.1;Sm1021|WP_010968633.1;WSM1022|QKN13155.1
cluster325	3	Q88IY8	GO:0007165; P:signal transduction; IEA:UniProtKB-KW	WSM419|WP_011975761.1;Sm1021|WP_010969548.1;WSM1022|QKN14544.1
cluster326	3	A6U821	GO:0006412; P:translation; IEA:UniProtKB-UniRule	WSM419|WP_011975137.1;Sm1021|WP_003533056.1;WSM1022|QKN13941.1
cluster327	3	A6U818	GO:0006412; P:translation; IEA:UniProtKB-UniRule	WSM419|WP_011975134.1;Sm1021|WP_003533050.1;WSM1022|QKN13938.1
cluster328	3	Q01937	GO:0008643; P:carbohydrate transport; IEA:UniProtKB-KW	WSM419|WP_011969759.1;Sm1021|WP_010974930.1;WSM1022|QKN16781.1
cluster329	3	P55471	GO:0008324; F:cation transmembrane transporter activity; IEA:InterPro	WSM419|WP_024311098.1;Sm1021|WP_003530148.1;WSM1022|QKN13174.1
cluster330	3	N/A	N/A	WSM419|WP_012061576.1;Sm1021|WP_010975675.1;WSM1022|QKN17426.1
cluster331	3	Q92RN7	GO:0034194; P:D-galactonate catabolic process; IEA:UniProtKB-UniPathway	WSM419|WP_164923112.1;Sm1021|WP_010967364.1;WSM1022|QKN18676.1
cluster332	3	P23917	GO:0019318; P:hexose metabolic process; IDA:EcoCyc	WSM419|WP_012067086.1;Sm1021|WP_010970334.1;WSM1022|QKN15684.1
cluster333	3	Q9L4K3	GO:0022857; F:transmembrane transporter activity; IEA:InterPro	WSM419|WP_012066528.1;Sm1021|WP_010969911.1;WSM1022|QKN15108.1
cluster334	3	P14285	GO:0046687; P:response to chromate; IEA:UniProtKB-KW	WSM419|WP_011969287.1;Sm1021|WP_010968790.1;WSM1022|QKN13382.1
cluster335	3	Q0TJM0	GO:0015833; P:peptide transport; IEA:InterPro	WSM419|WP_011970049.1;Sm1021|WP_010967055.1;WSM1022|QKN17875.1
cluster336	3	Q65CJ7	GO:0055114; P:oxidation-reduction process; IDA:UniProtKB	WSM419|WP_012066978.1;Sm1021|WP_010970252.1;WSM1022|QKN15574.1
cluster337	3	P18150	GO:0046677; P:response to antibiotic; IEA:UniProtKB-KW	WSM419|WP_012066515.1;Sm1021|WP_017263274.1;WSM1022|QKN15095.1
cluster338	3	P55469	GO:0042626; F:ATPase activity, coupled to transmembrane movement of substances; IEA:InterPro	WSM419|WP_012061920.1;Sm1021|WP_010975433.1;WSM1022|QKN17657.1
cluster339	3	Q07608	GO:0000160; P:phosphorelay signal transduction system; IEA:UniProtKB-KW	WSM419|WP_011970926.1;Sm1021|WP_003532756.1;WSM1022|QKN18605.1
cluster340	3	Q8FHD1	GO:0003700; F:DNA-binding transcription factor activity; IEA:InterPro	WSM419|WP_012066681.1;Sm1021|WP_010970019.1;WSM1022|QKN15258.1
cluster341	3	P37941	GO:0007584; P:response to nutrient; IBA:GO_Central	WSM419|WP_011969739.1;Sm1021|WP_010974947.1;WSM1022|QKN16763.1
cluster342	3	P33695	GO:0000271; P:polysaccharide biosynthetic process; IEA:UniProtKB-KW	WSM419|WP_012061867.1;Sm1021|WP_010975919.1;WSM1022|QKN17193.1
cluster343	3	P12281	GO:0032324; P:molybdopterin cofactor biosynthetic process; IBA:GO_Central	WSM419|WP_011975567.1;Sm1021|WP_010969380.1;WSM1022|QKN14280.1
cluster344	3	N/A	N/A	WSM419|WP_011974530.1;Sm1021|WP_010968774.1;WSM1022|QKN13352.1
cluster345	3	P77156	GO:0055085; P:transmembrane transport; IEA:InterPro	WSM419|WP_011976319.1;Sm1021|WP_010969815.1;WSM1022|QKN14982.1
cluster346	3	Q9I3S1	GO:0009405; P:pathogenesis; IMP:PseudoCAP	WSM419|WP_012067106.1;Sm1021|WP_010970347.1;WSM1022|QKN15704.1
cluster347	3	N/A	N/A	WSM419|WP_012067228.1;Sm1021|WP_003531270.1;WSM1022|QKN16306.1
cluster348	3	N/A	N/A	WSM419|WP_011975145.1;Sm1021|WP_003533078.1;WSM1022|QKN13949.1
cluster349	3	N/A	N/A	WSM419|WP_012061814.1;Sm1021|WP_010975865.1;WSM1022|QKN17246.1
cluster350	3	Q92M52	GO:0006783; P:heme biosynthetic process; IEA:UniProtKB-UniRule	WSM419|WP_012066907.1;Sm1021|WP_010970202.1;WSM1022|QKN15505.1
cluster351	3	P0AFL2	GO:0055085; P:transmembrane transport; IEA:InterPro	WSM419|WP_011969372.1;Sm1021|WP_010975255.1;WSM1022|QKN16424.1
cluster352	3	N/A	N/A	WSM419|WP_011974579.1;Sm1021|WP_010968794.1;WSM1022|QKN13388.1
cluster353	3	A6UFD1	GO:0003676; F:nucleic acid binding; IEA:InterPro	WSM419|WP_012067740.1;Sm1021|WP_003529772.1;WSM1022|QKN12997.1
cluster354	3	O28881	GO:0006865; P:amino acid transport; IEA:UniProtKB-KW	WSM419|WP_011969814.1;Sm1021|WP_010976302.1;WSM1022|QKN16834.1
cluster355	3	P71037	N/A	WSM419|WP_011970490.1;Sm1021|WP_010968098.1;WSM1022|QKN18773.1
cluster356	3	Q92M53	GO:0009279; C:cell outer membrane; IEA:UniProtKB-SubCell	WSM419|WP_012066905.1;Sm1021|WP_003531074.1;WSM1022|QKN15503.1
cluster357	3	P72131	GO:0045893; P:positive regulation of transcription, DNA-templated; IDA:PseudoCAP	WSM419|WP_011975154.1;Sm1021|WP_010969186.1;WSM1022|QKN13957.1
cluster358	3	P19372	GO:0000036; F:acyl carrier activity; IEA:UniProtKB-UniRule	WSM419|WP_003531676.1;Sm1021|WP_003531676.1;WSM1022|QKN13782.1
cluster359	3	P56896	GO:0048038; F:quinone binding; IEA:UniProtKB-KW	WSM419|WP_011969258.1;Sm1021|WP_010967800.1;WSM1022|QKN18345.1
cluster360	3	P31475	GO:0003700; F:DNA-binding transcription factor activity; IEA:InterPro	WSM419|WP_012061823.1;Sm1021|WP_010975874.1;WSM1022|QKN17237.1
cluster361	3	N/A	N/A	WSM419|WP_011969502.1;Sm1021|WP_010975154.1;WSM1022|QKN16534.1
cluster362	3	N/A	N/A	WSM419|WP_011969407.1;Sm1021|WP_010975227.1;WSM1022|QKN16457.1
cluster363	3	P45406	GO:0017004; P:cytochrome complex assembly; IEA:UniProtKB-KW	WSM419|WP_011974838.1;Sm1021|WP_010968990.1;WSM1022|QKN13662.1
cluster364	3	Q8RVC7	GO:0015419; F:ATPase-coupled sulfate transmembrane transporter activity; IEA:InterPro	WSM419|WP_012066629.1;Sm1021|WP_003525654.1;WSM1022|QKN15202.1
cluster365	3	Q92ZU4	GO:0006754; P:ATP biosynthetic process; IEA:UniProtKB-KW	WSM419|WP_011970076.1;Sm1021|WP_010967347.1;WSM1022|QKN18693.1
cluster366	3	A6WD69	GO:0005975; P:carbohydrate metabolic process; IEA:UniProtKB-UniRule	WSM419|WP_011969667.1;Sm1021|WP_010975020.1;WSM1022|QKN16690.1
cluster367	3	P46681	GO:0022904; P:respiratory electron transport chain; IBA:GO_Central	WSM419|WP_012066708.1;Sm1021|WP_010967130.1;WSM1022|QKN17953.1
cluster368	3	N/A	N/A	WSM419|WP_011975935.1;Sm1021|WP_003530077.1;WSM1022|QKN14646.1
cluster369	3	O05940	GO:0006096; P:glycolytic process; IEA:UniProtKB-KW	WSM419|WP_011975257.1;Sm1021|WP_010969230.1;WSM1022|QKN14071.1
cluster370	3	P00557	GO:0046677; P:response to antibiotic; IEA:UniProtKB-KW	WSM419|WP_011976100.1;Sm1021|WP_003533789.1;WSM1022|QKN14795.1
cluster371	3	Q0K998	GO:0001407; P:glycerophosphodiester transmembrane transport; IEA:InterPro	WSM419|WP_012067116.1;Sm1021|WP_010970354.1;WSM1022|QKN15714.1
cluster372	3	Q0A793	GO:0070043; F:rRNA (guanine-N7-)-methyltransferase activity; IEA:UniProtKB-UniRule	WSM419|WP_011974239.1;Sm1021|WP_010968543.1;WSM1022|QKN13050.1
cluster373	3	N/A	N/A	WSM419|WP_011970958.1;Sm1021|WP_010967661.1;WSM1022|QKN18475.1
cluster374	3	N/A	N/A	WSM419|WP_011974286.1;Sm1021|WP_010968573.1;WSM1022|QKN13096.1
cluster375	3	A6U8C2	GO:0046654; P:tetrahydrofolate biosynthetic process; IEA:UniProtKB-UniRule	WSM419|WP_011975226.1;Sm1021|WP_003534700.1;WSM1022|QKN14043.1
cluster376	3	Q2W3F8	GO:0016149; F:translation release factor activity, codon specific; IEA:UniProtKB-UniRule	WSM419|WP_101777569.1;Sm1021|WP_013844294.1;WSM1022|QKN13954.1
cluster377	3	N/A	N/A	WSM419|WP_011975870.1;Sm1021|WP_010969571.1;WSM1022|QKN14574.1
cluster378	3	P12833	GO:0046654; P:tetrahydrofolate biosynthetic process; IEA:UniProtKB-UniPathway	WSM419|WP_011976149.1;Sm1021|WP_010969713.1;WSM1022|QKN14843.1
cluster379	3	A6U636	GO:0071973; P:bacterial-type flagellum-dependent cell motility; IEA:InterPro	WSM419|WP_011974467.1;Sm1021|WP_010968731.1;WSM1022|QKN13283.1
cluster380	3	Q98I01	GO:0009432; P:SOS response; IEA:UniProtKB-UniRule	WSM419|WP_011975765.1;Sm1021|WP_003535341.1;WSM1022|QKN14548.1
cluster381	3	Q9EXU9	GO:0018189; P:pyrroloquinoline quinone biosynthetic process; IEA:UniProtKB-UniRule	WSM419|WP_011969548.1;Sm1021|WP_003528708.1;WSM1022|QKN16589.1
cluster382	3	N/A	N/A	WSM419|WP_024311674.1;Sm1021|WP_010969110.1;WSM1022|QKN13842.1
cluster383	3	P00632	GO:0042952; P:beta-ketoadipate pathway; IEA:UniProtKB-UniPathway	WSM419|WP_011975902.1;Sm1021|WP_003530716.1;WSM1022|QKN14603.1
cluster384	3	P15715	GO:0016042; P:lipid catabolic process; IEA:UniProtKB-KW	WSM419|WP_011976126.1;Sm1021|WP_010969699.1;WSM1022|QKN14816.1
cluster385	3	P46144	N/A	WSM419|WP_011974898.1;Sm1021|WP_003532655.1;WSM1022|QKN13732.1
cluster386	3	P31005	GO:0046170; P:methanol catabolic process; IEA:UniProtKB-UniPathway	WSM419|WP_011976258.1;Sm1021|WP_010969773.1;WSM1022|QKN14928.1
cluster387	3	Q92S99	GO:0006526; P:arginine biosynthetic process; IEA:UniProtKB-UniRule	WSM419|WP_011974340.1;Sm1021|WP_010968637.1;WSM1022|QKN13164.1
cluster388	3	B1I6I5	GO:0042773; P:ATP synthesis coupled electron transport; IEA:InterPro	WSM419|WP_011969265.1;Sm1021|WP_010967807.1;WSM1022|QKN18339.1
cluster389	3	P28303	GO:0015238; F:drug transmembrane transporter activity; IEA:InterPro	WSM419|WP_024311103.1;Sm1021|WP_010968650.1;WSM1022|QKN13192.1
cluster390	3	N/A	N/A	WSM419|WP_011976094.1;Sm1021|WP_010969678.1;WSM1022|QKN14787.1
cluster391	3	N/A	N/A	WSM419|WP_011975992.1;Sm1021|WP_014529350.1;WSM1022|QKN14685.1
cluster392	3	A0A0H3C9Q9	GO:0051301; P:cell division; IEA:UniProtKB-KW	WSM419|WP_011975341.1;Sm1021|WP_010969286.1;WSM1022|QKN14154.1
cluster393	3	Q3J4E3	GO:0004658; F:propionyl-CoA carboxylase activity; IEA:UniProtKB-EC	WSM419|WP_011969866.1;Sm1021|WP_010976249.1;WSM1022|QKN16890.1
cluster394	3	P51131	GO:0022904; P:respiratory electron transport chain; IEA:InterPro	WSM419|WP_011975689.1;Sm1021|WP_010969491.1;WSM1022|QKN14469.1
cluster395	3	N/A	N/A	WSM419|WP_012066942.1;Sm1021|WP_010970224.1;WSM1022|QKN15541.1
cluster396	3	N/A	N/A	WSM419|WP_011969579.1;Sm1021|WP_010975080.1;WSM1022|QKN16620.1
cluster397	3	A6U865	GO:0006412; P:translation; IEA:UniProtKB-UniRule	WSM419|WP_011975174.1;Sm1021|WP_003536533.1;WSM1022|QKN13984.1
cluster398	3	N/A	N/A	WSM419|WP_011975978.1;Sm1021|WP_003530046.1;WSM1022|QKN14672.1
cluster399	3	P13486	GO:0009399; P:nitrogen fixation; IEA:UniProtKB-KW	WSM419|WP_011970949.1;Sm1021|WP_010967645.1;WSM1022|QKN18491.1
cluster400	3	Q44091	GO:0016491; F:oxidoreductase activity; IEA:UniProtKB-KW	WSM419|WP_011971002.1;Sm1021|WP_015445489.1;WSM1022|QKN18221.1
cluster401	3	A7ZMA4	GO:0003700; F:DNA-binding transcription factor activity; IEA:UniProtKB-UniRule	WSM419|WP_012067268.1;Sm1021|WP_010970495.1;WSM1022|QKN15850.1
cluster402	3	P20371	GO:0042952; P:beta-ketoadipate pathway; IEA:UniProtKB-UniPathway	WSM419|WP_011969836.1;Sm1021|WP_010976277.1;WSM1022|QKN16857.1
cluster403	3	O59179	GO:0008236; F:serine-type peptidase activity; IEA:UniProtKB-KW	WSM419|WP_012061452.1;Sm1021|WP_004434811.1;WSM1022|QKN17165.1
cluster404	3	P59960	GO:0017004; P:cytochrome complex assembly; IEA:InterPro	WSM419|WP_164829561.1;Sm1021|WP_040121148.1;WSM1022|QKN16583.1
cluster405	3	N/A	N/A	WSM419|WP_012061584.1;Sm1021|WP_010975683.1;WSM1022|QKN17418.1
cluster406	3	P9WMG6	GO:0003700; F:DNA-binding transcription factor activity; IEA:InterPro	WSM419|WP_011970667.1;Sm1021|WP_010967712.1;WSM1022|QKN18420.1
cluster407	3	N/A	N/A	WSM419|WP_011976083.1;Sm1021|WP_003537122.1;WSM1022|QKN14779.1
cluster408	3	Q4L7U4	GO:0006566; P:threonine metabolic process; ISS:UniProtKB	WSM419|WP_011975529.1;Sm1021|WP_010969357.1;WSM1022|QKN14245.1
cluster409	3	A9CHH2	GO:0006614; P:SRP-dependent cotranslational protein targeting to membrane; IEA:InterPro	WSM419|WP_012067298.1;Sm1021|WP_010970513.1;WSM1022|QKN15879.1
cluster410	3	A6U7J2	GO:0008235; F:metalloexopeptidase activity; IEA:UniProtKB-UniRule	WSM419|WP_011974964.1;Sm1021|WP_003531642.1;WSM1022|QKN13793.1
cluster411	3	O69241	N/A	WSM419|WP_012061557.1;Sm1021|WP_013850739.1;WSM1022|QKN17445.1
cluster412	3	P45099	GO:0006351; P:transcription, DNA-templated; IBA:GO_Central	WSM419|WP_011970765.1;Sm1021|WP_010967389.1;WSM1022|QKN18040.1
cluster413	3	P58470	GO:0006412; P:translation; IEA:UniProtKB-UniRule	WSM419|WP_010970183.1;Sm1021|WP_010970183.1;WSM1022|QKN15478.1
cluster414	3	Q20772	GO:0006568; P:tryptophan metabolic process; IEA:UniProtKB-UniPathway	WSM419|WP_012061601.1;Sm1021|WP_010975703.1;WSM1022|QKN17401.1
cluster415	3	N/A	N/A	WSM419|WP_011975655.1;Sm1021|WP_003531401.1;WSM1022|QKN14431.1
cluster416	3	P9WMT2	GO:0000746; P:conjugation; IEA:UniProtKB-KW	WSM419|WP_012067557.1;Sm1021|WP_013844977.1;WSM1022|QKN16122.1
cluster417	3	Q9HZP5	GO:0048039; F:ubiquinone binding; IBA:GO_Central	WSM419|WP_011974851.1;Sm1021|WP_010968999.1;WSM1022|QKN13675.1
cluster418	3	Q1JUP6	GO:0042882; P:L-arabinose transmembrane transport; IGC:UniProtKB	WSM419|WP_011969239.1;Sm1021|WP_010975367.1;WSM1022|QKN17717.1
cluster419	3	A6U8C1	GO:0000105; P:histidine biosynthetic process; IEA:UniProtKB-UniRule	WSM419|WP_011975225.1;Sm1021|WP_003534698.1;WSM1022|QKN14042.1
cluster420	3	N/A	N/A	WSM419|WP_012067103.1;Sm1021|WP_003528562.1;WSM1022|QKN15701.1
cluster421	3	N/A	N/A	WSM419|WP_011970648.1;Sm1021|WP_010967101.1;WSM1022|QKN17925.1
cluster422	3	O68025	GO:0003677; F:DNA binding; IEA:UniProtKB-KW	WSM419|WP_033043239.1;Sm1021|WP_015242948.1;WSM1022|QKN17161.1
cluster423	3	N/A	N/A	WSM419|WP_012061524.1;Sm1021|WP_013850756.1;WSM1022|QKN17479.1
cluster424	3	N/A	N/A	WSM419|WP_011969712.1;Sm1021|WP_010974978.1;WSM1022|QKN16734.1
cluster425	3	N/A	N/A	WSM419|WP_024311466.1;Sm1021|WP_003530942.1;WSM1022|QKN14376.1
cluster426	3	Q2YQA5	GO:0000160; P:phosphorelay signal transduction system; IDA:UniProtKB	WSM419|WP_012066827.1;Sm1021|WP_003527560.1;WSM1022|QKN15426.1
cluster427	3	P26388	GO:0045228; P:slime layer polysaccharide biosynthetic process; IEA:UniProtKB-UniPathway	WSM419|WP_162304692.1;Sm1021|WP_010975627.1;WSM1022|QKN17473.1
cluster428	3	Q0KBD2	GO:0005975; P:carbohydrate metabolic process; IEA:UniProtKB-KW	WSM419|WP_012066709.1;Sm1021|WP_010967129.1;WSM1022|QKN17952.1
cluster429	3	A7FD46	GO:0015970; P:guanosine tetraphosphate biosynthetic process; IEA:UniProtKB-UniPathway	WSM419|WP_018009496.1;Sm1021|WP_028006045.1;WSM1022|QKN13386.1
cluster430	3	B2UCA8	GO:0034194; P:D-galactonate catabolic process; IEA:UniProtKB-UniRule	WSM419|WP_011969235.1;Sm1021|WP_010975371.1;WSM1022|QKN17713.1
cluster431	3	N/A	N/A	WSM419|WP_011975011.1;Sm1021|WP_003529316.1;WSM1022|QKN13843.1
cluster432	3	Q9Y3E2	GO:0000981; F:DNA-binding transcription factor activity, RNA polymerase II-specific; ISM:NTNU_SB	WSM419|WP_003531391.1;Sm1021|WP_010969462.1;WSM1022|QKN14436.1
cluster433	3	N/A	N/A	WSM419|WP_011974307.1;Sm1021|WP_003531522.1;WSM1022|QKN13128.1
cluster434	3	A6U6K3	GO:0009245; P:lipid A biosynthetic process; IEA:UniProtKB-UniRule	WSM419|WP_011974630.1;Sm1021|WP_010968838.1;WSM1022|QKN13441.1
cluster435	3	O87389	GO:0043565; F:sequence-specific DNA binding; IEA:InterPro	WSM419|WP_012067493.1;Sm1021|WP_003536327.1;WSM1022|QKN16066.1
cluster436	3	N/A	N/A	WSM419|WP_011976146.1;Sm1021|WP_003534922.1;WSM1022|QKN14840.1
cluster437	3	Q92MF8	GO:0019243; P:methylglyoxal catabolic process to D-lactate via S-lactoyl-glutathione; IEA:InterPro	WSM419|WP_012066773.1;Sm1021|WP_003527442.1;WSM1022|QKN15368.1
cluster438	3	Q9ZD73	GO:0016787; F:hydrolase activity; IEA:InterPro	WSM419|WP_011975625.1;Sm1021|WP_003531477.1;WSM1022|QKN14401.1
cluster439	3	Q8ILQ7	GO:0004364; F:glutathione transferase activity; IDA:GeneDB	WSM419|WP_012061344.1;Sm1021|WP_010976098.1;WSM1022|QKN17046.1
cluster440	3	P38043	GO:0042128; P:nitrate assimilation; IEA:UniProtKB-KW	WSM419|WP_011969842.1;Sm1021|WP_010976273.1;WSM1022|QKN16863.1
cluster441	3	P42399	GO:0006865; P:amino acid transport; IEA:UniProtKB-KW	WSM419|WP_012061481.1;Sm1021|WP_003537167.1;WSM1022|QKN17520.1
cluster442	3	N/A	N/A	WSM419|WP_011975539.1;Sm1021|WP_003528075.1;WSM1022|QKN14252.1
cluster443	3	Q92N73	GO:0009156; P:ribonucleoside monophosphate biosynthetic process; IEA:UniProtKB-UniRule	WSM419|WP_011976384.1;Sm1021|WP_003532875.1;WSM1022|QKN15058.1
cluster444	3	Q92QG0	GO:0006412; P:translation; IEA:UniProtKB-UniRule	WSM419|WP_003536525.1;Sm1021|WP_003536525.1;WSM1022|QKN13988.1
cluster445	3	N/A	N/A	WSM419|WP_011975668.1;Sm1021|WP_010969467.1;WSM1022|QKN14445.1
cluster446	3	O67716	GO:0009088; P:threonine biosynthetic process; IEA:UniProtKB-UniRule	WSM419|WP_012067387.1;Sm1021|WP_003531790.1;WSM1022|QKN15954.1
cluster447	3	A1VR25	GO:0005975; P:carbohydrate metabolic process; IEA:UniProtKB-UniRule	WSM419|WP_012061497.1;Sm1021|WP_010975595.1;WSM1022|QKN17752.1
cluster448	3	N/A	N/A	WSM419|WP_011976346.1;Sm1021|WP_003537549.1;WSM1022|QKN15020.1
cluster449	3	N/A	N/A	WSM419|WP_011970016.1;Sm1021|WP_010967825.1;WSM1022|QKN18321.1
cluster450	3	Q926C0	GO:0004866; F:endopeptidase inhibitor activity; IEA:InterPro	WSM419|WP_012067157.1;Sm1021|WP_003530248.1;WSM1022|QKN15756.1
cluster451	3	O14841	GO:0006749; P:glutathione metabolic process; IBA:GO_Central	WSM419|WP_011969735.1;Sm1021|WP_010974950.1;WSM1022|QKN16760.1
cluster452	3	P30147	GO:0046487; P:glyoxylate metabolic process; IDA:FlyBase	WSM419|WP_011969936.1;Sm1021|WP_010976204.1;WSM1022|QKN16947.1
cluster453	3	A6UFA3	GO:0006177; P:GMP biosynthetic process; IEA:UniProtKB-UniRule	WSM419|WP_012067712.1;Sm1021|WP_010968497.1;WSM1022|QKN12976.1
cluster454	3	P29924	GO:0042773; P:ATP synthesis coupled electron transport; IEA:InterPro	WSM419|WP_011975093.1;Sm1021|WP_003531855.1;WSM1022|QKN13909.1
cluster455	3	N/A	N/A	WSM419|WP_011974328.1;Sm1021|WP_010968629.1;WSM1022|QKN13151.1
cluster456	3	P56891	GO:0019379; P:sulfate assimilation, phosphoadenylyl sulfate reduction by phosphoadenylyl-sulfate reductase (thioredoxin); IEA:UniProtKB-UniRule	WSM419|WP_011974761.1;Sm1021|WP_010968938.1;WSM1022|QKN13587.1
cluster457	3	N/A	N/A	WSM419|WP_011969614.1;Sm1021|WP_010975061.1;WSM1022|QKN16645.1
cluster458	3	P13295	GO:0009399; P:nitrogen fixation; IEA:UniProtKB-KW	WSM419|WP_011970070.1;Sm1021|WP_010967341.1;WSM1022|QKN18699.1
cluster459	3	Q52967	N/A	WSM419|WP_011974817.1;Sm1021|WP_003527382.1;WSM1022|QKN13640.1
cluster460	3	Q9Z3R7	GO:0055085; P:transmembrane transport; IEA:InterPro	WSM419|WP_011970933.1;Sm1021|WP_010967424.1;WSM1022|QKN18610.1
cluster461	3	Q51662	GO:0016966; F:nitric oxide reductase activity; IMP:CACAO	WSM419|WP_011970968.1;Sm1021|WP_010967673.1;WSM1022|QKN18463.1
cluster462	3	P44566	GO:0004252; F:serine-type endopeptidase activity; IEA:InterPro	WSM419|WP_012067569.1;Sm1021|WP_010968392.1;WSM1022|QKN16135.1
cluster463	3	P9WMZ2	GO:0008654; P:phospholipid biosynthetic process; IEA:UniProtKB-KW	WSM419|WP_012061518.1;Sm1021|WP_010975616.1;WSM1022|QKN17485.1
cluster464	3	Q92QH1	GO:0006412; P:translation; IEA:UniProtKB-UniRule	WSM419|WP_003507767.1;Sm1021|WP_003507767.1;WSM1022|QKN13977.1
cluster465	3	Q8XVS8	GO:0034194; P:D-galactonate catabolic process; IEA:UniProtKB-UniRule	WSM419|WP_011969230.1;Sm1021|WP_010967366.1;WSM1022|QKN18674.1
cluster466	3	N/A	N/A	WSM419|WP_012066900.1;Sm1021|WP_010970197.1;WSM1022|QKN15498.1
cluster467	3	Q8UC79	GO:0006777; P:Mo-molybdopterin cofactor biosynthetic process; IEA:UniProtKB-UniRule	WSM419|WP_012067108.1;Sm1021|WP_003528554.1;WSM1022|QKN15706.1
cluster468	3	P40950	GO:0003677; F:DNA binding; IEA:UniProtKB-KW	WSM419|WP_011969386.1;Sm1021|WP_010975245.1;WSM1022|QKN16438.1
cluster469	3	P94312	GO:0055085; P:transmembrane transport; IEA:InterPro	WSM419|WP_127580745.1;Sm1021|WP_010967867.1;WSM1022|QKN18301.1
cluster470	3	Q7LYX6	GO:0055085; P:transmembrane transport; IEA:InterPro	WSM419|WP_012061269.1;Sm1021|WP_003526374.1;WSM1022|QKN16968.1
cluster471	3	A6UB63	GO:0015940; P:pantothenate biosynthetic process; IEA:UniProtKB-UniRule	WSM419|WP_011976190.1;Sm1021|WP_010969736.1;WSM1022|QKN14879.1
cluster472	3	Q5AF03	GO:0019243; P:methylglyoxal catabolic process to D-lactate via S-lactoyl-glutathione; IDA:CGD	WSM419|WP_011969543.1;Sm1021|WP_041170061.1;WSM1022|QKN16584.1
cluster473	3	P14129	GO:0006412; P:translation; IEA:InterPro	WSM419|WP_012067656.1;Sm1021|WP_003534399.1;WSM1022|QKN12922.1
cluster474	3	N/A	N/A	WSM419|WP_012061363.1;Sm1021|WP_013850457.1;WSM1022|QKN17081.1
cluster475	3	N/A	N/A	WSM419|WP_012061368.1;Sm1021|WP_010975334.1;WSM1022|QKN16346.1
cluster476	3	A6U608	GO:0019299; P:rhamnose metabolic process; IEA:UniProtKB-UniRule	WSM419|WP_011974439.1;Sm1021|WP_003529957.1;WSM1022|QKN13256.1
cluster477	3	N/A	N/A	WSM419|WP_011969799.1;Sm1021|WP_003529414.1;WSM1022|QKN16819.1
cluster478	3	P44806	GO:0009244; P:lipopolysaccharide core region biosynthetic process; IEA:UniProtKB-UniPathway	WSM419|WP_011974628.1;Sm1021|WP_010968836.1;WSM1022|QKN13439.1
cluster479	3	P94528	GO:0008643; P:carbohydrate transport; IEA:UniProtKB-KW	WSM419|WP_011970436.1;Sm1021|WP_010975884.1;WSM1022|QKN17224.1
cluster480	3	Q59071	GO:0005886; C:plasma membrane; IEA:UniProtKB-SubCell	WSM419|WP_011975402.1;Sm1021|WP_010969300.1;WSM1022|QKN14178.1
cluster481	3	A6UCY0	N/A	WSM419|WP_012066896.1;Sm1021|WP_010970195.1;WSM1022|QKN15495.1
cluster482	3	C5PCN6	GO:0008235; F:metalloexopeptidase activity; IEA:InterPro	WSM419|WP_011969369.1;Sm1021|WP_010975258.1;WSM1022|QKN16421.1
cluster483	3	N/A	N/A	WSM419|WP_011971016.1;Sm1021|WP_010967845.1;WSM1022|QKN18005.1
cluster484	3	Q92MY3	GO:0019627; P:urea metabolic process; IEA:InterPro	WSM419|WP_012066602.1;Sm1021|WP_010969957.1;WSM1022|QKN15173.1
cluster485	3	P0A4Y5	GO:0005980; P:glycogen catabolic process; IEA:InterPro	WSM419|WP_012061347.1;Sm1021|WP_010976095.1;WSM1022|QKN17049.1
cluster486	3	N/A	N/A	WSM419|WP_011975993.1;Sm1021|WP_017265202.1;WSM1022|QKN14692.1
cluster487	3	P28342	GO:0009072; P:aromatic amino acid family metabolic process; IEA:InterPro	WSM419|WP_012067327.1;Sm1021|WP_010970529.1;WSM1022|QKN15908.1
cluster488	3	A6U6I1	GO:0000105; P:histidine biosynthetic process; IEA:UniProtKB-UniRule	WSM419|WP_011974609.1;Sm1021|WP_010968818.1;WSM1022|QKN13418.1
cluster489	3	Q52944	GO:0071973; P:bacterial-type flagellum-dependent cell motility; IEA:InterPro	WSM419|WP_011974466.1;Sm1021|WP_003529902.1;WSM1022|QKN13282.1
cluster490	3	P56894	GO:0032784; P:regulation of DNA-templated transcription, elongation; IEA:UniProtKB-UniRule	WSM419|WP_003529568.1;Sm1021|WP_003529568.1;WSM1022|QKN14192.1
cluster491	3	Q0BFU0	GO:0015407; F:monosaccharide-transporting ATPase activity; IEA:UniProtKB-EC	WSM419|WP_012061398.1;Sm1021|WP_003535549.1;WSM1022|QKN17094.1
cluster492	3	Q8VQK6	GO:0015031; P:protein transport; IEA:UniProtKB-KW	WSM419|WP_011970498.1;Sm1021|WP_010968089.1;WSM1022|QKN18766.1
cluster493	3	N/A	N/A	WSM419|WP_011976337.1;Sm1021|WP_010969828.1;WSM1022|QKN14998.1
cluster494	3	Q67N86	GO:0009102; P:biotin biosynthetic process; ISS:UniProtKB	WSM419|WP_011974407.1;Sm1021|WP_010968673.1;WSM1022|QKN13220.1
cluster495	3	Q9R9L6	GO:0008654; P:phospholipid biosynthetic process; IEA:UniProtKB-UniRule	WSM419|WP_012067174.1;Sm1021|WP_010970390.1;WSM1022|QKN15774.1
cluster496	3	A5ETG1	GO:0019243; P:methylglyoxal catabolic process to D-lactate via S-lactoyl-glutathione; IEA:InterPro	WSM419|WP_011970623.1;Sm1021|WP_013850510.1;WSM1022|QKN17129.1
cluster497	3	N/A	N/A	WSM419|WP_012061274.1;Sm1021|WP_010976177.1;WSM1022|QKN16974.1
cluster498	3	N/A	N/A	WSM419|WP_012061323.1;Sm1021|WP_010976116.1;WSM1022|QKN17027.1
cluster499	3	N/A	N/A	WSM419|WP_011969638.1;Sm1021|WP_013850162.1;WSM1022|QKN16663.1
cluster500	3	A6U7A8	GO:0008033; P:tRNA processing; IEA:UniProtKB-KW	WSM419|WP_033042599.1;Sm1021|WP_033044617.1;WSM1022|QKN13713.1
cluster501	3	N/A	N/A	WSM419|WP_011974480.1;Sm1021|WP_010968740.1;WSM1022|QKN13294.1
cluster502	3	P0A0J8	GO:0055085; P:transmembrane transport; IEA:InterPro	WSM419|WP_011970035.1;Sm1021|WP_010967098.1;WSM1022|QKN17922.1
cluster503	3	N/A	N/A	WSM419|WP_011975202.1;Sm1021|WP_003536742.1;WSM1022|QKN14017.1
cluster504	3	P75820	GO:0009254; P:peptidoglycan turnover; IBA:GO_Central	WSM419|WP_011976234.1;Sm1021|WP_010969755.1;WSM1022|QKN14905.1
cluster505	3	P77165	GO:0016903; F:oxidoreductase activity, acting on the aldehyde or oxo group of donors; IDA:EcoCyc	WSM419|WP_012061663.1;Sm1021|WP_010975761.1;WSM1022|QKN17344.1
cluster506	3	Q57341	GO:0055085; P:transmembrane transport; IEA:InterPro	WSM419|WP_011969594.1;Sm1021|WP_010975067.1;WSM1022|QKN16634.1
cluster507	3	Q0RAT5	GO:0015595; F:spermidine-importing ATPase activity; IEA:InterPro	WSM419|WP_011976079.1;Sm1021|WP_010969668.1;WSM1022|QKN14775.1
cluster508	3	Q9I1M1	GO:0007584; P:response to nutrient; IBA:GO_Central	WSM419|WP_012067042.1;Sm1021|WP_010970298.1;WSM1022|QKN15638.1
cluster509	3	N/A	N/A	WSM419|WP_011969628.1;Sm1021|WP_010975055.1;WSM1022|QKN16653.1
cluster510	3	P0ACM2	GO:0006351; P:transcription, DNA-templated; ISS:EcoCyc	WSM419|WP_011970124.1;Sm1021|WP_013845097.1;WSM1022|QKN17942.1
cluster511	3	N/A	N/A	WSM419|WP_011969470.1;Sm1021|WP_010975183.1;WSM1022|QKN16501.1
cluster512	3	Q9HU78	GO:0045892; P:negative regulation of transcription, DNA-templated; IBA:GO_Central	WSM419|WP_011970986.1;Sm1021|WP_010967212.1;WSM1022|QKN18792.1
cluster513	3	N/A	N/A	WSM419|WP_011969592.1;Sm1021|WP_010975069.1;WSM1022|QKN16632.1
cluster514	3	N/A	N/A	WSM419|WP_012066555.1;Sm1021|WP_003536354.1;WSM1022|QKN15131.1
cluster515	3	N/A	N/A	WSM419|WP_162304789.1;Sm1021|WP_017270030.1;WSM1022|QKN17153.1
cluster516	3	P65871	GO:0008616; P:queuosine biosynthetic process; IEA:UniProtKB-KW	WSM419|WP_012061848.1;Sm1021|WP_003528526.1;WSM1022|QKN17744.1
cluster517	3	P44933	GO:0006813; P:potassium ion transport; IEA:UniProtKB-KW	WSM419|WP_024312313.1;Sm1021|WP_010968833.1;WSM1022|QKN13435.1
cluster518	3	P09820	GO:0009399; P:nitrogen fixation; IEA:UniProtKB-KW	WSM419|WP_011970922.1;Sm1021|WP_003532765.1;WSM1022|QKN18600.1
cluster519	3	A0B9D8	GO:0000162; P:tryptophan biosynthetic process; IEA:UniProtKB-UniRule	WSM419|WP_018010902.1;Sm1021|WP_041170058.1;WSM1022|QKN16672.1
cluster520	3	N/A	N/A	WSM419|WP_011975199.1;Sm1021|WP_003537409.1;WSM1022|QKN14014.1
cluster521	3	Q6D3B2	GO:0055085; P:transmembrane transport; IEA:InterPro	WSM419|WP_012067068.1;Sm1021|WP_010970321.1;WSM1022|QKN15668.1
cluster522	3	P77161	GO:0009436; P:glyoxylate catabolic process; IMP:EcoCyc	WSM419|WP_024310696.1;Sm1021|WP_010967128.1;WSM1022|QKN17951.1
cluster523	3	Q55786	GO:0042558; P:pteridine-containing compound metabolic process; IEA:InterPro	WSM419|WP_011975909.1;Sm1021|WP_003530700.1;WSM1022|QKN14611.1
cluster524	3	Q8GAI8	GO:0019608; P:nicotine catabolic process; IEA:UniProtKB-UniPathway	WSM419|WP_011970144.1;Sm1021|WP_010967140.1;WSM1022|QKN17963.1
cluster525	3	N/A	N/A	WSM419|WP_003527087.1;Sm1021|WP_003527087.1;WSM1022|QKN13339.1
cluster526	3	P37419	GO:0019518; P:L-threonine catabolic process to glycine; IEA:UniProtKB-UniRule	WSM419|WP_011976354.1;Sm1021|WP_010969853.1;WSM1022|QKN15028.1
cluster527	3	Q04983	GO:0006571; P:tyrosine biosynthetic process; IGI:UniProtKB	WSM419|WP_012066770.1;Sm1021|WP_013844824.1;WSM1022|QKN15365.1
cluster528	3	N/A	N/A	WSM419|WP_012061622.1;Sm1021|WP_010975720.1;WSM1022|QKN17383.1
cluster529	3	Q1CBH3	GO:0001407; P:glycerophosphodiester transmembrane transport; IEA:InterPro	WSM419|WP_011970434.1;Sm1021|WP_004434537.1;WSM1022|QKN17226.1
cluster530	3	Q9HUI8	GO:0019545; P:arginine catabolic process to succinate; IMP:UniProtKB	WSM419|WP_011974390.1;Sm1021|WP_010968665.1;WSM1022|QKN13211.1
cluster531	3	P75874	GO:0048037; F:cofactor binding; IEA:InterPro	WSM419|WP_024311658.1;Sm1021|WP_003529220.1;WSM1022|QKN13882.1
cluster532	3	O34660	GO:0006081; P:cellular aldehyde metabolic process; IEA:InterPro	WSM419|WP_012067376.1;Sm1021|WP_013844936.1;WSM1022|QKN15942.1
cluster533	3	N/A	N/A	WSM419|WP_024311637.1;Sm1021|WP_010969643.1;WSM1022|QKN14674.1
cluster534	3	N/A	N/A	WSM419|WP_011975681.1;Sm1021|WP_003532990.1;WSM1022|QKN14461.1
cluster535	3	O52063	GO:0019381; P:atrazine catabolic process; IEA:UniProtKB-UniPathway	WSM419|WP_011970603.1;Sm1021|WP_010970063.1;WSM1022|QKN15304.1
cluster536	3	Q8VV01	GO:0003700; F:DNA-binding transcription factor activity; IEA:InterPro	WSM419|WP_012067058.1;Sm1021|WP_003535703.1;WSM1022|QKN15656.1
cluster537	3	Q52999	GO:0035556; P:intracellular signal transduction; IEA:InterPro	WSM419|WP_011976124.1;Sm1021|WP_014526933.1;WSM1022|QKN14815.1
cluster538	3	Q9F9B0	GO:0015407; F:monosaccharide-transporting ATPase activity; IEA:UniProtKB-EC	WSM419|WP_011970636.1;Sm1021|WP_010967035.1;WSM1022|QKN17856.1
cluster539	3	A6U9C1	GO:0006048; P:UDP-N-acetylglucosamine biosynthetic process; IEA:UniProtKB-UniPathway	WSM419|WP_011975561.1;Sm1021|WP_003533259.1;WSM1022|QKN14274.1
cluster540	3	P77735	GO:0006772; P:thiamine metabolic process; EXP:EcoliWiki	WSM419|WP_012067691.1;Sm1021|WP_010968480.1;WSM1022|QKN12957.1
cluster541	3	N/A	N/A	WSM419|WP_011974649.1;Sm1021|WP_010968853.1;WSM1022|QKN13459.1
cluster542	3	Q52871	N/A	WSM419|WP_011976123.1;Sm1021|WP_010969697.1;WSM1022|QKN14814.1
cluster543	3	Q9RT63	GO:0008094; F:DNA-dependent ATPase activity; IDA:UniProtKB	WSM419|WP_011976127.1;Sm1021|WP_014529331.1;WSM1022|QKN16273.1
cluster544	3	P54988	GO:0003700; F:DNA-binding transcription factor activity; IEA:InterPro	WSM419|WP_011970943.1;Sm1021|WP_010967416.1;WSM1022|QKN18618.1
cluster545	3	N/A	N/A	WSM419|WP_011974978.1;Sm1021|WP_003531611.1;WSM1022|QKN13807.1
cluster546	3	O29701	GO:0050270; F:S-adenosylhomocysteine deaminase activity; IEA:UniProtKB-UniRule	WSM419|WP_011970602.1;Sm1021|WP_010970064.1;WSM1022|QKN15305.1
cluster547	3	O32156	GO:0005886; C:plasma membrane; IEA:UniProtKB-SubCell	WSM419|WP_012066538.1;Sm1021|WP_010975124.1;WSM1022|QKN16566.1
cluster548	3	O30569	GO:0006260; P:DNA replication; IEA:UniProtKB-KW	WSM419|WP_024311935.1;Sm1021|WP_010968922.1;WSM1022|QKN13550.1
cluster549	3	Q9VWP4	GO:0006790; P:sulfur compound metabolic process; ISS:FlyBase	WSM419|WP_018210666.1;Sm1021|WP_041170006.1;WSM1022|QKN18089.1
cluster550	3	Q52881	GO:0007165; P:signal transduction; IEA:InterPro	WSM419|WP_024324555.1;Sm1021|WP_003529946.1;WSM1022|QKN13262.1
cluster551	3	N/A	N/A	WSM419|WP_011975274.1;Sm1021|WP_003537445.1;WSM1022|QKN14089.1
cluster552	3	Q8X6W1	GO:0015833; P:peptide transport; IEA:InterPro	WSM419|WP_011969656.1;Sm1021|WP_010975031.1;WSM1022|QKN16679.1
cluster553	3	Q40648	GO:0034765; P:regulation of ion transmembrane transport; IEA:UniProtKB-KW	WSM419|WP_011970500.1;Sm1021|WP_010968087.1;WSM1022|QKN18764.1
cluster554	3	N/A	N/A	WSM419|WP_012067717.1;Sm1021|WP_010968501.1;WSM1022|QKN12979.1
cluster555	3	B0BNC9	GO:0016491; F:oxidoreductase activity; IEA:UniProtKB-KW	WSM419|WP_024324138.1;Sm1021|WP_010969943.1;WSM1022|QKN15157.1
cluster556	3	N/A	N/A	WSM419|WP_011976325.1;Sm1021|WP_010969820.1;WSM1022|QKN14987.1
cluster557	3	Q4LAJ9	GO:0006355; P:regulation of transcription, DNA-templated; IEA:InterPro	WSM419|WP_024310886.1;Sm1021|WP_003529672.1;WSM1022|QKN15846.1
cluster558	3	Q9HU78	GO:0045892; P:negative regulation of transcription, DNA-templated; IBA:GO_Central	WSM419|WP_012066801.1;Sm1021|WP_003527510.1;WSM1022|QKN15399.1
cluster559	3	O87386	GO:0046653; P:tetrahydrofolate metabolic process; IEA:InterPro	WSM419|WP_012067490.1;Sm1021|WP_010968344.1;WSM1022|QKN16063.1
cluster560	3	P77625	GO:0005975; P:carbohydrate metabolic process; IEA:UniProtKB-KW	WSM419|WP_011969876.1;Sm1021|WP_010976241.1;WSM1022|QKN16897.1
cluster561	3	F0KFI5	GO:0009437; P:carnitine metabolic process; IEA:UniProtKB-UniPathway	WSM419|WP_011970764.1;Sm1021|WP_010967390.1;WSM1022|QKN18041.1
cluster562	3	N/A	N/A	WSM419|WP_012066888.1;Sm1021|WP_003536028.1;WSM1022|QKN15487.1
cluster563	3	P33694	GO:0000271; P:polysaccharide biosynthetic process; IEA:UniProtKB-KW	WSM419|WP_012061865.1;Sm1021|WP_010975918.1;WSM1022|QKN17195.1
cluster564	3	Q52982	GO:1902600; P:proton transmembrane transport; IEA:InterPro	WSM419|WP_012067024.1;Sm1021|WP_003528836.1;WSM1022|QKN15619.1
cluster565	3	A6U8K4	GO:0044210; P:'de novo' CTP biosynthetic process; IEA:UniProtKB-UniPathway	WSM419|WP_011975303.1;Sm1021|WP_003534989.1;WSM1022|QKN14116.1
cluster566	3	N/A	N/A	WSM419|WP_012061925.1;Sm1021|WP_014527380.1;WSM1022|QKN17661.1
cluster567	3	N/A	N/A	WSM419|WP_012061414.1;Sm1021|WP_003535943.1;WSM1022|QKN17109.1
cluster568	3	D5AKX9	GO:0009058; P:biosynthetic process; IEA:InterPro	WSM419|WP_012061774.1;Sm1021|WP_010975808.1;WSM1022|QKN17301.1
cluster569	3	Q8YHB5	GO:0006457; P:protein folding; IEA:InterPro	WSM419|WP_011975427.1;Sm1021|WP_003529604.1;WSM1022|QKN14202.1
cluster570	3	Q1RKC5	GO:0046677; P:response to antibiotic; IEA:UniProtKB-KW	WSM419|WP_011975149.1;Sm1021|WP_010969182.1;WSM1022|QKN13953.1
cluster571	3	P26503	GO:0000271; P:polysaccharide biosynthetic process; IEA:UniProtKB-KW	WSM419|WP_012061852.1;Sm1021|WP_010975903.1;WSM1022|QKN17208.1
cluster572	3	P33916	GO:0035672; P:oligopeptide transmembrane transport; IDA:EcoCyc	WSM419|WP_011969770.1;Sm1021|WP_010976338.1;WSM1022|QKN16794.1
cluster573	3	N/A	N/A	WSM419|WP_011976111.1;Sm1021|WP_010975330.1;WSM1022|QKN16350.1
cluster574	3	A6V8R6	GO:0042780; P:tRNA 3'-end processing; IEA:UniProtKB-UniRule	WSM419|WP_012067662.1;Sm1021|WP_010968458.1;WSM1022|QKN12929.1
cluster575	3	N/A	N/A	WSM419|WP_011976178.1;Sm1021|WP_003536241.1;WSM1022|QKN14866.1
cluster576	3	Q1AS06	GO:0015595; F:spermidine-importing ATPase activity; IEA:InterPro	WSM419|WP_024311608.1;Sm1021|WP_051076795.1;WSM1022|QKN18253.1
cluster577	3	Q92NM3	GO:0015250; F:water channel activity; IEA:UniProtKB-UniRule	WSM419|WP_011976208.1;Sm1021|WP_010969745.1;WSM1022|QKN14889.1
cluster578	3	Q4K681	GO:0015595; F:spermidine-importing ATPase activity; IEA:InterPro	WSM419|WP_011970932.1;Sm1021|WP_010967425.1;WSM1022|QKN18609.1
cluster579	3	N/A	N/A	WSM419|WP_011974826.1;Sm1021|WP_003527373.1;WSM1022|QKN13649.1
cluster580	3	N/A	N/A	WSM419|WP_012066947.1;Sm1021|WP_010970228.1;WSM1022|QKN15546.1
cluster581	3	P51981	GO:0009254; P:peptidoglycan turnover; IEA:UniProtKB-UniPathway	WSM419|WP_011975705.1;Sm1021|WP_010969505.1;WSM1022|QKN14485.1
cluster582	3	A6UDA0	GO:0006430; P:lysyl-tRNA aminoacylation; IEA:UniProtKB-UniRule	WSM419|WP_012067015.1;Sm1021|WP_003528855.1;WSM1022|QKN15611.1
cluster583	3	N/A	N/A	WSM419|WP_011974494.1;Sm1021|WP_003529852.1;WSM1022|QKN13308.1
cluster584	3	P45024	GO:0006865; P:amino acid transport; IEA:UniProtKB-KW	WSM419|WP_012067343.1;Sm1021|WP_003535753.1;WSM1022|QKN15916.1
cluster585	3	O28555	GO:0009099; P:valine biosynthetic process; IEA:UniProtKB-UniPathway	WSM419|WP_003534906.1;Sm1021|WP_003534906.1;WSM1022|QKN14830.1
cluster586	3	N/A	N/A	WSM419|WP_011969441.1;Sm1021|WP_003525746.1;WSM1022|QKN16474.1
cluster587	3	Q92Q99	GO:0019294; P:keto-3-deoxy-D-manno-octulosonic acid biosynthetic process; IEA:UniProtKB-UniRule	WSM419|WP_018208629.1;Sm1021|WP_013844311.1;WSM1022|QKN16248.1
cluster588	3	P03028	GO:0000160; P:phosphorelay signal transduction system; IEA:UniProtKB-KW	WSM419|WP_011970924.1;Sm1021|WP_010967431.1;WSM1022|QKN18602.1
cluster589	3	Q9D1I5	GO:0046491; P:L-methylmalonyl-CoA metabolic process; ISO:MGI	WSM419|WP_011975098.1;Sm1021|WP_010969152.1;WSM1022|QKN13914.1
cluster590	3	P0CAV7	GO:0007059; P:chromosome segregation; IEA:UniProtKB-KW	WSM419|WP_012067407.1;Sm1021|WP_010970583.1;WSM1022|QKN15973.1
cluster591	3	N/A	N/A	WSM419|WP_011976134.1;Sm1021|WP_003533855.1;WSM1022|QKN14825.1
cluster592	3	P39197	GO:0006085; P:acetyl-CoA biosynthetic process; IEA:UniProtKB-UniPathway	WSM419|WP_012061785.1;Sm1021|WP_010975816.1;WSM1022|QKN17293.1
cluster593	3	Q7CQE0	GO:0002949; P:tRNA threonylcarbamoyladenosine modification; IEA:InterPro	WSM419|WP_011974252.1;Sm1021|WP_010968552.1;WSM1022|QKN13063.1
cluster594	3	N/A	N/A	WSM419|WP_011974788.1;Sm1021|WP_003537244.1;WSM1022|QKN13614.1
cluster595	3	Q9Z3S2	GO:0006098; P:pentose-phosphate shunt; IEA:UniProtKB-UniRule	WSM419|WP_011974509.1;Sm1021|WP_003527054.1;WSM1022|QKN13322.1
cluster596	3	A6U6I5	GO:0042026; P:protein refolding; IEA:UniProtKB-UniRule	WSM419|WP_011974613.1;Sm1021|WP_010968823.1;WSM1022|QKN13422.1
cluster597	3	N/A	N/A	WSM419|WP_028054066.1;Sm1021|WP_013844102.1;WSM1022|QKN13498.1
cluster598	3	N/A	N/A	WSM419|WP_012067393.1;Sm1021|WP_017264986.1;WSM1022|QKN15959.1
cluster599	3	P72171	GO:0006593; P:ornithine catabolic process; IMP:PseudoCAP	WSM419|WP_011969985.1;Sm1021|WP_010967763.1;WSM1022|QKN18385.1
cluster600	3	N/A	N/A	WSM419|WP_011976119.1;Sm1021|WP_010969693.1;WSM1022|QKN14810.1
cluster601	3	P63419	GO:0016746; F:transferase activity, transferring acyl groups; IEA:UniProtKB-KW	WSM419|WP_011975559.1;Sm1021|WP_010969374.1;WSM1022|QKN14272.1
cluster602	3	N/A	N/A	WSM419|WP_012067588.1;Sm1021|WP_010968408.1;WSM1022|QKN16155.1
cluster603	3	N/A	N/A	WSM419|WP_011975907.1;Sm1021|WP_010969605.1;WSM1022|QKN14609.1
cluster604	3	N/A	N/A	WSM419|WP_011975832.1;Sm1021|WP_003536844.1;WSM1022|QKN14554.1
cluster605	3	N/A	N/A	WSM419|WP_011969220.1;Sm1021|WP_010975393.1;WSM1022|QKN17690.1
cluster606	3	Q82CM5	GO:0015407; F:monosaccharide-transporting ATPase activity; IEA:UniProtKB-EC	WSM419|WP_011970148.1;Sm1021|WP_010967144.1;WSM1022|QKN17967.1
cluster607	3	P18398	GO:0009399; P:nitrogen fixation; IEA:UniProtKB-KW	WSM419|WP_011970729.1;Sm1021|WP_010967638.1;WSM1022|QKN18498.1
cluster608	3	P0A5N9	N/A	WSM419|WP_012066948.1;Sm1021|WP_010970229.1;WSM1022|QKN15547.1
cluster609	3	N/A	N/A	WSM419|WP_024312083.1;Sm1021|WP_010967020.1;WSM1022|QKN17835.1
cluster610	3	N/A	N/A	WSM419|WP_011974893.1;Sm1021|WP_003527272.1;WSM1022|QKN13726.1
cluster611	3	N/A	N/A	WSM419|WP_011970189.1;Sm1021|WP_017269715.1;WSM1022|QKN18181.1
cluster612	3	N/A	N/A	WSM419|WP_011969546.1;Sm1021|WP_010975105.1;WSM1022|QKN16587.1
cluster613	3	O08455	GO:0005886; C:plasma membrane; IEA:UniProtKB-SubCell	WSM419|WP_011975072.1;Sm1021|WP_010969143.1;WSM1022|QKN13894.1
cluster614	3	Q92PC8	GO:0009236; P:cobalamin biosynthetic process; IDA:UniProtKB	WSM419|WP_011975712.1;Sm1021|WP_010969508.1;WSM1022|QKN14492.1
cluster615	3	Q2KBP6	GO:0005886; C:plasma membrane; IEA:UniProtKB-SubCell	WSM419|WP_011974704.1;Sm1021|WP_010968896.1;WSM1022|QKN13514.1
cluster616	3	N/A	N/A	WSM419|WP_012061349.1;Sm1021|WP_010976093.1;WSM1022|QKN17051.1
cluster617	3	P0AF30	GO:0006355; P:regulation of transcription, DNA-templated; IEA:InterPro	WSM419|WP_012061283.1;Sm1021|WP_010976169.1;WSM1022|QKN16984.1
cluster618	3	N/A	N/A	WSM419|WP_011976407.1;Sm1021|WP_010969886.1;WSM1022|QKN15080.1
cluster619	3	N/A	N/A	WSM419|WP_011969218.1;Sm1021|WP_010975395.1;WSM1022|QKN17688.1
cluster620	3	Q8TPA6	GO:0006874; P:cellular calcium ion homeostasis; IBA:GO_Central	WSM419|WP_012061691.1;Sm1021|WP_010975792.1;WSM1022|QKN17316.1
cluster621	3	N/A	N/A	WSM419|WP_011975022.1;Sm1021|WP_010969116.1;WSM1022|QKN13857.1
cluster622	3	P0A2J8	GO:0055085; P:transmembrane transport; IEA:InterPro	WSM419|WP_011969483.1;Sm1021|WP_010975171.1;WSM1022|QKN16514.1
cluster623	3	Q92Y27	GO:0050661; F:NADP binding; IEA:UniProtKB-UniRule	WSM419|WP_011970175.1;Sm1021|WP_010968017.1;WSM1022|QKN18163.1
cluster624	3	A1AXZ2	GO:0046294; P:formaldehyde catabolic process; IEA:InterPro	WSM419|WP_011969577.1;Sm1021|WP_013850139.1;WSM1022|QKN16618.1
cluster625	3	P0AFN8	GO:0055085; P:transmembrane transport; IEA:InterPro	WSM419|WP_011975755.1;Sm1021|WP_003535321.1;WSM1022|QKN14537.1
cluster626	3	Q67P59	GO:0009089; P:lysine biosynthetic process via diaminopimelate; IEA:UniProtKB-UniPathway	WSM419|WP_011969619.1;Sm1021|WP_010975057.1;WSM1022|QKN16650.1
cluster627	3	P41032	GO:0015419; F:ATPase-coupled sulfate transmembrane transporter activity; IEA:InterPro	WSM419|WP_018209856.1;Sm1021|WP_010975580.1;WSM1022|QKN17525.1
cluster628	3	N/A	N/A	WSM419|WP_011974896.1;Sm1021|WP_010969036.1;WSM1022|QKN13730.1
cluster629	3	Q7MD16	GO:0000155; F:phosphorelay sensor kinase activity; IEA:InterPro	WSM419|WP_011969400.1;Sm1021|WP_010975234.1;WSM1022|QKN16449.1
cluster630	3	P0DOV6	GO:0046872; F:metal ion binding; IEA:UniProtKB-KW	WSM419|WP_012067524.1;Sm1021|WP_010968359.1;WSM1022|QKN16089.1
cluster631	3	N/A	N/A	WSM419|WP_011975721.1;Sm1021|WP_003535074.1;WSM1022|QKN14505.1
cluster632	3	P74068	GO:0015341; F:zinc efflux active transmembrane transporter activity; IBA:GO_Central	WSM419|WP_012066517.1;Sm1021|WP_015445637.1;WSM1022|QKN15097.1
cluster633	3	O51924	GO:0055085; P:transmembrane transport; IEA:InterPro	WSM419|WP_012061489.1;Sm1021|WP_010975588.1;WSM1022|QKN17512.1
cluster634	3	P56888	GO:0019253; P:reductive pentose-phosphate cycle; IEA:UniProtKB-UniPathway	WSM419|WP_011969555.1;Sm1021|WP_010975101.1;WSM1022|QKN16597.1
cluster635	3	N/A	N/A	WSM419|WP_011975862.1;Sm1021|WP_010969566.1;WSM1022|QKN14569.1
cluster636	3	N/A	N/A	WSM419|WP_012067761.1;Sm1021|WP_010968525.1;WSM1022|QKN13020.1
cluster637	3	N/A	N/A	WSM419|WP_011970036.1;Sm1021|WP_010967147.1;WSM1022|QKN17971.1
cluster638	3	N/A	N/A	WSM419|WP_012061893.1;Sm1021|WP_033052152.1;WSM1022|QKN17558.1
cluster639	3	P0ACM2	GO:0006351; P:transcription, DNA-templated; ISS:EcoCyc	WSM419|WP_011969662.1;Sm1021|WP_003532175.1;WSM1022|QKN16685.1
cluster640	3	P55037	GO:0097054; P:L-glutamate biosynthetic process; IEA:UniProtKB-UniPathway	WSM419|WP_012066927.1;Sm1021|WP_010970207.1;WSM1022|QKN15525.1
cluster641	3	Q5LLW7	GO:0052890; F:oxidoreductase activity, acting on the CH-CH group of donors, with a flavin as acceptor; IDA:UniProtKB	WSM419|WP_011974690.1;Sm1021|WP_010968884.1;WSM1022|QKN13501.1
cluster642	3	A6UE44	GO:0006364; P:rRNA processing; IEA:InterPro	WSM419|WP_024310897.1;Sm1021|WP_010970516.1;WSM1022|QKN15887.1
cluster643	3	N/A	N/A	WSM419|WP_164923102.1;Sm1021|WP_010969759.1;WSM1022|QKN14911.1
cluster644	3	Q9RR81	GO:0015940; P:pantothenate biosynthetic process; IBA:GO_Central	WSM419|WP_012061913.1;Sm1021|WP_010975441.1;WSM1022|QKN17648.1
cluster645	3	O31196	GO:0019557; P:histidine catabolic process to glutamate and formate; IEA:UniProtKB-UniPathway	WSM419|WP_012061589.1;Sm1021|WP_014527217.1;WSM1022|QKN17414.1
cluster646	3	P65876	GO:0009401; P:phosphoenolpyruvate-dependent sugar phosphotransferase system; IEA:UniProtKB-KW	WSM419|WP_012067453.1;Sm1021|WP_013844956.1;WSM1022|QKN16018.1
cluster647	3	Q7AKG9	GO:0006979; P:response to oxidative stress; IDA:UniProtKB	WSM419|WP_024310744.1;Sm1021|WP_010969891.1;WSM1022|QKN15086.1
cluster648	3	O35010	GO:0071555; P:cell wall organization; IEA:UniProtKB-KW	WSM419|WP_024311310.1;Sm1021|WP_010968389.1;WSM1022|QKN16129.1
cluster649	3	P56909	GO:0048038; F:quinone binding; IEA:UniProtKB-KW	WSM419|WP_011975086.1;Sm1021|WP_010969146.1;WSM1022|QKN13901.1
cluster650	3	A6UE43	GO:0006412; P:translation; IEA:UniProtKB-UniRule	WSM419|WP_012067304.1;Sm1021|WP_003529742.1;WSM1022|QKN15886.1
cluster651	3	A6UF26	GO:0042274; P:ribosomal small subunit biogenesis; IEA:UniProtKB-UniRule	WSM419|WP_012067636.1;Sm1021|WP_003534362.1;WSM1022|QKN12903.1
cluster652	3	A6U5D1	GO:0006412; P:translation; IEA:UniProtKB-UniRule	WSM419|WP_011974216.1;Sm1021|WP_010968533.1;WSM1022|QKN13028.1
cluster653	3	P37641	GO:0006351; P:transcription, DNA-templated; ISS:EcoCyc	WSM419|WP_011974279.1;Sm1021|WP_003527624.1;WSM1022|QKN13088.1
cluster654	3	N/A	N/A	WSM419|WP_012067145.1;Sm1021|WP_010970375.1;WSM1022|QKN15744.1
cluster655	3	Q03638	GO:0009435; P:NAD biosynthetic process; IEA:UniProtKB-UniRule	WSM419|WP_011975715.1;Sm1021|WP_010969513.1;WSM1022|QKN14497.1
cluster656	3	N/A	N/A	WSM419|WP_012066953.1;Sm1021|WP_010970233.1;WSM1022|QKN15552.1
cluster657	3	P76079	GO:0010124; P:phenylacetate catabolic process; IMP:UniProtKB	WSM419|WP_011969776.1;Sm1021|WP_010976334.1;WSM1022|QKN16800.1
cluster658	3	P30791	GO:0006355; P:regulation of transcription, DNA-templated; IEA:InterPro	WSM419|WP_011975026.1;Sm1021|WP_003529274.1;WSM1022|QKN13862.1
cluster659	3	Q8YDG6	GO:0055085; P:transmembrane transport; IEA:InterPro	WSM419|WP_012066659.1;Sm1021|WP_010970008.1;WSM1022|QKN15239.1
cluster660	3	Q52883	GO:0006935; P:chemotaxis; IEA:UniProtKB-UniRule	WSM419|WP_011974448.1;Sm1021|WP_010968720.1;WSM1022|QKN13264.1
cluster661	3	P9WMZ2	GO:0008654; P:phospholipid biosynthetic process; IEA:UniProtKB-KW	WSM419|WP_012061645.1;Sm1021|WP_164821136.1;WSM1022|QKN17360.1
cluster662	3	N/A	N/A	WSM419|WP_012066811.1;Sm1021|WP_003527528.1;WSM1022|QKN15409.1
cluster663	3	N/A	N/A	WSM419|WP_011970711.1;Sm1021|WP_010970049.1;WSM1022|QKN15287.1
cluster664	3	Q9QXU2	GO:0006119; P:oxidative phosphorylation; IEA:Ensembl	WSM419|WP_018012188.1;Sm1021|WP_013844113.1;WSM1022|QKN13534.1
cluster665	3	N/A	N/A	WSM419|WP_012066986.1;Sm1021|WP_010970258.1;WSM1022|QKN15582.1
cluster666	3	N/A	N/A	WSM419|WP_012067062.1;Sm1021|WP_010970315.1;WSM1022|QKN15662.1
cluster667	3	Q92V27	N/A	WSM419|WP_012061657.1;Sm1021|WP_003528984.1;WSM1022|QKN17350.1
cluster668	3	Q6GH45	GO:0046677; P:response to antibiotic; IEA:UniProtKB-KW	WSM419|WP_011970745.1;Sm1021|WP_010969091.1;WSM1022|QKN13819.1
cluster669	3	N/A	N/A	WSM419|WP_011975850.1;Sm1021|WP_010969560.1;WSM1022|QKN14564.1
cluster670	3	P95631	GO:0006979; P:response to oxidative stress; IEA:InterPro	WSM419|WP_011974588.1;Sm1021|WP_010968798.1;WSM1022|QKN13395.1
cluster671	3	N/A	N/A	WSM419|WP_012061299.1;Sm1021|WP_010976148.1;WSM1022|QKN17002.1
cluster672	3	H9N291	GO:0055114; P:oxidation-reduction process; IDA:UniProtKB	WSM419|WP_011970672.1;Sm1021|WP_010967786.1;WSM1022|QKN18361.1
cluster673	3	Q8ZPK4	GO:0031460; P:glycine betaine transport; IEA:InterPro	WSM419|WP_011969992.1;Sm1021|WP_010967770.1;WSM1022|QKN18378.1
cluster674	3	P27457	GO:0046274; P:lignin catabolic process; IEA:UniProtKB-KW	WSM419|WP_011974972.1;Sm1021|WP_010969082.1;WSM1022|QKN13801.1
cluster675	3	Q52812	GO:0006865; P:amino acid transport; IEA:UniProtKB-KW	WSM419|WP_011975279.1;Sm1021|WP_003535031.1;WSM1022|QKN14097.1
cluster676	3	A6U8E2	GO:0006541; P:glutamine metabolic process; IEA:UniProtKB-KW	WSM419|WP_162142250.1;Sm1021|WP_162098018.1;WSM1022|QKN14062.1
cluster677	3	N/A	N/A	WSM419|WP_012061409.1;Sm1021|WP_010976015.1;WSM1022|QKN17104.1
cluster678	3	P44480	GO:0008152; P:metabolic process; IEA:UniProtKB-KW	WSM419|WP_012066687.1;Sm1021|WP_010970026.1;WSM1022|QKN15264.1
cluster679	3	N/A	N/A	WSM419|WP_012067620.1;Sm1021|WP_003533439.1;WSM1022|QKN16187.1
cluster680	3	N/A	N/A	WSM419|WP_164923158.1;Sm1021|WP_162145509.1;WSM1022|QKN18797.1
cluster681	3	A6UEE2	GO:0006429; P:leucyl-tRNA aminoacylation; IEA:UniProtKB-UniRule	WSM419|WP_012067403.1;Sm1021|WP_010970579.1;WSM1022|QKN15969.1
cluster682	3	P24205	GO:0009103; P:lipopolysaccharide biosynthetic process; IEA:UniProtKB-UniPathway	WSM419|WP_011975875.1;Sm1021|WP_013844587.1;WSM1022|QKN16263.1
cluster683	3	Q9I1L9	GO:0006096; P:glycolytic process; IEA:UniProtKB-KW	WSM419|WP_012067044.1;Sm1021|WP_010970300.1;WSM1022|QKN15640.1
cluster684	3	P14176	GO:0006972; P:hyperosmotic response; IDA:EcoCyc	WSM419|WP_012066804.1;Sm1021|WP_010970142.1;WSM1022|QKN15402.1
cluster685	3	N/A	N/A	WSM419|WP_011975939.1;Sm1021|WP_010969632.1;WSM1022|QKN14651.1
cluster686	3	P33692	GO:0000271; P:polysaccharide biosynthetic process; IEA:UniProtKB-KW	WSM419|WP_127587899.1;Sm1021|WP_010975916.1;WSM1022|QKN17743.1
cluster687	3	Q54YZ9	GO:0071474; P:cellular hyperosmotic response; IBA:GO_Central	WSM419|WP_011969584.1;Sm1021|WP_010975075.1;WSM1022|QKN16625.1
cluster688	3	N/A	N/A	WSM419|WP_012066748.1;Sm1021|WP_010970093.1;WSM1022|QKN15341.1
cluster689	3	N/A	N/A	WSM419|WP_011970069.1;Sm1021|WP_010967340.1;WSM1022|QKN18700.1
cluster690	3	N/A	N/A	WSM419|WP_012067422.1;Sm1021|WP_010968291.1;WSM1022|QKN15988.1
cluster691	3	O32151	GO:0022857; F:transmembrane transporter activity; IEA:InterPro	WSM419|WP_011976291.1;Sm1021|WP_010969795.1;WSM1022|QKN14953.1
cluster692	3	P0AFQ0	GO:0055085; P:transmembrane transport; IEA:InterPro	WSM419|WP_011969563.1;Sm1021|WP_003528734.1;WSM1022|QKN16604.1
cluster693	3	Q9EXU8	GO:0018189; P:pyrroloquinoline quinone biosynthetic process; IEA:UniProtKB-UniRule	WSM419|WP_011969547.1;Sm1021|WP_003528706.1;WSM1022|QKN16588.1
cluster694	3	N/A	N/A	WSM419|WP_018010997.1;Sm1021|WP_017264193.1;WSM1022|QKN14180.1
cluster695	3	Q9ZE70	GO:0006865; P:amino acid transport; IEA:UniProtKB-KW	WSM419|WP_011975732.1;Sm1021|WP_003535093.1;WSM1022|QKN14515.1
cluster696	3	P83772	GO:0006602; P:creatinine catabolic process; IDA:UniProtKB	WSM419|WP_012066981.1;Sm1021|WP_010970254.1;WSM1022|QKN15577.1
cluster697	3	N/A	N/A	WSM419|WP_012067553.1;Sm1021|WP_010968380.1;WSM1022|QKN16118.1
cluster698	3	Q9Z3Q0	GO:0035556; P:intracellular signal transduction; IEA:InterPro	WSM419|WP_011969466.1;Sm1021|WP_010975187.1;WSM1022|QKN16497.1
cluster699	3	O05254	GO:0022857; F:transmembrane transporter activity; IEA:InterPro	WSM419|WP_011969639.1;Sm1021|WP_010975045.1;WSM1022|QKN16664.1
cluster700	3	P55512	N/A	WSM419|WP_011971072.1;Sm1021|WP_010969333.1;WSM1022|QKN14214.1
cluster701	3	N/A	N/A	WSM419|WP_012061631.1;Sm1021|WP_010975728.1;WSM1022|QKN17374.1
cluster702	3	A7MEJ5	GO:0015606; F:spermidine transmembrane transporter activity; IEA:InterPro	WSM419|WP_011975519.1;Sm1021|WP_003528293.1;WSM1022|QKN14232.1
cluster703	3	Q8UBN2	GO:0015407; F:monosaccharide-transporting ATPase activity; IEA:UniProtKB-EC	WSM419|WP_164813734.1;Sm1021|WP_041170126.1;WSM1022|QKN16488.1
cluster704	3	Q9V0Y9	GO:0043565; F:sequence-specific DNA binding; IEA:InterPro	WSM419|WP_011974362.1;Sm1021|WP_003530131.1;WSM1022|QKN13183.1
cluster705	3	Q92ST2	GO:0006412; P:translation; IEA:UniProtKB-UniRule	WSM419|WP_004435490.1;Sm1021|WP_004435490.1;WSM1022|QKN12947.1
cluster706	3	N/A	N/A	WSM419|WP_012066934.1;Sm1021|WP_010970220.1;WSM1022|QKN16296.1
cluster707	3	N/A	N/A	WSM419|WP_024312197.1;Sm1021|WP_003534713.1;WSM1022|QKN14049.1
cluster708	3	Q92L21	GO:0000105; P:histidine biosynthetic process; IEA:UniProtKB-UniRule	WSM419|WP_012067330.1;Sm1021|WP_010970532.1;WSM1022|QKN15911.1
cluster709	3	Q9X5V4	GO:0045893; P:positive regulation of transcription, DNA-templated; IEA:InterPro	WSM419|WP_011975211.1;Sm1021|WP_003536722.1;WSM1022|QKN14026.1
cluster710	3	Q8UJ37	GO:0046872; F:metal ion binding; IEA:UniProtKB-KW	WSM419|WP_012067625.1;Sm1021|WP_010968436.1;WSM1022|QKN16204.1
cluster711	3	P29363	GO:0009088; P:threonine biosynthetic process; IBA:GO_Central	WSM419|WP_011974738.1;Sm1021|WP_033044622.1;WSM1022|QKN13545.1
cluster712	3	Q52866	GO:0009279; C:cell outer membrane; IEA:UniProtKB-SubCell	WSM419|WP_011974982.1;Sm1021|WP_003531607.1;WSM1022|QKN13811.1
cluster713	3	N/A	N/A	WSM419|WP_012066766.1;Sm1021|WP_003527433.1;WSM1022|QKN15361.1
cluster714	3	P39214	GO:0007165; P:signal transduction; IEA:UniProtKB-KW	WSM419|WP_011970004.1;Sm1021|WP_014528722.1;WSM1022|QKN18332.1
cluster715	3	N/A	N/A	WSM419|WP_011976406.1;Sm1021|WP_041170157.1;WSM1022|QKN15006.1
cluster716	3	Q92L89	GO:0007059; P:chromosome segregation; IEA:UniProtKB-KW	WSM419|WP_012067259.1;Sm1021|WP_010970484.1;WSM1022|QKN15836.1
cluster717	3	P54527	GO:0006629; P:lipid metabolic process; IEA:InterPro	WSM419|WP_012067067.1;Sm1021|WP_010970320.1;WSM1022|QKN15667.1
cluster718	3	P0A2V3	GO:0005524; F:ATP binding; IEA:UniProtKB-KW	WSM419|WP_012061894.1;Sm1021|WP_010975550.1;WSM1022|QKN17559.1
cluster719	3	P94489	GO:0045493; P:xylan catabolic process; IEA:UniProtKB-KW	WSM419|WP_011975849.1;Sm1021|WP_010969559.1;WSM1022|QKN14563.1
cluster720	3	Q48468	GO:0031564; P:transcription antitermination; IEA:UniProtKB-KW	WSM419|WP_012061461.1;Sm1021|WP_003534620.1;WSM1022|QKN17541.1
cluster721	3	P10958	GO:0045893; P:positive regulation of transcription, DNA-templated; EXP:CollecTF	WSM419|WP_011970952.1;Sm1021|WP_010967648.1;WSM1022|QKN18488.1
cluster722	3	N/A	N/A	WSM419|WP_011974909.1;Sm1021|WP_010969046.1;WSM1022|QKN13743.1
cluster723	3	A0A1L5BUG8	GO:0009636; P:response to toxic substance; IEA:UniProtKB-KW	WSM419|WP_028053451.1;Sm1021|WP_010975681.1;WSM1022|QKN17420.1
cluster724	3	Q52990	GO:0006355; P:regulation of transcription, DNA-templated; IEA:InterPro	WSM419|WP_003530178.1;Sm1021|WP_003530178.1;WSM1022|QKN13160.1
cluster725	3	P13632	GO:0006355; P:regulation of transcription, DNA-templated; IEA:InterPro	WSM419|WP_011969803.1;Sm1021|WP_003529421.1;WSM1022|QKN16823.1
cluster726	3	Q9WWW2	GO:0016614; F:oxidoreductase activity, acting on CH-OH group of donors; IEA:InterPro	WSM419|WP_011969248.1;Sm1021|WP_010975357.1;WSM1022|QKN17719.1
cluster727	3	N/A	N/A	WSM419|WP_011974291.1;Sm1021|WP_010968578.1;WSM1022|QKN13102.1
cluster728	3	N/A	N/A	WSM419|WP_011969487.1;Sm1021|WP_010975167.1;WSM1022|QKN16518.1
cluster729	3	P76103	GO:0042925; F:benzoate transmembrane transporter activity; IEA:InterPro	WSM419|WP_028054209.1;Sm1021|WP_013844744.1;WSM1022|QKN15063.1
cluster730	3	O34292	GO:0009229; P:thiamine diphosphate biosynthetic process; IEA:UniProtKB-UniPathway	WSM419|WP_011969800.1;Sm1021|WP_010976312.1;WSM1022|QKN16820.1
cluster731	3	N/A	N/A	WSM419|WP_012067535.1;Sm1021|WP_010968366.1;WSM1022|QKN16100.1
cluster732	3	Q9EXL7	GO:0019439; P:aromatic compound catabolic process; IEA:UniProtKB-KW	WSM419|WP_024311772.1;Sm1021|WP_010968027.1;WSM1022|QKN18151.1
cluster733	3	N/A	N/A	WSM419|WP_012061912.1;Sm1021|WP_041170080.1;WSM1022|QKN17647.1
cluster734	3	P0AFQ0	GO:0055085; P:transmembrane transport; IEA:InterPro	WSM419|WP_012061625.1;Sm1021|WP_003529052.1;WSM1022|QKN17382.1
cluster735	3	Q58806	GO:0008911; F:lactaldehyde dehydrogenase activity; IDA:MENGO	WSM419|WP_012061792.1;Sm1021|WP_010975823.1;WSM1022|QKN17287.1
cluster736	3	Q2YKI6	GO:0005886; C:plasma membrane; IEA:InterPro	WSM419|WP_011975571.1;Sm1021|WP_013844471.1;WSM1022|QKN14284.1
cluster737	3	N/A	N/A	WSM419|WP_012067120.1;Sm1021|WP_164777808.1;WSM1022|QKN15718.1
cluster738	3	N/A	N/A	WSM419|WP_011970065.1;Sm1021|WP_010967654.1;WSM1022|QKN18482.1
cluster739	3	Q57RB0	GO:0055085; P:transmembrane transport; IEA:InterPro	WSM419|WP_012067069.1;Sm1021|WP_010970322.1;WSM1022|QKN15669.1
cluster740	3	P0AFT0	GO:0071555; P:cell wall organization; IEA:UniProtKB-KW	WSM419|WP_164497544.1;Sm1021|WP_041170151.1;WSM1022|QKN14408.1
cluster741	3	Q06065	GO:0010967; P:regulation of polyamine biosynthetic process; IDA:EcoCyc	WSM419|WP_024310986.1;Sm1021|WP_003531053.1;WSM1022|QKN15497.1
cluster742	3	N/A	N/A	WSM419|WP_012061348.1;Sm1021|WP_010976094.1;WSM1022|QKN17050.1
cluster743	3	P30962	GO:0015886; P:heme transport; IBA:GO_Central	WSM419|WP_012067293.1;Sm1021|WP_010970511.1;WSM1022|QKN15875.1
cluster744	3	N/A	N/A	WSM419|WP_011969691.1;Sm1021|WP_010974997.1;WSM1022|QKN16714.1
cluster745	3	P46368	GO:0006068; P:ethanol catabolic process; IEA:UniProtKB-UniPathway	WSM419|WP_011976387.1;Sm1021|WP_010969871.1;WSM1022|QKN15061.1
cluster746	3	N/A	N/A	WSM419|WP_011969692.1;Sm1021|WP_010974996.1;WSM1022|QKN16715.1
cluster747	3	N/A	N/A	WSM419|WP_011976177.1;Sm1021|WP_010969727.1;WSM1022|QKN14865.1
cluster748	3	N/A	N/A	WSM419|WP_011974935.1;Sm1021|WP_010969062.1;WSM1022|QKN13771.1
cluster749	3	P26264	GO:0000103; P:sulfate assimilation; IBA:GO_Central	WSM419|WP_012061494.1;Sm1021|WP_010975593.1;WSM1022|QKN17507.1
cluster750	3	N/A	N/A	WSM419|WP_011970007.1;Sm1021|WP_010967817.1;WSM1022|QKN18329.1
cluster751	3	P55612	GO:0005992; P:trehalose biosynthetic process; IEA:UniProtKB-UniPathway	WSM419|WP_011970713.1;Sm1021|WP_010967126.1;WSM1022|QKN17949.1
cluster752	3	P36949	GO:0008643; P:carbohydrate transport; IEA:UniProtKB-KW	WSM419|WP_012066698.1;Sm1021|WP_010970037.1;WSM1022|QKN15275.1
cluster753	3	Q0TJM0	GO:0015833; P:peptide transport; IEA:InterPro	WSM419|WP_011976311.1;Sm1021|WP_003536648.1;WSM1022|QKN14973.1
cluster754	3	Q9RU24	GO:1904680; F:peptide transmembrane transporter activity; IBA:GO_Central	WSM419|WP_012061526.1;Sm1021|WP_010975625.1;WSM1022|QKN17477.1
cluster755	3	P39400	GO:0034195; P:L-galactonate catabolic process; IMP:EcoCyc	WSM419|WP_012067435.1;Sm1021|WP_010968302.1;WSM1022|QKN16001.1
cluster756	3	Q925Z2	GO:0006351; P:transcription, DNA-templated; IEA:UniProtKB-UniRule	WSM419|WP_003536494.1;Sm1021|WP_003536494.1;WSM1022|QKN14002.1
cluster757	3	P54536	GO:0006865; P:amino acid transport; IEA:UniProtKB-KW	WSM419|WP_011970327.1;Sm1021|WP_041170049.1;WSM1022|QKN18781.1
cluster758	3	P55569	GO:0008643; P:carbohydrate transport; IEA:UniProtKB-KW	WSM419|WP_012067434.1;Sm1021|WP_010968301.1;WSM1022|QKN16000.1
cluster759	3	Q3BUN6	GO:0034194; P:D-galactonate catabolic process; IEA:UniProtKB-UniRule	WSM419|WP_011970668.1;Sm1021|WP_027990143.1;WSM1022|QKN18419.1
cluster760	3	P72324	GO:0015945; P:methanol metabolic process; IMP:CACAO	WSM419|WP_011969578.1;Sm1021|WP_010975081.1;WSM1022|QKN16619.1
cluster761	3	P37499	GO:0043565; F:sequence-specific DNA binding; IBA:GO_Central	WSM419|WP_011969706.1;Sm1021|WP_010967198.1;WSM1022|QKN18223.1
cluster762	3	A6U7K1	GO:0006228; P:UTP biosynthetic process; IEA:UniProtKB-UniRule	WSM419|WP_011974973.1;Sm1021|WP_003531616.1;WSM1022|QKN13802.1
cluster763	3	Q9I1X7	GO:0090503; P:RNA phosphodiester bond hydrolysis, exonucleolytic; IDA:PseudoCAP	WSM419|WP_012066850.1;Sm1021|WP_010970164.1;WSM1022|QKN15449.1
cluster764	3	P50174	GO:0042619; P:poly-hydroxybutyrate biosynthetic process; IEA:UniProtKB-KW	WSM419|WP_012067324.1;Sm1021|WP_010970528.1;WSM1022|QKN15905.1
cluster765	3	O31480	GO:0006355; P:regulation of transcription, DNA-templated; IBA:GO_Central	WSM419|WP_012061591.1;Sm1021|WP_013850711.1;WSM1022|QKN17412.1
cluster766	3	P0ACN9	GO:0006355; P:regulation of transcription, DNA-templated; IEA:InterPro	WSM419|WP_011969387.1;Sm1021|WP_010975244.1;WSM1022|QKN16439.1
cluster767	3	O51924	GO:0055085; P:transmembrane transport; IEA:InterPro	WSM419|WP_011970661.1;Sm1021|WP_003526755.1;WSM1022|QKN18426.1
cluster768	3	N/A	N/A	WSM419|WP_011975635.1;Sm1021|WP_010969438.1;WSM1022|QKN14411.1
cluster769	3	N/A	N/A	WSM419|WP_011969310.1;Sm1021|WP_010975317.1;WSM1022|QKN16362.1
cluster770	3	N/A	N/A	WSM419|WP_011975354.1;Sm1021|WP_014526714.1;WSM1022|QKN14168.1
cluster771	3	Q92QG7	GO:0006412; P:translation; IEA:UniProtKB-UniRule	WSM419|WP_003536619.1;Sm1021|WP_003536619.1;WSM1022|QKN13981.1
cluster772	3	Q1RJR1	GO:0000270; P:peptidoglycan metabolic process; IEA:UniProtKB-UniRule	WSM419|WP_011975454.1;Sm1021|WP_010969341.1;WSM1022|QKN14222.1
cluster773	3	N/A	N/A	WSM419|WP_011969703.1;Sm1021|WP_010974988.1;WSM1022|QKN16724.1
cluster774	3	Q52814	GO:0006865; P:amino acid transport; IEA:UniProtKB-KW	WSM419|WP_011969501.1;Sm1021|WP_003528591.1;WSM1022|QKN16532.1
cluster775	3	O66874	GO:0046677; P:response to antibiotic; IBA:GO_Central	WSM419|WP_020487334.1;Sm1021|WP_010968985.1;WSM1022|QKN13651.1
cluster776	3	A6UC29	GO:0006807; P:nitrogen compound metabolic process; IEA:InterPro	WSM419|WP_012066600.1;Sm1021|WP_003525604.1;WSM1022|QKN15171.1
cluster777	3	N/A	N/A	WSM419|WP_011975920.1;Sm1021|WP_003530675.1;WSM1022|QKN14625.1
cluster778	3	A6U881	GO:0006412; P:translation; IEA:UniProtKB-UniRule	WSM419|WP_011975187.1;Sm1021|WP_003536498.1;WSM1022|QKN14000.1
cluster779	3	B2K3G0	GO:0022857; F:transmembrane transporter activity; IEA:InterPro	WSM419|WP_011970637.1;Sm1021|WP_010967034.1;WSM1022|QKN17855.1
cluster780	3	N/A	N/A	WSM419|WP_012067586.1;Sm1021|WP_003531919.1;WSM1022|QKN16153.1
cluster781	3	N/A	N/A	WSM419|WP_012061635.1;Sm1021|WP_010975734.1;WSM1022|QKN17370.1
cluster782	3	N/A	N/A	WSM419|WP_024312258.1;Sm1021|WP_010969360.1;WSM1022|QKN14249.1
cluster783	3	P33696	GO:0006011; P:UDP-glucose metabolic process; IEA:InterPro	WSM419|WP_012061869.1;Sm1021|WP_010975921.1;WSM1022|QKN17191.1
cluster784	3	P26523	GO:0048038; F:quinone binding; IEA:UniProtKB-KW	WSM419|WP_011969267.1;Sm1021|WP_010967808.1;WSM1022|QKN18914.1
cluster785	3	A6U5J9	GO:0009089; P:lysine biosynthetic process via diaminopimelate; IEA:UniProtKB-UniRule	WSM419|WP_011974283.1;Sm1021|WP_003527620.1;WSM1022|QKN13093.1
cluster786	3	N/A	N/A	WSM419|WP_011969598.1;Sm1021|WP_003532062.1;WSM1022|QKN16638.1
cluster787	3	Q9KH33	GO:0006177; P:GMP biosynthetic process; IEA:UniProtKB-UniRule	WSM419|WP_011974584.1;Sm1021|WP_010968796.1;WSM1022|QKN13391.1
cluster788	3	Q9RRY7	GO:0009245; P:lipid A biosynthetic process; IBA:GO_Central	WSM419|WP_012066855.1;Sm1021|WP_010970168.1;WSM1022|QKN15454.1
cluster789	3	O94562	GO:0008483; F:transaminase activity; ISM:PomBase	WSM419|WP_011969489.1;Sm1021|WP_010975165.1;WSM1022|QKN16520.1
cluster790	3	N/A	N/A	WSM419|WP_011975436.1;Sm1021|WP_080606060.1;WSM1022|QKN14210.1
cluster791	3	N/A	N/A	WSM419|WP_011975660.1;Sm1021|WP_013844493.1;WSM1022|QKN14437.1
cluster792	3	N/A	N/A	WSM419|WP_012061385.1;Sm1021|WP_010969835.1;WSM1022|QKN15008.1
cluster793	3	P55391	GO:0006260; P:DNA replication; IEA:UniProtKB-KW	WSM419|WP_011970061.1;Sm1021|WP_010968235.1;WSM1022|QKN17815.1
cluster794	3	P98008	GO:0055114; P:oxidation-reduction process; IMP:CACAO	WSM419|WP_011970967.1;Sm1021|WP_010967672.1;WSM1022|QKN18464.1
cluster795	3	Q52969	GO:0000155; F:phosphorelay sensor kinase activity; IEA:InterPro	WSM419|WP_011974819.1;Sm1021|WP_010968980.1;WSM1022|QKN13642.1
cluster796	3	Q8G0Y6	GO:0046677; P:response to antibiotic; IEA:UniProtKB-KW	WSM419|WP_011975319.1;Sm1021|WP_010969270.1;WSM1022|QKN14133.1
cluster797	3	E1V931	GO:0042853; P:L-alanine catabolic process; IEA:UniProtKB-UniPathway	WSM419|WP_011975526.1;Sm1021|WP_010969355.1;WSM1022|QKN14241.1
cluster798	3	N/A	N/A	WSM419|WP_012067752.1;Sm1021|WP_003527790.1;WSM1022|QKN13011.1
cluster799	3	N/A	N/A	WSM419|WP_011976054.1;Sm1021|WP_010968155.1;WSM1022|QKN14749.1
cluster800	3	O87131	GO:0008983; F:protein-glutamate O-methyltransferase activity; IEA:UniProtKB-EC	WSM419|WP_011970002.1;Sm1021|WP_010967812.1;WSM1022|QKN18334.1
cluster801	3	N/A	N/A	WSM419|WP_012067077.1;Sm1021|WP_004435262.1;WSM1022|QKN15675.1
cluster802	3	P00275	GO:0006662; P:glycerol ether metabolic process; IEA:InterPro	WSM419|WP_012067446.1;Sm1021|WP_010968307.1;WSM1022|QKN16011.1
cluster803	3	A6U7C5	GO:0009435; P:NAD biosynthetic process; IEA:UniProtKB-UniRule	WSM419|WP_011974901.1;Sm1021|WP_010969039.1;WSM1022|QKN13735.1
cluster804	3	P74547	GO:0015419; F:ATPase-coupled sulfate transmembrane transporter activity; IEA:InterPro	WSM419|WP_012061475.1;Sm1021|WP_003537156.1;WSM1022|QKN17526.1
cluster805	3	N/A	N/A	WSM419|WP_011970042.1;Sm1021|WP_010967070.1;WSM1022|QKN17893.1
cluster806	3	P26264	GO:0000103; P:sulfate assimilation; IBA:GO_Central	WSM419|WP_012066621.1;Sm1021|WP_010969970.1;WSM1022|QKN15193.1
cluster807	3	A6VCX3	GO:0016747; F:transferase activity, transferring acyl groups other than amino-acyl groups; IDA:UniProtKB	WSM419|WP_011975405.1;Sm1021|WP_010969303.1;WSM1022|QKN14181.1
cluster808	3	A4Z012	GO:0006303; P:double-strand break repair via nonhomologous end joining; IEA:UniProtKB-UniRule	WSM419|WP_011969929.1;Sm1021|WP_003526412.1;WSM1022|QKN16941.1
cluster809	3	Q75KH3	GO:0016491; F:oxidoreductase activity; IEA:UniProtKB-KW	WSM419|WP_012067113.1;Sm1021|WP_010970352.1;WSM1022|QKN15711.1
cluster810	3	A6UF29	GO:0003743; F:translation initiation factor activity; IEA:UniProtKB-UniRule	WSM419|WP_012067639.1;Sm1021|WP_010968445.1;WSM1022|QKN12906.1
cluster811	3	N/A	N/A	WSM419|WP_018012305.1;Sm1021|WP_010975006.1;WSM1022|QKN16704.1
cluster812	3	N/A	N/A	WSM419|WP_012066728.1;Sm1021|WP_010970077.1;WSM1022|QKN15321.1
cluster813	3	Q8X6U5	GO:0001407; P:glycerophosphodiester transmembrane transport; IEA:InterPro	WSM419|WP_011975864.1;Sm1021|WP_010969568.1;WSM1022|QKN14570.1
cluster814	3	F4HZC3	GO:0071555; P:cell wall organization; IEA:UniProtKB-KW	WSM419|WP_012066853.1;Sm1021|WP_010970166.1;WSM1022|QKN15452.1
cluster815	3	Q99L13	GO:0006574; P:valine catabolic process; ISS:UniProtKB	WSM419|WP_011969897.1;Sm1021|WP_003530537.1;WSM1022|QKN16920.1
cluster816	3	N/A	N/A	WSM419|WP_011975121.1;Sm1021|WP_010969162.1;WSM1022|QKN13927.1
cluster817	3	N/A	N/A	WSM419|WP_011974546.1;Sm1021|WP_003527142.1;WSM1022|QKN13367.1
cluster818	3	A8R3T0	GO:0006355; P:regulation of transcription, DNA-templated; IEA:InterPro	WSM419|WP_011974375.1;Sm1021|WP_003530107.1;WSM1022|QKN13196.1
cluster819	3	A6U659	GO:1902209; P:negative regulation of bacterial-type flagellum assembly; IEA:UniProtKB-UniRule	WSM419|WP_011974490.1;Sm1021|WP_003529861.1;WSM1022|QKN13303.1
cluster820	3	P42620	GO:0016672; F:oxidoreductase activity, acting on a sulfur group of donors, quinone or similar compound as acceptor; IDA:EcoCyc	WSM419|WP_011976408.1;Sm1021|WP_010969887.1;WSM1022|QKN15081.1
cluster821	3	Q9X576	GO:0006979; P:response to oxidative stress; IEA:InterPro	WSM419|WP_011969751.1;Sm1021|WP_010974935.1;WSM1022|QKN16776.1
cluster822	3	N/A	N/A	WSM419|WP_011975946.1;Sm1021|WP_010969637.1;WSM1022|QKN14658.1
cluster823	3	P43501	GO:0000160; P:phosphorelay signal transduction system; IEA:UniProtKB-KW	WSM419|WP_011969399.1;Sm1021|WP_010975235.1;WSM1022|QKN16448.1
cluster824	3	Q9Z3R3	GO:0006629; P:lipid metabolic process; IEA:InterPro	WSM419|WP_011974523.1;Sm1021|WP_010968769.1;WSM1022|QKN13346.1
cluster825	3	N/A	N/A	WSM419|WP_011969401.1;Sm1021|WP_010975233.1;WSM1022|QKN16450.1
cluster826	3	P55660	GO:0006865; P:amino acid transport; IEA:UniProtKB-KW	WSM419|WP_024312438.1;Sm1021|WP_003525889.1;WSM1022|QKN16386.1
cluster827	3	A6U6Y8	GO:0019285; P:glycine betaine biosynthetic process from choline; IEA:UniProtKB-UniRule	WSM419|WP_011974764.1;Sm1021|WP_010968940.1;WSM1022|QKN13590.1
cluster828	3	Q92V71	GO:0015416; F:ATPase-coupled organic phosphonate transmembrane transporter activity; IEA:UniProtKB-UniRule	WSM419|WP_101793697.1;Sm1021|WP_010975699.1;WSM1022|QKN17405.1
cluster829	3	A2AJL3	GO:0019321; P:pentose metabolic process; ISO:MGI	WSM419|WP_012066574.1;Sm1021|WP_010969937.1;WSM1022|QKN15146.1
cluster830	3	P42982	GO:0071793; P:bacillithiol biosynthetic process; IEA:InterPro	WSM419|WP_164923127.1;Sm1021|WP_010975037.1;WSM1022|QKN16673.1
cluster831	3	N/A	N/A	WSM419|WP_012067470.1;Sm1021|WP_010968321.1;WSM1022|QKN16036.1
cluster832	3	N/A	N/A	WSM419|WP_011975651.1;Sm1021|WP_003531408.1;WSM1022|QKN14427.1
cluster833	3	P31135	GO:0055085; P:transmembrane transport; IEA:InterPro	WSM419|WP_011969371.1;Sm1021|WP_010975256.1;WSM1022|QKN16423.1
cluster834	3	N/A	N/A	WSM419|WP_011975208.1;Sm1021|WP_003536727.1;WSM1022|QKN14023.1
cluster835	3	P33693	GO:0000271; P:polysaccharide biosynthetic process; IEA:UniProtKB-KW	WSM419|WP_012061864.1;Sm1021|WP_010975917.1;WSM1022|QKN17196.1
cluster836	3	O58968	GO:0055085; P:transmembrane transport; IEA:InterPro	WSM419|WP_012067374.1;Sm1021|WP_010970555.1;WSM1022|QKN15940.1
cluster837	3	N/A	N/A	WSM419|WP_011974416.1;Sm1021|WP_010968700.1;WSM1022|QKN13233.1
cluster838	3	Q92UW6	GO:0019529; P:taurine catabolic process; IEA:InterPro	WSM419|WP_012061783.1;Sm1021|WP_010975814.1;WSM1022|QKN17295.1
cluster839	3	P0A4T4	GO:0003700; F:DNA-binding transcription factor activity; IEA:InterPro	WSM419|WP_164923115.1;Sm1021|WP_010975173.1;WSM1022|QKN16512.1
cluster840	3	Q9KJY8	GO:0008654; P:phospholipid biosynthetic process; IEA:UniProtKB-KW	WSM419|WP_011975576.1;Sm1021|WP_003533217.1;WSM1022|QKN14289.1
cluster841	3	Q92QU0	GO:0009231; P:riboflavin biosynthetic process; IEA:UniProtKB-UniRule	WSM419|WP_011975017.1;Sm1021|WP_003529297.1;WSM1022|QKN13852.1
cluster842	3	N/A	N/A	WSM419|WP_011976383.1;Sm1021|WP_003532877.1;WSM1022|QKN15057.1
cluster843	3	A1WZ50	GO:0009089; P:lysine biosynthetic process via diaminopimelate; IEA:UniProtKB-UniPathway	WSM419|WP_011969794.1;Sm1021|WP_010976157.1;WSM1022|QKN16993.1
cluster844	3	P56900	GO:0019253; P:reductive pentose-phosphate cycle; IEA:UniProtKB-UniPathway	WSM419|WP_011969554.1;Sm1021|WP_010975102.1;WSM1022|QKN16596.1
cluster845	3	P94482	GO:0016747; F:transferase activity, transferring acyl groups other than amino-acyl groups; IEA:InterPro	WSM419|WP_011976143.1;Sm1021|WP_010969712.1;WSM1022|QKN14837.1
cluster846	3	Q6DTN4	GO:0008652; P:cellular amino acid biosynthetic process; IEA:UniProtKB-KW	WSM419|WP_012066589.1;Sm1021|WP_010969946.1;WSM1022|QKN15161.1
cluster847	3	P40137	GO:0035556; P:intracellular signal transduction; IEA:InterPro	WSM419|WP_011970233.1;Sm1021|WP_027988995.1;WSM1022|QKN17800.1
cluster848	3	N/A	N/A	WSM419|WP_011974936.1;Sm1021|WP_010969063.1;WSM1022|QKN13772.1
cluster849	3	N/A	N/A	WSM419|WP_011974768.1;Sm1021|WP_010968944.1;WSM1022|QKN13594.1
cluster850	3	N/A	N/A	WSM419|WP_011969749.1;Sm1021|WP_010974939.1;WSM1022|QKN16772.1
cluster851	3	B9KNB6	GO:0046872; F:metal ion binding; IEA:UniProtKB-KW	WSM419|WP_018209276.1;Sm1021|WP_010970474.1;WSM1022|QKN15812.1
cluster852	3	P56911	GO:0042773; P:ATP synthesis coupled electron transport; IEA:InterPro	WSM419|WP_011969261.1;Sm1021|WP_010967803.1;WSM1022|QKN18343.1
cluster853	3	N/A	N/A	WSM419|WP_011974325.1;Sm1021|WP_010968611.1;WSM1022|QKN13146.1
cluster854	3	P00460	GO:0009399; P:nitrogen fixation; IEA:UniProtKB-UniRule	WSM419|WP_011970918.1;Sm1021|WP_003532770.1;WSM1022|QKN18597.1
cluster855	3	N/A	N/A	WSM419|WP_164497524.1;Sm1021|WP_010970504.1;WSM1022|QKN15864.1
cluster856	3	A7HCR6	GO:0000105; P:histidine biosynthetic process; IEA:UniProtKB-UniRule	WSM419|WP_011974867.1;Sm1021|WP_010969009.1;WSM1022|QKN13691.1
cluster857	3	P55652	GO:0007165; P:signal transduction; IEA:UniProtKB-KW	WSM419|WP_024311502.1;Sm1021|WP_010969730.1;WSM1022|QKN14869.1
cluster858	3	O87390	GO:0006541; P:glutamine metabolic process; IEA:UniProtKB-KW	WSM419|WP_012067494.1;Sm1021|WP_003536328.1;WSM1022|QKN16067.1
cluster859	3	P58937	GO:0006011; P:UDP-glucose metabolic process; IEA:InterPro	WSM419|WP_011974272.1;Sm1021|WP_010976263.1;WSM1022|QKN16871.1
cluster860	3	N/A	N/A	WSM419|WP_011974848.1;Sm1021|WP_003527344.1;WSM1022|QKN13672.1
cluster861	3	Q97WF1	GO:0006281; P:DNA repair; IDA:UniProtKB	WSM419|WP_011974849.1;Sm1021|WP_010968997.1;WSM1022|QKN13673.1
cluster862	3	P96663	GO:0009058; P:biosynthetic process; IEA:InterPro	WSM419|WP_011975657.1;Sm1021|WP_010969459.1;WSM1022|QKN14433.1
cluster863	3	Q92LX3	GO:0015821; P:methionine transport; IEA:InterPro	WSM419|WP_012067000.1;Sm1021|WP_010970269.1;WSM1022|QKN15598.1
cluster864	3	N/A	N/A	WSM419|WP_011974393.1;Sm1021|WP_004435856.1;WSM1022|QKN13214.1
cluster865	3	P0AD57	GO:0006744; P:ubiquinone biosynthetic process; IMP:EcoCyc	WSM419|WP_011974661.1;Sm1021|WP_010968861.1;WSM1022|QKN13472.1
cluster866	3	P29906	GO:0006464; P:cellular protein modification process; IEA:InterPro	WSM419|WP_011975096.1;Sm1021|WP_003531861.1;WSM1022|QKN13912.1
cluster867	3	N/A	N/A	WSM419|WP_011970190.1;Sm1021|WP_041169997.1;WSM1022|QKN18182.1
cluster868	3	N/A	N/A	WSM419|WP_011974830.1;Sm1021|WP_003527369.1;WSM1022|QKN13653.1
cluster869	3	P94474	GO:0016887; F:ATPase activity; IEA:InterPro	WSM419|WP_011976402.1;Sm1021|WP_010969882.1;WSM1022|QKN15076.1
cluster870	3	P44726	N/A	WSM419|WP_011974956.1;Sm1021|WP_010969071.1;WSM1022|QKN13785.1
cluster871	3	Q9I700	GO:0009102; P:biotin biosynthetic process; IBA:GO_Central	WSM419|WP_012067367.1;Sm1021|WP_010970550.1;WSM1022|QKN15933.1
cluster872	3	P05041	GO:0046654; P:tetrahydrofolate biosynthetic process; IDA:UniProtKB	WSM419|WP_012066901.1;Sm1021|WP_003531057.1;WSM1022|QKN15499.1
cluster873	3	O32463	GO:0046872; F:metal ion binding; IEA:UniProtKB-KW	WSM419|WP_012061818.1;Sm1021|WP_010975869.1;WSM1022|QKN17242.1
cluster874	3	P57767	GO:0051188; P:cofactor biosynthetic process; IEA:UniProtKB-UniRule	WSM419|WP_011970974.1;Sm1021|WP_010967676.1;WSM1022|QKN18458.1
cluster875	3	N/A	N/A	WSM419|WP_011974757.1;Sm1021|WP_010968935.1;WSM1022|QKN13584.1
cluster876	3	Q1RI82	GO:0000716; P:transcription-coupled nucleotide-excision repair, DNA damage recognition; IEA:UniProtKB-UniRule	WSM419|WP_011975555.1;Sm1021|WP_010969372.1;WSM1022|QKN14268.1
cluster877	3	N/A	N/A	WSM419|WP_011969417.1;Sm1021|WP_010975220.1;WSM1022|QKN16467.1
cluster878	3	O34691	GO:0055085; P:transmembrane transport; IEA:InterPro	WSM419|WP_011969972.1;Sm1021|WP_010967760.1;WSM1022|QKN18389.1
cluster879	3	N/A	N/A	WSM419|WP_012067685.1;Sm1021|WP_004435473.1;WSM1022|QKN12951.1
cluster880	3	O06743	GO:0016746; F:transferase activity, transferring acyl groups; IEA:UniProtKB-KW	WSM419|WP_011970449.1;Sm1021|WP_041170046.1;WSM1022|QKN18211.1
cluster881	3	A0L4B2	GO:0046872; F:metal ion binding; IEA:UniProtKB-KW	WSM419|WP_011975270.1;Sm1021|WP_041915104.1;WSM1022|QKN14083.1
cluster882	3	P49853	GO:0005886; C:plasma membrane; IEA:UniProtKB-SubCell	WSM419|WP_012061684.1;Sm1021|WP_003532425.1;WSM1022|QKN17323.1
cluster883	3	P0AAG1	GO:0015031; P:protein transport; IEA:UniProtKB-KW	WSM419|WP_011974539.1;Sm1021|WP_003527131.1;WSM1022|QKN13361.1
cluster884	3	A8ALR7	GO:0009437; P:carnitine metabolic process; IEA:UniProtKB-UniPathway	WSM419|WP_011976307.1;Sm1021|WP_013844655.1;WSM1022|QKN14969.1
cluster885	3	N/A	N/A	WSM419|WP_012061672.1;Sm1021|WP_010975771.1;WSM1022|QKN17335.1
cluster886	3	P9WG00	GO:0055085; P:transmembrane transport; IEA:InterPro	WSM419|WP_012061336.1;Sm1021|WP_010976103.1;WSM1022|QKN17039.1
cluster887	3	Q59601	GO:0016024; P:CDP-diacylglycerol biosynthetic process; IEA:UniProtKB-UniPathway	WSM419|WP_011974254.1;Sm1021|WP_003527683.1;WSM1022|QKN13065.1
cluster888	3	A6UCK6	GO:0006412; P:translation; IEA:UniProtKB-UniRule	WSM419|WP_012066777.1;Sm1021|WP_003527451.1;WSM1022|QKN15372.1
cluster889	3	N/A	N/A	WSM419|WP_012061888.1;Sm1021|WP_010975557.1;WSM1022|QKN17553.1
cluster890	3	P44487	GO:0003700; F:DNA-binding transcription factor activity; IEA:InterPro	WSM419|WP_012066707.1;Sm1021|WP_041169946.1;WSM1022|QKN17954.1
cluster891	3	P51000	GO:0015031; P:protein transport; IEA:UniProtKB-KW	WSM419|WP_011974538.1;Sm1021|WP_003527129.1;WSM1022|QKN13360.1
cluster892	3	N/A	N/A	WSM419|WP_024312611.1;Sm1021|WP_003530176.1;WSM1022|QKN13161.1
cluster893	3	Q04296	GO:0045892; P:negative regulation of transcription, DNA-templated; IBA:GO_Central	WSM419|WP_011969279.1;Sm1021|WP_010975340.1;WSM1022|QKN16340.1
cluster894	3	P27676	GO:0006865; P:amino acid transport; IEA:UniProtKB-KW	WSM419|WP_012061479.1;Sm1021|WP_003537164.1;WSM1022|QKN17522.1
cluster895	3	D4GPW3	GO:0015407; F:monosaccharide-transporting ATPase activity; IEA:UniProtKB-EC	WSM419|WP_011970217.1;Sm1021|WP_010968223.1;WSM1022|QKN17804.1
cluster896	3	A9CKM5	GO:0019634; P:organic phosphonate metabolic process; IEA:UniProtKB-UniRule	WSM419|WP_012061592.1;Sm1021|WP_010975692.1;WSM1022|QKN17411.1
cluster897	3	Q1ARR5	GO:0015407; F:monosaccharide-transporting ATPase activity; IEA:UniProtKB-EC	WSM419|WP_011969890.1;Sm1021|WP_010976233.1;WSM1022|QKN16912.1
cluster898	3	Q9ZBM2	GO:0008654; P:phospholipid biosynthetic process; IEA:UniProtKB-KW	WSM419|WP_011974925.1;Sm1021|WP_026031181.1;WSM1022|QKN13760.1
cluster899	3	N/A	N/A	WSM419|WP_012067759.1;Sm1021|WP_010968523.1;WSM1022|QKN13018.1
cluster900	3	Q9DBB8	GO:0042843; P:D-xylose catabolic process; IDA:MGI	WSM419|WP_011970193.1;Sm1021|WP_010968188.1;WSM1022|QKN17775.1
cluster901	3	Q8X6I9	GO:0046872; F:metal ion binding; IEA:UniProtKB-KW	WSM419|WP_011970236.1;Sm1021|WP_014528126.1;WSM1022|QKN17797.1
cluster902	3	P44720	GO:0009252; P:peptidoglycan biosynthetic process; IEA:UniProtKB-UniRule	WSM419|WP_011974946.1;Sm1021|WP_010969070.1;WSM1022|QKN13784.1
cluster903	3	N/A	N/A	WSM419|WP_011974553.1;Sm1021|WP_010968780.1;WSM1022|QKN13370.1
cluster904	3	P07023	GO:0006571; P:tyrosine biosynthetic process; IDA:EcoCyc	WSM419|WP_012067303.1;Sm1021|WP_003529740.1;WSM1022|QKN15885.1
cluster905	3	N/A	N/A	WSM419|WP_011974963.1;Sm1021|WP_003531650.1;WSM1022|QKN13792.1
cluster906	3	Q01262	GO:0008652; P:cellular amino acid biosynthetic process; IEA:UniProtKB-KW	WSM419|WP_012067474.1;Sm1021|WP_010968324.1;WSM1022|QKN16040.1
cluster907	3	Q8U7Y1	GO:0008270; F:zinc ion binding; IEA:InterPro	WSM419|WP_011975043.1;Sm1021|WP_010969998.1;WSM1022|QKN15229.1
cluster908	3	O58584	N/A	WSM419|WP_012061483.1;Sm1021|WP_010975582.1;WSM1022|QKN17518.1
cluster909	3	Q52710	GO:0043565; F:sequence-specific DNA binding; IEA:InterPro	WSM419|WP_024310848.1;Sm1021|WP_003530306.1;WSM1022|QKN15728.1
cluster910	3	P33642	GO:0009229; P:thiamine diphosphate biosynthetic process; IEA:UniProtKB-UniPathway	WSM419|WP_011970441.1;Sm1021|WP_010967985.1;WSM1022|QKN18203.1
cluster911	3	Q92M13	GO:0005978; P:glycogen biosynthetic process; IEA:UniProtKB-UniRule	WSM419|WP_012066956.1;Sm1021|WP_003533906.1;WSM1022|QKN15555.1
cluster912	3	A4SZ24	GO:0016787; F:hydrolase activity; IEA:UniProtKB-UniRule	WSM419|WP_012066690.1;Sm1021|WP_010970029.1;WSM1022|QKN15267.1
cluster913	3	P41052	GO:0009253; P:peptidoglycan catabolic process; IDA:EcoCyc	WSM419|WP_012066924.1;Sm1021|WP_003531122.1;WSM1022|QKN15522.1
cluster914	3	Q90YK3	GO:0019853; P:L-ascorbic acid biosynthetic process; ISS:UniProtKB	WSM419|WP_011969670.1;Sm1021|WP_010975017.1;WSM1022|QKN16693.1
cluster915	3	N/A	N/A	WSM419|WP_011975417.1;Sm1021|WP_014526756.1;WSM1022|QKN14193.1
cluster916	3	P00632	GO:0042952; P:beta-ketoadipate pathway; IEA:UniProtKB-UniPathway	WSM419|WP_011969833.1;Sm1021|WP_010976279.1;WSM1022|QKN16854.1
cluster917	3	N/A	N/A	WSM419|WP_012066765.1;Sm1021|WP_010970105.1;WSM1022|QKN15360.1
cluster918	3	P70790	GO:0003700; F:DNA-binding transcription factor activity; IEA:InterPro	WSM419|WP_024311765.1;Sm1021|WP_010967143.1;WSM1022|QKN17966.1
cluster919	3	P37339	GO:0052852; F:very-long-chain-(S)-2-hydroxy-acid oxidase activity; IEA:UniProtKB-EC	WSM419|WP_011969666.1;Sm1021|WP_041170056.1;WSM1022|QKN16689.1
cluster920	3	P0AD00	GO:0006355; P:regulation of transcription, DNA-templated; IEA:InterPro	WSM419|WP_011974840.1;Sm1021|WP_003527354.1;WSM1022|QKN13664.1
cluster921	3	Q8GAV9	GO:0033022; P:cyclopentanol catabolic process; IEA:UniProtKB-UniPathway	WSM419|WP_026183419.1;Sm1021|WP_010970020.1;WSM1022|QKN15259.1
cluster922	3	P38004	GO:0030497; P:fatty acid elongation; ISS:UniProtKB	WSM419|WP_011974573.1;Sm1021|WP_010967853.1;WSM1022|QKN18306.1
cluster923	3	P49305	GO:0016491; F:oxidoreductase activity; IEA:UniProtKB-KW	WSM419|WP_012067692.1;Sm1021|WP_004435452.1;WSM1022|QKN12958.1
cluster924	3	Q03439	GO:0019646; P:aerobic electron transport chain; IEA:InterPro	WSM419|WP_012066651.1;Sm1021|WP_004434085.1;WSM1022|QKN15223.1
cluster925	3	A6U6M8	GO:0006401; P:RNA catabolic process; IEA:UniProtKB-UniRule	WSM419|WP_011974654.1;Sm1021|WP_003533269.1;WSM1022|QKN13465.1
cluster926	3	P30864	GO:0006351; P:transcription, DNA-templated; ISS:EcoCyc	WSM419|WP_011970632.1;Sm1021|WP_015456696.1;WSM1022|QKN17125.1
cluster927	3	N/A	N/A	WSM419|WP_012066640.1;Sm1021|WP_010969985.1;WSM1022|QKN15213.1
cluster928	3	N/A	N/A	WSM419|WP_011970438.1;Sm1021|WP_010975882.1;WSM1022|QKN17227.1
cluster929	3	Q92VB9	GO:0006144; P:purine nucleobase metabolic process; IEA:UniProtKB-KW	WSM419|WP_012061550.1;Sm1021|WP_010975645.1;WSM1022|QKN17455.1
cluster930	3	Q98KN6	GO:0009058; P:biosynthetic process; IEA:InterPro	WSM419|WP_011976065.1;Sm1021|WP_003530005.1;WSM1022|QKN14762.1
cluster931	3	P18561	GO:0009877; P:nodulation; IEA:UniProtKB-KW	WSM419|WP_011970905.1;Sm1021|WP_010967445.1;WSM1022|QKN18590.1
cluster932	3	O51924	GO:0055085; P:transmembrane transport; IEA:InterPro	WSM419|WP_012061887.1;Sm1021|WP_010975558.1;WSM1022|QKN17552.1
cluster933	3	Q1RI77	GO:0015238; F:drug transmembrane transporter activity; IEA:InterPro	WSM419|WP_024325255.1;Sm1021|WP_026030166.1;WSM1022|QKN17808.1
cluster934	3	Q52877	GO:0007165; P:signal transduction; IEA:UniProtKB-KW	WSM419|WP_011974442.1;Sm1021|WP_003529954.1;WSM1022|QKN13258.1
cluster935	3	O32151	GO:0022857; F:transmembrane transporter activity; IEA:InterPro	WSM419|WP_011970664.1;Sm1021|WP_010967709.1;WSM1022|QKN18423.1
cluster936	3	N/A	N/A	WSM419|WP_018208922.1;Sm1021|WP_003529906.1;WSM1022|QKN13280.1
cluster937	3	Q39161	GO:0010167; P:response to nitrate; IEP:TAIR	WSM419|WP_011975275.1;Sm1021|WP_010969242.1;WSM1022|QKN14090.1
cluster938	3	Q60HD0	GO:0006790; P:sulfur compound metabolic process; IEA:UniProtKB-UniPathway	WSM419|WP_024311000.1;Sm1021|WP_010970225.1;WSM1022|QKN15542.1
cluster939	3	N/A	N/A	WSM419|WP_012066961.1;Sm1021|WP_010970239.1;WSM1022|QKN15560.1
cluster940	3	A6UEE9	GO:0006400; P:tRNA modification; IEA:UniProtKB-UniRule	WSM419|WP_012067410.1;Sm1021|WP_010970586.1;WSM1022|QKN15976.1
cluster941	3	Q59749	GO:0006265; P:DNA topological change; IEA:UniProtKB-UniRule	WSM419|WP_011975004.1;Sm1021|WP_003529331.1;WSM1022|QKN13836.1
cluster942	3	P27675	GO:0005524; F:ATP binding; IEA:UniProtKB-KW	WSM419|WP_011969500.1;Sm1021|WP_010975156.1;WSM1022|QKN16531.1
cluster943	3	N/A	N/A	WSM419|WP_011974660.1;Sm1021|WP_010968860.1;WSM1022|QKN13471.1
cluster944	3	P96654	GO:0016787; F:hydrolase activity; IEA:UniProtKB-KW	WSM419|WP_011969994.1;Sm1021|WP_010967772.1;WSM1022|QKN18376.1
cluster945	3	Q6D3B0	GO:0055085; P:transmembrane transport; IEA:InterPro	WSM419|WP_011970469.1;Sm1021|WP_010967869.1;WSM1022|QKN18299.1
cluster946	3	N/A	N/A	WSM419|WP_011975049.1;Sm1021|WP_010969124.1;WSM1022|QKN13870.1
cluster947	3	P77689	GO:0006979; P:response to oxidative stress; IMP:EcoCyc	WSM419|WP_011975621.1;Sm1021|WP_003531484.1;WSM1022|QKN14397.1
cluster948	3	Q9K4Z2	GO:0006526; P:arginine biosynthetic process; IEA:UniProtKB-UniPathway	WSM419|WP_011970457.1;Sm1021|WP_010967970.1;WSM1022|QKN18219.1
cluster949	3	N/A	N/A	WSM419|WP_012067549.1;Sm1021|WP_010968377.1;WSM1022|QKN16114.1
cluster950	3	N/A	N/A	WSM419|WP_011969505.1;Sm1021|WP_010975151.1;WSM1022|QKN16537.1
cluster951	3	N/A	N/A	WSM419|WP_012067723.1;Sm1021|WP_010968504.1;WSM1022|QKN12982.1
cluster952	3	P25026	GO:0017000; P:antibiotic biosynthetic process; IEA:UniProtKB-KW	WSM419|WP_011970628.1;Sm1021|WP_010975986.1;WSM1022|QKN17133.1
cluster953	3	B5XW18	GO:0034194; P:D-galactonate catabolic process; IEA:UniProtKB-UniRule	WSM419|WP_011970640.1;Sm1021|WP_010967031.1;WSM1022|QKN17852.1
cluster954	3	Q56770	GO:0000271; P:polysaccharide biosynthetic process; IEA:UniProtKB-KW	WSM419|WP_028054084.1;Sm1021|WP_010969121.1;WSM1022|QKN13866.1
cluster955	3	Q9HWC3	GO:0043952; P:protein transport by the Sec complex; IEA:UniProtKB-UniRule	WSM419|WP_011975160.1;Sm1021|WP_003536180.1;WSM1022|QKN13964.1
cluster956	3	N/A	N/A	WSM419|WP_012061445.1;Sm1021|WP_010975955.1;WSM1022|QKN17158.1
cluster957	3	O34920	GO:0003700; F:DNA-binding transcription factor activity; IEA:InterPro	WSM419|WP_011970758.1;Sm1021|WP_010968439.1;WSM1022|QKN16209.1
cluster958	3	A2VDF0	GO:0045665; P:negative regulation of neuron differentiation; IEA:Ensembl	WSM419|WP_011974313.1;Sm1021|WP_010968602.1;WSM1022|QKN13134.1
cluster959	3	P77716	GO:0055085; P:transmembrane transport; IEA:InterPro	WSM419|WP_011969227.1;Sm1021|WP_003532212.1;WSM1022|QKN18671.1
cluster960	3	Q6Q873	GO:0009405; P:pathogenesis; IEA:UniProtKB-KW	WSM419|WP_012067762.1;Sm1021|WP_010968526.1;WSM1022|QKN13021.1
cluster961	3	G3XD24	GO:0007165; P:signal transduction; IEA:UniProtKB-KW	WSM419|WP_011974692.1;Sm1021|WP_013844104.1;WSM1022|QKN13503.1
cluster962	3	A6UDD3	GO:0006572; P:tyrosine catabolic process; IEA:UniProtKB-UniRule	WSM419|WP_012067048.1;Sm1021|WP_010970302.1;WSM1022|QKN15644.1
cluster963	3	Q5KUX3	GO:0015407; F:monosaccharide-transporting ATPase activity; IEA:UniProtKB-EC	WSM419|WP_012061698.1;Sm1021|WP_010975798.1;WSM1022|QKN17309.1
cluster964	3	Q28Q15	GO:0006412; P:translation; IEA:UniProtKB-UniRule	WSM419|WP_011975088.1;Sm1021|WP_010969147.1;WSM1022|QKN13903.1
cluster965	3	P97051	GO:0006807; P:nitrogen compound metabolic process; IEA:InterPro	WSM419|WP_011976133.1;Sm1021|WP_003533852.1;WSM1022|QKN14824.1
cluster966	3	N/A	N/A	WSM419|WP_029722311.1;Sm1021|WP_017272940.1;WSM1022|QKN17356.1
cluster967	3	P08179	GO:0006974; P:cellular response to DNA damage stimulus; IEP:EcoliWiki	WSM419|WP_011974989.1;Sm1021|WP_003529371.1;WSM1022|QKN13821.1
cluster968	3	N/A	N/A	WSM419|WP_011969604.1;Sm1021|WP_014990228.1;WSM1022|QKN18228.1
cluster969	3	N/A	N/A	WSM419|WP_011974380.1;Sm1021|WP_010968657.1;WSM1022|QKN13201.1
cluster970	3	B4EWY8	GO:0071915; P:protein-lysine lysylation; IEA:UniProtKB-UniRule	WSM419|WP_012067675.1;Sm1021|WP_010968468.1;WSM1022|QKN12941.1
cluster971	3	Q9Z3Q0	GO:0035556; P:intracellular signal transduction; IEA:InterPro	WSM419|WP_028054099.1;Sm1021|WP_010969331.1;WSM1022|QKN14212.1
cluster972	3	Q56310	GO:0006935; P:chemotaxis; IEA:UniProtKB-KW	WSM419|WP_011970005.1;Sm1021|WP_010967815.1;WSM1022|QKN18331.1
cluster973	3	Q9WYP7	GO:0006020; P:inositol metabolic process; IEA:UniProtKB-UniPathway	WSM419|WP_011970669.1;Sm1021|WP_010967714.1;WSM1022|QKN18418.1
cluster974	3	Q6NCZ5	GO:0006355; P:regulation of transcription, DNA-templated; IEA:InterPro	WSM419|WP_011975709.1;Sm1021|WP_003534108.1;WSM1022|QKN14489.1
cluster975	3	P77324	GO:0016903; F:oxidoreductase activity, acting on the aldehyde or oxo group of donors; IDA:EcoCyc	WSM419|WP_012061664.1;Sm1021|WP_010975762.1;WSM1022|QKN17343.1
cluster976	3	Q75IM9	GO:0006552; P:leucine catabolic process; IEA:UniProtKB-UniPathway	WSM419|WP_012061465.1;Sm1021|WP_010975571.1;WSM1022|QKN17537.1
cluster977	3	Q92ST3	GO:0003743; F:translation initiation factor activity; IEA:UniProtKB-UniRule	WSM419|WP_080665864.1;Sm1021|WP_014527030.1;WSM1022|QKN16217.1
cluster978	3	Q9I5W0	GO:0006269; P:DNA replication, synthesis of RNA primer; IBA:GO_Central	WSM419|WP_011976356.1;Sm1021|WP_010969855.1;WSM1022|QKN15030.1
cluster979	3	P48639	GO:0006749; P:glutathione metabolic process; IEA:InterPro	WSM419|WP_011975720.1;Sm1021|WP_010969519.1;WSM1022|QKN14504.1
cluster980	3	P20187	GO:0008168; F:methyltransferase activity; IEA:UniProtKB-KW	WSM419|WP_011976246.1;Sm1021|WP_010969763.1;WSM1022|QKN14917.1
cluster981	3	Q9A2M2	GO:0008360; P:regulation of cell shape; IEA:UniProtKB-KW	WSM419|WP_012067450.1;Sm1021|WP_010968311.1;WSM1022|QKN16015.1
cluster982	3	P72827	GO:0055072; P:iron ion homeostasis; IEA:UniProtKB-KW	WSM419|WP_011974534.1;Sm1021|WP_010968778.1;WSM1022|QKN13356.1
cluster983	3	P0CAU5	GO:0006260; P:DNA replication; IEA:UniProtKB-KW	WSM419|WP_012067738.1;Sm1021|WP_010968513.1;WSM1022|QKN12995.1
cluster984	3	N/A	N/A	WSM419|WP_018210097.1;Sm1021|WP_010974967.1;WSM1022|QKN16744.1
cluster985	3	P96693	GO:0009636; P:response to toxic substance; IEA:UniProtKB-KW	WSM419|WP_012061621.1;Sm1021|WP_010975719.1;WSM1022|QKN17384.1
cluster986	3	P74409	GO:0050660; F:flavin adenine dinucleotide binding; IEA:InterPro	WSM419|WP_011975569.1;Sm1021|WP_010969382.1;WSM1022|QKN14282.1
cluster987	3	Q82M83	GO:0009423; P:chorismate biosynthetic process; IEA:UniProtKB-UniPathway	WSM419|WP_011970530.1;Sm1021|WP_010974963.1;WSM1022|QKN16747.1
cluster988	3	O26884	GO:0016747; F:transferase activity, transferring acyl groups other than amino-acyl groups; IEA:InterPro	WSM419|WP_011975595.1;Sm1021|WP_010969396.1;WSM1022|QKN14357.1
cluster989	3	Q01937	GO:0008643; P:carbohydrate transport; IEA:UniProtKB-KW	WSM419|WP_012061824.1;Sm1021|WP_010975875.1;WSM1022|QKN17236.1
cluster990	3	N/A	N/A	WSM419|WP_012061634.1;Sm1021|WP_010975733.1;WSM1022|QKN17371.1
cluster991	3	A6V681	GO:0019441; P:tryptophan catabolic process to kynurenine; ISS:UniProtKB	WSM419|WP_011976165.1;Sm1021|WP_003534956.1;WSM1022|QKN14859.1
cluster992	3	P0A627	GO:0035435; P:phosphate ion transmembrane transport; IEA:InterPro	WSM419|WP_011974334.1;Sm1021|WP_003530184.1;WSM1022|QKN13157.1
cluster993	3	Q6AYT0	GO:0042178; P:xenobiotic catabolic process; ISS:UniProtKB	WSM419|WP_011969341.1;Sm1021|WP_041170068.1;WSM1022|QKN16392.1
cluster994	3	O05402	GO:0016747; F:transferase activity, transferring acyl groups other than amino-acyl groups; IEA:InterPro	WSM419|WP_012061609.1;Sm1021|WP_010975709.1;WSM1022|QKN17749.1
cluster995	3	N/A	N/A	WSM419|WP_024311224.1;Sm1021|WP_003531606.1;WSM1022|QKN13813.1
cluster996	3	P70920	GO:0006099; P:tricarboxylic acid cycle; ISS:UniProtKB	WSM419|WP_012067290.1;Sm1021|WP_003529712.1;WSM1022|QKN15872.1
cluster997	3	Q5LLW7	GO:0052890; F:oxidoreductase activity, acting on the CH-CH group of donors, with a flavin as acceptor; IDA:UniProtKB	WSM419|WP_011974357.1;Sm1021|WP_010968641.1;WSM1022|QKN13179.1
cluster998	3	N/A	N/A	WSM419|WP_011975727.1;Sm1021|WP_013844514.1;WSM1022|QKN14511.1
cluster999	3	Q5LSJ5	GO:0055085; P:transmembrane transport; IEA:InterPro	WSM419|WP_011969452.1;Sm1021|WP_010975202.1;WSM1022|QKN16485.1
cluster1000	3	P80874	GO:0016491; F:oxidoreductase activity; IBA:GO_Central	WSM419|WP_011969244.1;Sm1021|WP_010975361.1;WSM1022|QKN16320.1
cluster1001	3	P58346	GO:0006313; P:transposition, DNA-mediated; IEA:InterPro	WSM419|WP_011970930.1;Sm1021|WP_010967427.1;WSM1022|QKN18607.1
cluster1002	3	O13842	GO:0034232; P:ascospore wall chitin catabolic process; IMP:PomBase	WSM419|WP_012061422.1;Sm1021|WP_010976001.1;WSM1022|QKN17120.1
cluster1003	3	N/A	N/A	WSM419|WP_012061658.1;Sm1021|WP_010975756.1;WSM1022|QKN17348.1
cluster1004	3	N/A	N/A	WSM419|WP_011969525.1;Sm1021|WP_010975133.1;WSM1022|QKN16557.1
cluster1005	3	Q04441	GO:0020037; F:heme binding; IEA:InterPro	WSM419|WP_012061690.1;Sm1021|WP_010975791.1;WSM1022|QKN17317.1
cluster1006	3	O31859	GO:0005886; C:plasma membrane; IBA:GO_Central	WSM419|WP_011974920.1;Sm1021|WP_003532716.1;WSM1022|QKN13755.1
cluster1007	3	Q92PB6	GO:0006099; P:tricarboxylic acid cycle; IEA:UniProtKB-UniRule	WSM419|WP_024311431.1;Sm1021|WP_013844513.1;WSM1022|QKN14509.1
cluster1008	3	N/A	N/A	WSM419|WP_011974498.1;Sm1021|WP_010968753.1;WSM1022|QKN13312.1
cluster1009	3	A3MS85	N/A	WSM419|WP_011975541.1;Sm1021|WP_010969361.1;WSM1022|QKN14254.1
cluster1010	3	N/A	N/A	WSM419|WP_012061555.1;Sm1021|WP_010975652.1;WSM1022|QKN17448.1
cluster1011	3	N/A	N/A	WSM419|WP_011975888.1;Sm1021|WP_003530745.1;WSM1022|QKN14591.1
cluster1012	3	Q47T99	GO:0015595; F:spermidine-importing ATPase activity; IEA:InterPro	WSM419|WP_011969485.1;Sm1021|WP_010975169.1;WSM1022|QKN16516.1
cluster1013	3	O87590	GO:0006355; P:regulation of transcription, DNA-templated; IEA:InterPro	WSM419|WP_164830321.1;Sm1021|WP_010976198.1;WSM1022|QKN16953.1
cluster1014	3	P50513	GO:0006364; P:rRNA processing; IEA:UniProtKB-KW	WSM419|WP_012066832.1;Sm1021|WP_003527565.1;WSM1022|QKN15431.1
cluster1015	3	D4GPW1	GO:0008643; P:carbohydrate transport; IEA:UniProtKB-KW	WSM419|WP_011975572.1;Sm1021|WP_003533228.1;WSM1022|QKN14285.1
cluster1016	3	Q8EJW1	GO:0019629; P:propionate catabolic process, 2-methylcitrate cycle; ISS:UniProtKB	WSM419|WP_011976385.1;Sm1021|WP_003532873.1;WSM1022|QKN15059.1
cluster1017	3	P27840	N/A	WSM419|WP_011975911.1;Sm1021|WP_010969609.1;WSM1022|QKN14615.1
cluster1018	3	P19485	GO:0035556; P:intracellular signal transduction; IEA:InterPro	WSM419|WP_012066587.1;Sm1021|WP_010969945.1;WSM1022|QKN15159.1
cluster1019	3	Q9Z5X5	GO:0009399; P:nitrogen fixation; IEA:UniProtKB-KW	WSM419|WP_028054118.1;Sm1021|WP_010969431.1;WSM1022|QKN14400.1
cluster1020	3	P16679	GO:0019700; P:organic phosphonate catabolic process; IMP:EcoCyc	WSM419|WP_011969857.1;Sm1021|WP_010976256.1;WSM1022|QKN16881.1
cluster1021	3	P56898	GO:0006260; P:DNA replication; IEA:UniProtKB-UniRule	WSM419|WP_011975398.1;Sm1021|WP_003529546.1;WSM1022|QKN14177.1
cluster1022	3	P25885	GO:0055085; P:transmembrane transport; IEA:InterPro	WSM419|WP_011974231.1;Sm1021|WP_003527721.1;WSM1022|QKN13043.1
cluster1023	3	O05260	GO:0006814; P:sodium ion transport; IEA:UniProtKB-KW	WSM419|WP_011974811.1;Sm1021|WP_010968977.1;WSM1022|QKN13634.1
cluster1024	3	Q46560	GO:0009405; P:pathogenesis; IEA:UniProtKB-KW	WSM419|WP_011970345.1;Sm1021|WP_010969010.1;WSM1022|QKN13693.1
cluster1025	3	N/A	N/A	WSM419|WP_012067477.1;Sm1021|WP_010968327.1;WSM1022|QKN16043.1
cluster1026	3	N/A	N/A	WSM419|WP_011969802.1;Sm1021|WP_041170117.1;WSM1022|QKN16822.1
cluster1027	3	N/A	N/A	WSM419|WP_011974831.1;Sm1021|WP_003527365.1;WSM1022|QKN13655.1
cluster1028	3	Q59787	GO:0003939; F:L-iditol 2-dehydrogenase activity; IEA:UniProtKB-EC	WSM419|WP_011974981.1;Sm1021|WP_003531608.1;WSM1022|QKN13810.1
cluster1029	3	P50176	GO:0042619; P:poly-hydroxybutyrate biosynthetic process; IEA:UniProtKB-KW	WSM419|WP_011975611.1;Sm1021|WP_010969425.1;WSM1022|QKN14389.1
cluster1030	3	P18775	GO:0009061; P:anaerobic respiration; IEP:EcoCyc	WSM419|WP_011974987.1;Sm1021|WP_014526666.1;WSM1022|QKN13817.1
cluster1031	3	N/A	N/A	WSM419|WP_024312560.1;Sm1021|WP_010968496.1;WSM1022|QKN16219.1
cluster1032	3	P71353	GO:0006412; P:translation; IBA:GO_Central	WSM419|WP_011974888.1;Sm1021|WP_010969029.1;WSM1022|QKN13721.1
cluster1033	3	N/A	N/A	WSM419|WP_024311088.1;Sm1021|WP_010975032.1;WSM1022|QKN16678.1
cluster1034	3	P50457	GO:0009447; P:putrescine catabolic process; IMP:EcoCyc	WSM419|WP_012061607.1;Sm1021|WP_010975708.1;WSM1022|QKN17396.1
cluster1035	3	N/A	N/A	WSM419|WP_024311469.1;Sm1021|WP_010969393.1;WSM1022|QKN14354.1
cluster1036	3	P77212	GO:1901530; P:response to hypochlorite; IMP:EcoCyc	WSM419|WP_012061566.1;Sm1021|WP_015456667.1;WSM1022|QKN17435.1
cluster1037	3	P52625	GO:0006865; P:amino acid transport; IEA:UniProtKB-KW	WSM419|WP_010975155.1;Sm1021|WP_010975155.1;WSM1022|QKN16533.1
cluster1038	3	Q92TY6	GO:0009435; P:NAD biosynthetic process; IEA:UniProtKB-UniRule	WSM419|WP_012061276.1;Sm1021|WP_010976175.1;WSM1022|QKN16976.1
cluster1039	3	A6UDP3	GO:0006099; P:tricarboxylic acid cycle; IEA:UniProtKB-UniRule	WSM419|WP_012067155.1;Sm1021|WP_003530257.1;WSM1022|QKN15752.1
cluster1040	3	Q9R9N4	GO:0006096; P:glycolytic process; IEA:UniProtKB-KW	WSM419|WP_011975253.1;Sm1021|WP_010969227.1;WSM1022|QKN14067.1
cluster1041	3	O86029	GO:0003700; F:DNA-binding transcription factor activity; IEA:InterPro	WSM419|WP_164830320.1;Sm1021|WP_010976252.1;WSM1022|QKN16887.1
cluster1042	3	N/A	N/A	WSM419|WP_012067163.1;Sm1021|WP_010970383.1;WSM1022|QKN15762.1
cluster1043	3	N/A	N/A	WSM419|WP_011970502.1;Sm1021|WP_010968085.1;WSM1022|QKN18762.1
cluster1044	3	N/A	N/A	WSM419|WP_011974663.1;Sm1021|WP_013844094.1;WSM1022|QKN13474.1
cluster1045	3	Q8UE06	GO:0006412; P:translation; IEA:UniProtKB-UniRule	WSM419|WP_024312510.1;Sm1021|WP_003536192.1;WSM1022|QKN13968.1
cluster1046	3	P72958	GO:0006813; P:potassium ion transport; IEA:InterPro	WSM419|WP_011975941.1;Sm1021|WP_003530071.1;WSM1022|QKN14653.1
cluster1047	3	N/A	N/A	WSM419|WP_011969240.1;Sm1021|WP_015243320.1;WSM1022|QKN16316.1
cluster1048	3	P42194	GO:0005886; C:plasma membrane; IEA:UniProtKB-SubCell	WSM419|WP_012067698.1;Sm1021|WP_010968486.1;WSM1022|QKN12964.1
cluster1049	3	P50173	GO:0019588; P:anaerobic glycerol catabolic process; IEA:UniProtKB-UniPathway	WSM419|WP_012066683.1;Sm1021|WP_010970021.1;WSM1022|QKN15260.1
cluster1050	3	Q52926	GO:0000271; P:polysaccharide biosynthetic process; IEA:UniProtKB-KW	WSM419|WP_011975323.1;Sm1021|WP_003534542.1;WSM1022|QKN14137.1
cluster1051	3	A6U760	GO:0017003; P:protein-heme linkage; IEA:UniProtKB-UniRule	WSM419|WP_011974836.1;Sm1021|WP_003527358.1;WSM1022|QKN13660.1
cluster1052	3	N/A	N/A	WSM419|WP_011974278.1;Sm1021|WP_003527633.1;WSM1022|QKN13087.1
cluster1053	3	N/A	N/A	WSM419|WP_015007445.1;Sm1021|WP_015007445.1;WSM1022|QKN13744.1
cluster1054	3	N/A	N/A	WSM419|WP_162142234.1;Sm1021|WP_010969080.1;WSM1022|QKN13798.1
cluster1055	3	P36948	GO:0008643; P:carbohydrate transport; IEA:UniProtKB-KW	WSM419|WP_011970149.1;Sm1021|WP_010967145.1;WSM1022|QKN17968.1
cluster1056	3	Q9JI39	GO:0005215; F:transporter activity; ISA:MGI	WSM419|WP_024324343.1;Sm1021|WP_010970184.1;WSM1022|QKN15479.1
cluster1057	3	P55393	GO:0006355; P:regulation of transcription, DNA-templated; IEA:InterPro	WSM419|WP_011970059.1;Sm1021|WP_010968237.1;WSM1022|QKN18885.1
cluster1058	3	P50507	GO:0001123; P:transcription initiation from bacterial-type RNA polymerase promoter; IEA:UniProtKB-UniRule	WSM419|WP_012067318.1;Sm1021|WP_010970526.1;WSM1022|QKN15900.1
cluster1059	3	A0MTQ2	GO:0004177; F:aminopeptidase activity; IEA:UniProtKB-KW	WSM419|WP_011970056.1;Sm1021|WP_010967048.1;WSM1022|QKN17868.1
cluster1060	3	O31518	N/A	WSM419|WP_011969216.1;Sm1021|WP_010975397.1;WSM1022|QKN17686.1
cluster1061	3	Q4QP41	GO:0055085; P:transmembrane transport; IEA:InterPro	WSM419|WP_011975598.1;Sm1021|WP_010969398.1;WSM1022|QKN14360.1
cluster1062	3	N/A	N/A	WSM419|WP_011970085.1;Sm1021|WP_010967356.1;WSM1022|QKN18684.1
cluster1063	3	N/A	N/A	WSM419|WP_012067359.1;Sm1021|WP_010970543.1;WSM1022|QKN15923.1
cluster1064	3	A6U7W6	GO:0048038; F:quinone binding; IEA:UniProtKB-KW	WSM419|WP_011975084.1;Sm1021|WP_003531832.1;WSM1022|QKN13899.1
cluster1065	3	N/A	N/A	WSM419|WP_012067388.1;Sm1021|WP_010970568.1;WSM1022|QKN15955.1
cluster1066	3	Q04849	GO:0006355; P:regulation of transcription, DNA-templated; IEA:InterPro	WSM419|WP_011975267.1;Sm1021|WP_003535439.1;WSM1022|QKN14079.1
cluster1067	3	P9WJ32	N/A	WSM419|WP_018209266.1;Sm1021|WP_013851145.1;WSM1022|QKN18739.1
cluster1068	3	N/A	N/A	WSM419|WP_012067235.1;Sm1021|WP_010970475.1;WSM1022|QKN15813.1
cluster1069	3	A5V3E1	GO:0032784; P:regulation of DNA-templated transcription, elongation; IEA:UniProtKB-UniRule	WSM419|WP_011970026.1;Sm1021|WP_010967080.1;WSM1022|QKN17902.1
cluster1070	3	N/A	N/A	WSM419|WP_011975114.1;Sm1021|WP_010969159.1;WSM1022|QKN13919.1
cluster1071	3	N/A	N/A	WSM419|WP_012061747.1;Sm1021|WP_003529261.1;WSM1022|QKN17090.1
cluster1072	3	N/A	N/A	WSM419|WP_012061677.1;Sm1021|WP_013850661.1;WSM1022|QKN17330.1
cluster1073	3	N/A	N/A	WSM419|WP_012066871.1;Sm1021|WP_010970178.1;WSM1022|QKN15469.1
cluster1074	3	Q3J4E6	GO:0006355; P:regulation of transcription, DNA-templated; IEA:InterPro	WSM419|WP_011969867.1;Sm1021|WP_015008116.1;WSM1022|QKN16891.1
cluster1075	3	N/A	N/A	WSM419|WP_011969589.1;Sm1021|WP_013850145.1;WSM1022|QKN16629.1
cluster1076	3	N/A	N/A	WSM419|WP_011975861.1;Sm1021|WP_010969565.1;WSM1022|QKN14568.1
cluster1077	3	Q02QT6	GO:0016887; F:ATPase activity; IEA:InterPro	WSM419|WP_011969565.1;Sm1021|WP_010975094.1;WSM1022|QKN16606.1
cluster1078	3	P31442	GO:0006855; P:drug transmembrane transport; IBA:GO_Central	WSM419|WP_165447184.1;Sm1021|WP_013844494.1;WSM1022|QKN14440.1
cluster1079	3	P42720	GO:0008865; F:fructokinase activity; IEA:UniProtKB-EC	WSM419|WP_024311559.1;Sm1021|WP_010968606.1;WSM1022|QKN16223.1
cluster1080	3	N/A	N/A	WSM419|WP_011974496.1;Sm1021|WP_003529850.1;WSM1022|QKN13310.1
cluster1081	3	N/A	N/A	WSM419|WP_012066688.1;Sm1021|WP_010970027.1;WSM1022|QKN15265.1
cluster1082	3	N/A	N/A	WSM419|WP_011975109.1;Sm1021|WP_010970005.1;WSM1022|QKN15237.1
cluster1083	3	O34606	GO:0006865; P:amino acid transport; IEA:UniProtKB-KW	WSM419|WP_012061480.1;Sm1021|WP_015456655.1;WSM1022|QKN17521.1
cluster1084	3	P76081	GO:0010124; P:phenylacetate catabolic process; IMP:UniProtKB	WSM419|WP_011969778.1;Sm1021|WP_010976332.1;WSM1022|QKN16802.1
cluster1085	3	O86034	GO:0003858; F:3-hydroxybutyrate dehydrogenase activity; IEA:UniProtKB-EC	WSM419|WP_012061433.1;Sm1021|WP_010975968.1;WSM1022|QKN17147.1
cluster1086	3	Q92XJ0	GO:0008556; F:potassium-transporting ATPase activity; IEA:UniProtKB-UniRule	WSM419|WP_011970239.1;Sm1021|WP_010968197.1;WSM1022|QKN17781.1
cluster1087	3	Q83CP8	GO:0007059; P:chromosome segregation; IEA:UniProtKB-KW	WSM419|WP_011975331.1;Sm1021|WP_014526708.1;WSM1022|QKN16252.1
cluster1088	3	O34464	GO:0006355; P:regulation of transcription, DNA-templated; IBA:GO_Central	WSM419|WP_012061807.1;Sm1021|WP_010975859.1;WSM1022|QKN17253.1
cluster1089	3	E1WA34	GO:0006355; P:regulation of transcription, DNA-templated; IEA:InterPro	WSM419|WP_011969886.1;Sm1021|WP_003530564.1;WSM1022|QKN16908.1
cluster1090	3	Q8GAK7	GO:0042843; P:D-xylose catabolic process; TAS:UniProtKB	WSM419|WP_011976259.1;Sm1021|WP_010969774.1;WSM1022|QKN14929.1
cluster1091	3	P75783	GO:0006811; P:ion transport; IEA:UniProtKB-KW	WSM419|WP_011970586.1;Sm1021|WP_041169970.1;WSM1022|QKN18553.1
cluster1092	3	P30327	GO:0051258; P:protein polymerization; IEA:UniProtKB-UniRule	WSM419|WP_011976204.1;Sm1021|WP_010969741.1;WSM1022|QKN14885.1
cluster1093	3	Q9UYB2	GO:0002949; P:tRNA threonylcarbamoyladenosine modification; IDA:UniProtKB	WSM419|WP_011974684.1;Sm1021|WP_010968877.1;WSM1022|QKN13494.1
cluster1094	3	Q4L8G8	GO:0015942; P:formate metabolic process; IEA:InterPro	WSM419|WP_011970353.1;Sm1021|WP_164826907.1;WSM1022|QKN17817.1
cluster1095	3	P26393	GO:0009243; P:O antigen biosynthetic process; IEA:UniProtKB-UniPathway	WSM419|WP_026161110.1;Sm1021|WP_010975749.1;WSM1022|QKN17355.1
cluster1096	3	A4YI89	GO:0006631; P:fatty acid metabolic process; IEA:UniProtKB-KW	WSM419|WP_012067377.1;Sm1021|WP_010970558.1;WSM1022|QKN15943.1
cluster1097	3	N/A	N/A	WSM419|WP_012066632.1;Sm1021|WP_010969978.1;WSM1022|QKN15205.1
cluster1098	3	Q50864	GO:0009103; P:lipopolysaccharide biosynthetic process; IEA:UniProtKB-KW	WSM419|WP_012061640.1;Sm1021|WP_010975739.1;WSM1022|QKN17365.1
cluster1099	3	B1KLY8	GO:0005887; C:integral component of plasma membrane; IEA:UniProtKB-UniRule	WSM419|WP_012061681.1;Sm1021|WP_010975778.1;WSM1022|QKN17326.1
cluster1100	3	Q2H6N9	GO:0016740; F:transferase activity; IEA:UniProtKB-KW	WSM419|WP_011974908.1;Sm1021|WP_013844248.1;WSM1022|QKN13742.1
cluster1101	3	Q92V09	GO:0045490; P:pectin catabolic process; IEA:UniProtKB-UniRule	WSM419|WP_012061674.1;Sm1021|WP_010975773.1;WSM1022|QKN17333.1
cluster1102	3	N/A	N/A	WSM419|WP_011969601.1;Sm1021|WP_010967957.1;WSM1022|QKN18231.1
cluster1103	3	N/A	N/A	WSM419|WP_011975258.1;Sm1021|WP_003535458.1;WSM1022|QKN14072.1
cluster1104	3	A6U871	GO:0006412; P:translation; IEA:UniProtKB-UniRule	WSM419|WP_011975179.1;Sm1021|WP_010969196.1;WSM1022|QKN13990.1
cluster1105	3	P0AAR6	GO:0005886; C:plasma membrane; IEA:UniProtKB-SubCell	WSM419|WP_011969215.1;Sm1021|WP_015456625.1;WSM1022|QKN17672.1
cluster1106	3	P54420	GO:0070981; P:L-asparagine biosynthetic process; IEA:UniProtKB-UniPathway	WSM419|WP_012061273.1;Sm1021|WP_010976178.1;WSM1022|QKN16973.1
cluster1107	3	Q9FMX7	GO:0019363; P:pyridine nucleotide biosynthetic process; IEA:UniProtKB-KW	WSM419|WP_012066818.1;Sm1021|WP_010967909.1;WSM1022|QKN18275.1
cluster1108	3	P55552	GO:0000155; F:phosphorelay sensor kinase activity; IEA:InterPro	WSM419|WP_012066976.1;Sm1021|WP_010970250.1;WSM1022|QKN15572.1
cluster1109	3	P24137	GO:0030435; P:sporulation resulting in formation of a cellular spore; IEA:UniProtKB-KW	WSM419|WP_012066545.1;Sm1021|WP_003536332.1;WSM1022|QKN15118.1
cluster1110	3	Q38M35	GO:0019439; P:aromatic compound catabolic process; IEA:UniProtKB-KW	WSM419|WP_012067615.1;Sm1021|WP_010968422.1;WSM1022|QKN16182.1
cluster1111	3	P55604	GO:0022857; F:transmembrane transporter activity; IEA:InterPro	WSM419|WP_012067158.1;Sm1021|WP_010970382.1;WSM1022|QKN15757.1
cluster1112	3	N/A	N/A	WSM419|WP_011969752.1;Sm1021|WP_010974934.1;WSM1022|QKN16777.1
cluster1113	3	N/A	N/A	WSM419|WP_011975070.1;Sm1021|WP_003531815.1;WSM1022|QKN13892.1
cluster1114	3	A8AFP5	GO:0009132; P:nucleoside diphosphate metabolic process; IEA:InterPro	WSM419|WP_011976400.1;Sm1021|WP_010969880.1;WSM1022|QKN15074.1
cluster1115	3	N/A	N/A	WSM419|WP_011975642.1;Sm1021|WP_010969442.1;WSM1022|QKN14418.1
cluster1116	3	P09818	GO:0009399; P:nitrogen fixation; IEA:UniProtKB-KW	WSM419|WP_011970920.1;Sm1021|WP_003532767.1;WSM1022|QKN18598.1
cluster1117	3	N/A	N/A	WSM419|WP_011969465.1;Sm1021|WP_010975189.1;WSM1022|QKN16496.1
cluster1118	3	N/A	N/A	WSM419|WP_011970086.1;Sm1021|WP_010967357.1;WSM1022|QKN18683.1
cluster1119	3	Q87EF5	GO:0042954; F:lipoprotein transporter activity; IEA:InterPro	WSM419|WP_024312103.1;Sm1021|WP_010975247.1;WSM1022|QKN16436.1
cluster1120	3	Q9Z3R8	GO:0032450; F:maltose alpha-glucosidase activity; IEA:UniProtKB-EC	WSM419|WP_012066543.1;Sm1021|WP_010969919.1;WSM1022|QKN15116.1
cluster1121	3	Q92NH8	GO:0006098; P:pentose-phosphate shunt; IEA:UniProtKB-KW	WSM419|WP_011976280.1;Sm1021|WP_010969784.1;WSM1022|QKN14942.1
cluster1122	3	Q92TP3	GO:0008615; P:pyridoxine biosynthetic process; IEA:UniProtKB-KW	WSM419|WP_011969850.1;Sm1021|WP_010976261.1;WSM1022|QKN16874.1
cluster1123	3	P69680	GO:0008519; F:ammonium transmembrane transporter activity; IEA:InterPro	WSM419|WP_012067258.1;Sm1021|WP_010970483.1;WSM1022|QKN15835.1
cluster1124	3	Q7ANN5	GO:0055085; P:transmembrane transport; IEA:InterPro	WSM419|WP_012061642.1;Sm1021|WP_010975740.1;WSM1022|QKN17363.1
cluster1125	3	N/A	N/A	WSM419|WP_164829574.1;Sm1021|WP_010975545.1;WSM1022|QKN17565.1
cluster1126	3	N/A	N/A	WSM419|WP_011969304.1;Sm1021|WP_010975323.1;WSM1022|QKN16356.1
cluster1127	3	N/A	N/A	WSM419|WP_011974931.1;Sm1021|WP_010969060.1;WSM1022|QKN13767.1
cluster1128	3	N/A	N/A	WSM419|WP_011974965.1;Sm1021|WP_010969075.1;WSM1022|QKN13794.1
cluster1129	3	N/A	N/A	WSM419|WP_012061666.1;Sm1021|WP_010975765.1;WSM1022|QKN17341.1
cluster1130	3	Q92XI9	GO:0008556; F:potassium-transporting ATPase activity; IEA:InterPro	WSM419|WP_011970238.1;Sm1021|WP_010968198.1;WSM1022|QKN17782.1
cluster1131	3	P53575	GO:0009055; F:electron transfer activity; IBA:GO_Central	WSM419|WP_012066753.1;Sm1021|WP_010970096.1;WSM1022|QKN15347.1
cluster1132	3	P9WQF6	GO:0016627; F:oxidoreductase activity, acting on the CH-CH group of donors; IEA:InterPro	WSM419|WP_012061449.1;Sm1021|WP_010975951.1;WSM1022|QKN17162.1
cluster1133	3	N/A	N/A	WSM419|WP_011976262.1;Sm1021|WP_010969776.1;WSM1022|QKN14932.1
cluster1134	3	Q49757	N/A	WSM419|WP_012066952.1;Sm1021|WP_017263124.1;WSM1022|QKN15551.1
cluster1135	3	N/A	N/A	WSM419|WP_024312335.1;Sm1021|WP_003528572.1;WSM1022|QKN15693.1
cluster1136	3	Q92SF3	GO:0006412; P:translation; IEA:UniProtKB-UniRule	WSM419|WP_003531576.1;Sm1021|WP_003531576.1;WSM1022|QKN13106.1
cluster1137	3	O34689	GO:0009636; P:response to toxic substance; IEA:UniProtKB-KW	WSM419|WP_012066627.1;Sm1021|WP_010969975.1;WSM1022|QKN15200.1
cluster1138	3	P13800	GO:0006355; P:regulation of transcription, DNA-templated; IEA:InterPro	WSM419|WP_011976113.1;Sm1021|WP_010975328.1;WSM1022|QKN17721.1
cluster1139	3	A6UF33	GO:0006412; P:translation; IEA:UniProtKB-UniRule	WSM419|WP_012067643.1;Sm1021|WP_003534369.1;WSM1022|QKN12910.1
cluster1140	3	N/A	N/A	WSM419|WP_011974412.1;Sm1021|WP_004435886.1;WSM1022|QKN13225.1
cluster1141	3	N/A	N/A	WSM419|WP_011970961.1;Sm1021|WP_010967665.1;WSM1022|QKN18471.1
cluster1142	3	P19066	GO:0009399; P:nitrogen fixation; IEA:UniProtKB-KW	WSM419|WP_011970917.1;Sm1021|WP_003532774.1;WSM1022|QKN18596.1
cluster1143	3	A6UBQ4	GO:0042158; P:lipoprotein biosynthetic process; IEA:UniProtKB-UniRule	WSM419|WP_011976379.1;Sm1021|WP_010969868.1;WSM1022|QKN15053.1
cluster1144	3	Q9KWU4	GO:0006090; P:pyruvate metabolic process; IEA:InterPro	WSM419|WP_024310904.1;Sm1021|WP_010970538.1;WSM1022|QKN15919.1
cluster1145	3	N/A	N/A	WSM419|WP_012061297.1;Sm1021|WP_010976150.1;WSM1022|QKN17000.1
cluster1146	3	P25197	GO:0009877; P:nodulation; IEA:UniProtKB-KW	WSM419|WP_011969410.1;Sm1021|WP_010975224.1;WSM1022|QKN16460.1
cluster1147	3	N/A	N/A	WSM419|WP_011975697.1;Sm1021|WP_041170152.1;WSM1022|QKN14477.1
cluster1148	3	A0KYQ5	GO:0006044; P:N-acetylglucosamine metabolic process; IDA:UniProtKB	WSM419|WP_012067612.1;Sm1021|WP_010968419.1;WSM1022|QKN16178.1
cluster1149	3	P05445	GO:0006268; P:DNA unwinding involved in DNA replication; IEA:UniProtKB-UniRule	WSM419|WP_012067138.1;Sm1021|WP_010970369.1;WSM1022|QKN15737.1
cluster1150	3	N/A	N/A	WSM419|WP_011970468.1;Sm1021|WP_010967872.1;WSM1022|QKN18298.1
cluster1151	3	P21865	GO:0023014; P:signal transduction by protein phosphorylation; IDA:EcoCyc	WSM419|WP_011970241.1;Sm1021|WP_010968195.1;WSM1022|QKN17779.1
cluster1152	3	Q59754	GO:0006090; P:pyruvate metabolic process; IEA:InterPro	WSM419|WP_011974750.1;Sm1021|WP_010968929.1;WSM1022|QKN13557.1
cluster1153	3	P0AG04	GO:0006744; P:ubiquinone biosynthetic process; IEA:UniProtKB-UniPathway	WSM419|WP_011969630.1;Sm1021|WP_010975053.1;WSM1022|QKN16655.1
cluster1154	3	N/A	N/A	WSM419|WP_011975869.1;Sm1021|WP_014529376.1;WSM1022|QKN16262.1
cluster1155	3	Q9WX61	GO:0006011; P:UDP-glucose metabolic process; IEA:InterPro	WSM419|WP_011969362.1;Sm1021|WP_010975265.1;WSM1022|QKN16414.1
cluster1156	3	Q9Z3Q0	GO:0035556; P:intracellular signal transduction; IEA:InterPro	WSM419|WP_033042363.1;Sm1021|WP_033044509.1;WSM1022|QKN15473.1
cluster1157	3	A9MZG4	GO:0042597; C:periplasmic space; IEA:UniProtKB-SubCell	WSM419|WP_011969456.1;Sm1021|WP_010975198.1;WSM1022|QKN16489.1
cluster1158	3	P9WMI0	GO:0008202; P:steroid metabolic process; IEA:UniProtKB-KW	WSM419|WP_011974517.1;Sm1021|WP_010968764.1;WSM1022|QKN13341.1
cluster1159	3	P0DOV7	GO:0046872; F:metal ion binding; IEA:UniProtKB-KW	WSM419|WP_011969652.1;Sm1021|WP_041170123.1;WSM1022|QKN16675.1
cluster1160	3	N/A	N/A	WSM419|WP_011974627.1;Sm1021|WP_003533684.1;WSM1022|QKN13438.1
cluster1161	3	N/A	N/A	WSM419|WP_011976081.1;Sm1021|WP_010969670.1;WSM1022|QKN14777.1
cluster1162	3	P04285	GO:0015031; P:protein transport; IEA:UniProtKB-KW	WSM419|WP_012067071.1;Sm1021|WP_010970324.1;WSM1022|QKN15671.1
cluster1163	3	Q92QP2	GO:0042773; P:ATP synthesis coupled electron transport; IEA:InterPro	WSM419|WP_003531854.1;Sm1021|WP_003531854.1;WSM1022|QKN13908.1
cluster1164	3	N/A	N/A	WSM419|WP_011974497.1;Sm1021|WP_010968752.1;WSM1022|QKN13311.1
cluster1165	3	N/A	N/A	WSM419|WP_011976073.1;Sm1021|WP_003529993.1;WSM1022|QKN14768.1
cluster1166	3	P06230	GO:0009877; P:nodulation; IEA:UniProtKB-KW	WSM419|WP_011970898.1;Sm1021|WP_010967448.1;WSM1022|QKN18587.1
cluster1167	3	P08080	GO:0006782; P:protoporphyrinogen IX biosynthetic process; IEA:UniProtKB-UniPathway	WSM419|WP_024312336.1;Sm1021|WP_013844889.1;WSM1022|QKN15689.1
cluster1168	3	N/A	N/A	WSM419|WP_011976152.1;Sm1021|WP_003534932.1;WSM1022|QKN14846.1
cluster1169	3	N/A	N/A	WSM419|WP_011975905.1;Sm1021|WP_010969601.1;WSM1022|QKN14606.1
cluster1170	3	P08634	GO:0009877; P:nodulation; IEA:UniProtKB-KW	WSM419|WP_012066960.1;Sm1021|WP_010970238.1;WSM1022|QKN15559.1
cluster1171	3	N/A	N/A	WSM419|WP_012067286.1;Sm1021|WP_010970508.1;WSM1022|QKN15868.1
cluster1172	3	N/A	N/A	WSM419|WP_011969537.1;Sm1021|WP_041170063.1;WSM1022|QKN16574.1
cluster1173	3	Q92VM6	GO:0042450; P:arginine biosynthetic process via ornithine; IEA:InterPro	WSM419|WP_012061896.1;Sm1021|WP_010975548.1;WSM1022|QKN17561.1
cluster1174	3	Q1QE80	GO:0015595; F:spermidine-importing ATPase activity; IEA:InterPro	WSM419|WP_011976267.1;Sm1021|WP_010969779.1;WSM1022|QKN14937.1
cluster1175	3	P29824	GO:0055085; P:transmembrane transport; IEA:InterPro	WSM419|WP_011969761.1;Sm1021|WP_010974928.1;WSM1022|QKN16783.1
cluster1176	3	P36949	GO:0008643; P:carbohydrate transport; IEA:UniProtKB-KW	WSM419|WP_011970150.1;Sm1021|WP_010967146.1;WSM1022|QKN17969.1
cluster1177	3	Q6NG19	GO:0009443; P:pyridoxal 5'-phosphate salvage; IEA:UniProtKB-UniRule	WSM419|WP_012067391.1;Sm1021|WP_010970570.1;WSM1022|QKN15957.1
cluster1178	3	Q92RL5	GO:0006426; P:glycyl-tRNA aminoacylation; IEA:UniProtKB-UniRule	WSM419|WP_011974666.1;Sm1021|WP_013844095.1;WSM1022|QKN13477.1
cluster1179	3	P0AE07	GO:0055085; P:transmembrane transport; IEA:InterPro	WSM419|WP_012066863.1;Sm1021|WP_010970174.1;WSM1022|QKN15462.1
cluster1180	3	G4STG9	GO:0006002; P:fructose 6-phosphate metabolic process; IEA:InterPro	WSM419|WP_011976236.1;Sm1021|WP_010969756.1;WSM1022|QKN14907.1
cluster1181	3	N/A	N/A	WSM419|WP_011969368.1;Sm1021|WP_010975259.1;WSM1022|QKN16420.1
cluster1182	3	O32163	GO:0016226; P:iron-sulfur cluster assembly; IEA:InterPro	WSM419|WP_011975227.1;Sm1021|WP_003534702.1;WSM1022|QKN14044.1
cluster1183	3	Q8YCA7	GO:0008643; P:carbohydrate transport; IEA:UniProtKB-KW	WSM419|WP_012061827.1;Sm1021|WP_010975877.1;WSM1022|QKN17233.1
cluster1184	3	P77161	GO:0009436; P:glyoxylate catabolic process; IMP:EcoCyc	WSM419|WP_011969937.1;Sm1021|WP_010976203.1;WSM1022|QKN16948.1
cluster1185	3	P47990	GO:0009115; P:xanthine catabolic process; ISS:UniProtKB	WSM419|WP_012061432.1;Sm1021|WP_010975969.1;WSM1022|QKN17146.1
cluster1186	3	Q57855	GO:0016887; F:ATPase activity; IEA:InterPro	WSM419|WP_012066592.1;Sm1021|WP_010969949.1;WSM1022|QKN15164.1
cluster1187	3	N/A	N/A	WSM419|WP_011975934.1;Sm1021|WP_013844604.1;WSM1022|QKN14644.1
cluster1188	3	N/A	N/A	WSM419|WP_011969710.1;Sm1021|WP_010974979.1;WSM1022|QKN16730.1
cluster1189	3	P0AGA4	GO:0043952; P:protein transport by the Sec complex; IEA:UniProtKB-UniRule	WSM419|WP_011975185.1;Sm1021|WP_003536503.1;WSM1022|QKN13998.1
cluster1190	3	N/A	N/A	WSM419|WP_011975129.1;Sm1021|WP_015241136.1;WSM1022|QKN13934.1
cluster1191	3	O31197	GO:0019557; P:histidine catabolic process to glutamate and formate; IEA:UniProtKB-UniPathway	WSM419|WP_012061588.1;Sm1021|WP_010975687.1;WSM1022|QKN17415.1
cluster1192	3	N/A	N/A	WSM419|WP_012066809.1;Sm1021|WP_003527524.1;WSM1022|QKN15407.1
cluster1193	3	P50974	GO:0006120; P:mitochondrial electron transport, NADH to ubiquinone; IEA:InterPro	WSM419|WP_011969262.1;Sm1021|WP_010967804.1;WSM1022|QKN18342.1
cluster1194	3	P49308	GO:0042597; C:periplasmic space; IEA:UniProtKB-SubCell	WSM419|WP_011969895.1;Sm1021|WP_003530542.1;WSM1022|QKN16918.1
cluster1195	3	P52046	GO:0019605; P:butyrate metabolic process; IEA:UniProtKB-UniPathway	WSM419|WP_011976335.1;Sm1021|WP_010969826.1;WSM1022|QKN14996.1
cluster1196	3	N/A	N/A	WSM419|WP_018011123.1;Sm1021|WP_017271814.1;WSM1022|QKN14056.1
cluster1197	3	N/A	N/A	WSM419|WP_011969307.1;Sm1021|WP_010975320.1;WSM1022|QKN16359.1
cluster1198	3	P29240	GO:0009166; P:nucleotide catabolic process; IEA:InterPro	WSM419|WP_012066906.1;Sm1021|WP_010970201.1;WSM1022|QKN15504.1
cluster1199	3	Q92ZT1	GO:0019547; P:arginine catabolic process to ornithine; IEA:UniProtKB-UniPathway	WSM419|WP_011970089.1;Sm1021|WP_010967360.1;WSM1022|QKN18680.1
cluster1200	3	N/A	N/A	WSM419|WP_011976404.1;Sm1021|WP_010969884.1;WSM1022|QKN15078.1
cluster1201	3	N/A	N/A	WSM419|WP_011974790.1;Sm1021|WP_003537240.1;WSM1022|QKN13616.1
cluster1202	3	A6U859	GO:0006412; P:translation; IEA:UniProtKB-UniRule	WSM419|WP_011975171.1;Sm1021|WP_010969195.1;WSM1022|QKN13978.1
cluster1203	3	N/A	N/A	WSM419|WP_028054075.1;Sm1021|WP_010969030.1;WSM1022|QKN13722.1
cluster1204	3	Q9Y315	GO:0006098; P:pentose-phosphate shunt; TAS:Reactome	WSM419|WP_012061561.1;Sm1021|WP_010975660.1;WSM1022|QKN17440.1
cluster1205	3	N/A	N/A	WSM419|WP_012067003.1;Sm1021|WP_010970272.1;WSM1022|QKN15601.1
cluster1206	3	P0A2J2	GO:0006865; P:amino acid transport; IEA:UniProtKB-KW	WSM419|WP_011969812.1;Sm1021|WP_010976304.1;WSM1022|QKN16832.1
cluster1207	3	Q5KYR2	GO:0019310; P:inositol catabolic process; IEA:UniProtKB-UniRule	WSM419|WP_024325362.1;Sm1021|WP_010968519.1;WSM1022|QKN13012.1
cluster1208	3	Q92QN9	GO:0042773; P:ATP synthesis coupled electron transport; IEA:InterPro	WSM419|WP_011975095.1;Sm1021|WP_010969150.1;WSM1022|QKN13911.1
cluster1209	3	Q2KBP5	GO:0016887; F:ATPase activity; IEA:InterPro	WSM419|WP_011974705.1;Sm1021|WP_010968897.1;WSM1022|QKN13515.1
cluster1210	3	Q92SI9	GO:0006436; P:tryptophanyl-tRNA aminoacylation; IEA:UniProtKB-UniRule	WSM419|WP_011974249.1;Sm1021|WP_010968551.1;WSM1022|QKN13060.1
cluster1211	3	Q52984	GO:0015716; P:organic phosphonate transport; IEA:InterPro	WSM419|WP_011969862.1;Sm1021|WP_003530625.1;WSM1022|QKN16886.1
cluster1212	3	P77526	GO:0006979; P:response to oxidative stress; IMP:EcoCyc	WSM419|WP_011974864.1;Sm1021|WP_010969007.1;WSM1022|QKN13688.1
cluster1213	3	Q2YN92	GO:0009231; P:riboflavin biosynthetic process; IDA:UniProtKB	WSM419|WP_011975015.1;Sm1021|WP_010969112.1;WSM1022|QKN13848.1
cluster1214	3	Q5E8M6	GO:0015941; P:pantothenate catabolic process; IEA:InterPro	WSM419|WP_012067760.1;Sm1021|WP_010968524.1;WSM1022|QKN13019.1
cluster1215	3	P32482	GO:0046677; P:response to antibiotic; IEA:UniProtKB-KW	WSM419|WP_012066740.1;Sm1021|WP_010970086.1;WSM1022|QKN15332.1
cluster1216	3	Q9HXE3	GO:0009405; P:pathogenesis; IEA:UniProtKB-KW	WSM419|WP_012061599.1;Sm1021|WP_017276276.1;WSM1022|QKN17403.1
cluster1217	3	Q52996	N/A	WSM419|WP_011975535.1;Sm1021|WP_010969359.1;WSM1022|QKN14248.1
cluster1218	3	B8H092	GO:0008360; P:regulation of cell shape; IEA:UniProtKB-KW	WSM419|WP_011976213.1;Sm1021|WP_003529129.1;WSM1022|QKN14894.1
cluster1219	3	P58477	GO:0006457; P:protein folding; IEA:UniProtKB-UniRule	WSM419|WP_012061603.1;Sm1021|WP_010975705.1;WSM1022|QKN17399.1
cluster1220	3	A6UCL4	GO:0009423; P:chorismate biosynthetic process; IEA:UniProtKB-UniPathway	WSM419|WP_028054226.1;Sm1021|WP_010970120.1;WSM1022|QKN15381.1
cluster1221	3	P76046	GO:0005524; F:ATP binding; IEA:UniProtKB-KW	WSM419|WP_011975679.1;Sm1021|WP_003532993.1;WSM1022|QKN14459.1
cluster1222	3	Q54U72	GO:0007165; P:signal transduction; IBA:GO_Central	WSM419|WP_011974626.1;Sm1021|WP_010968835.1;WSM1022|QKN13437.1
cluster1223	3	N/A	N/A	WSM419|WP_024311343.1;Sm1021|WP_010967354.1;WSM1022|QKN18686.1
cluster1224	3	P0AFL2	GO:0055085; P:transmembrane transport; IEA:InterPro	WSM419|WP_011974521.1;Sm1021|WP_003527099.1;WSM1022|QKN13344.1
cluster1225	3	A6UEI2	GO:0004834; F:tryptophan synthase activity; IEA:UniProtKB-UniRule	WSM419|WP_012067443.1;Sm1021|WP_010968305.1;WSM1022|QKN16007.1
cluster1226	3	P40800	GO:0005886; C:plasma membrane; IBA:GO_Central	WSM419|WP_012061676.1;Sm1021|WP_010975774.1;WSM1022|QKN17331.1
cluster1227	3	N/A	N/A	WSM419|WP_162142230.1;Sm1021|WP_010976167.1;WSM1022|QKN16986.1
cluster1228	3	N/A	N/A	WSM419|WP_011974676.1;Sm1021|WP_010968871.1;WSM1022|QKN13486.1
cluster1229	3	A0A140NFA3	GO:0015604; F:organic phosphonate transmembrane transporter activity; IEA:InterPro	WSM419|WP_012061595.1;Sm1021|WP_010975696.1;WSM1022|QKN17408.1
cluster1230	3	P77455	GO:0010124; P:phenylacetate catabolic process; IMP:UniProtKB	WSM419|WP_127618765.1;Sm1021|WP_010976331.1;WSM1022|QKN16803.1
cluster1231	3	Q1AS06	GO:0015595; F:spermidine-importing ATPase activity; IEA:InterPro	WSM419|WP_011970991.1;Sm1021|WP_010967207.1;WSM1022|QKN18798.1
cluster1232	3	P72302	GO:0008484; F:sulfuric ester hydrolase activity; IEA:InterPro	WSM419|WP_028054123.1;Sm1021|WP_003534093.1;WSM1022|QKN14498.1
cluster1233	3	N/A	N/A	WSM419|WP_018011810.1;Sm1021|WP_026029805.1;WSM1022|QKN13692.1
cluster1234	3	O34933	GO:0055072; P:iron ion homeostasis; IEA:UniProtKB-KW	WSM419|WP_012066714.1;Sm1021|WP_014531406.1;WSM1022|QKN18260.1
cluster1235	3	N/A	N/A	WSM419|WP_011976324.1;Sm1021|WP_010969819.1;WSM1022|QKN14986.1
cluster1236	3	A6U8K3	GO:0003746; F:translation elongation factor activity; IEA:UniProtKB-UniRule	WSM419|WP_011975302.1;Sm1021|WP_003534991.1;WSM1022|QKN14115.1
cluster1237	3	O31522	GO:0043565; F:sequence-specific DNA binding; IEA:InterPro	WSM419|WP_011976269.1;Sm1021|WP_010969781.1;WSM1022|QKN14939.1
cluster1238	3	O51924	GO:0055085; P:transmembrane transport; IEA:InterPro	WSM419|WP_012061268.1;Sm1021|WP_010976183.1;WSM1022|QKN16967.1
cluster1239	3	D4GPW3	GO:0015407; F:monosaccharide-transporting ATPase activity; IEA:UniProtKB-EC	WSM419|WP_028054116.1;Sm1021|WP_003533224.1;WSM1022|QKN14287.1
cluster1240	3	Q6G7C8	GO:0008270; F:zinc ion binding; IEA:InterPro	WSM419|WP_011974854.1;Sm1021|WP_010969001.1;WSM1022|QKN13678.1
cluster1241	3	Q92SS9	GO:0006432; P:phenylalanyl-tRNA aminoacylation; IEA:UniProtKB-UniRule	WSM419|WP_012067684.1;Sm1021|WP_010968474.1;WSM1022|QKN12950.1
cluster1242	3	N/A	N/A	WSM419|WP_011969651.1;Sm1021|WP_010975036.1;WSM1022|QKN16674.1
cluster1243	3	P39360	GO:0006351; P:transcription, DNA-templated; ISS:EcoCyc	WSM419|WP_011974643.1;Sm1021|WP_013844089.1;WSM1022|QKN16230.1
cluster1244	3	Q8FVE4	GO:0055129; P:L-proline biosynthetic process; IEA:UniProtKB-UniPathway	WSM419|WP_018011949.1;Sm1021|WP_010976142.1;WSM1022|QKN17006.1
cluster1245	3	P0AF07	GO:0006935; P:chemotaxis; IEA:UniProtKB-KW	WSM419|WP_011974481.1;Sm1021|WP_010968741.1;WSM1022|QKN13295.1
cluster1246	3	P56903	GO:0009432; P:SOS response; IEA:UniProtKB-UniRule	WSM419|WP_028054329.1;Sm1021|WP_003531898.1;WSM1022|QKN16163.1
cluster1247	3	A6UB84	GO:0008360; P:regulation of cell shape; IEA:UniProtKB-KW	WSM419|WP_011976211.1;Sm1021|WP_003529126.1;WSM1022|QKN14892.1
cluster1248	3	Q9Z3S6	GO:0006355; P:regulation of transcription, DNA-templated; IEA:InterPro	WSM419|WP_011970048.1;Sm1021|WP_010967067.1;WSM1022|QKN17889.1
cluster1249	3	N/A	N/A	WSM419|WP_011969420.1;Sm1021|WP_010975217.1;WSM1022|QKN16470.1
cluster1250	3	A6U809	GO:0008654; P:phospholipid biosynthetic process; IEA:UniProtKB-UniRule	WSM419|WP_011975125.1;Sm1021|WP_014526685.1;WSM1022|QKN16245.1
cluster1251	3	N/A	N/A	WSM419|WP_012061361.1;Sm1021|WP_013850456.1;WSM1022|QKN17079.1
cluster1252	3	N/A	N/A	WSM419|WP_011969757.1;Sm1021|WP_010967063.1;WSM1022|QKN17885.1
cluster1253	3	P0ACJ7	GO:0043565; F:sequence-specific DNA binding; IEA:InterPro	WSM419|WP_011969738.1;Sm1021|WP_010974948.1;WSM1022|QKN16762.1
cluster1254	3	P50507	GO:0001123; P:transcription initiation from bacterial-type RNA polymerase promoter; IEA:UniProtKB-UniRule	WSM419|WP_012066833.1;Sm1021|WP_003527567.1;WSM1022|QKN15432.1
cluster1255	3	A6UBS2	GO:0006166; P:purine ribonucleoside salvage; IEA:UniProtKB-KW	WSM419|WP_011976397.1;Sm1021|WP_003534501.1;WSM1022|QKN15071.1
cluster1256	3	P07175	N/A	WSM419|WP_011976257.1;Sm1021|WP_003529183.1;WSM1022|QKN14927.1
cluster1257	3	A6U5J1	GO:0009089; P:lysine biosynthetic process via diaminopimelate; IEA:UniProtKB-UniRule	WSM419|WP_024325029.1;Sm1021|WP_010968566.1;WSM1022|QKN13084.1
cluster1258	3	B0R9X6	GO:0006355; P:regulation of transcription, DNA-templated; IEA:InterPro	WSM419|WP_011975596.1;Sm1021|WP_003530962.1;WSM1022|QKN14358.1
cluster1259	3	P9WK86	GO:0052689; F:carboxylic ester hydrolase activity; IEA:UniProtKB-KW	WSM419|WP_011976315.1;Sm1021|WP_010969812.1;WSM1022|QKN14978.1
cluster1260	3	P27175	GO:0008876; F:quinoprotein glucose dehydrogenase activity; IEA:UniProtKB-EC	WSM419|WP_011974797.1;Sm1021|WP_010968966.1;WSM1022|QKN16239.1
cluster1261	3	Q54KE6	GO:0006552; P:leucine catabolic process; IEA:UniProtKB-UniPathway	WSM419|WP_012061468.1;Sm1021|WP_010975574.1;WSM1022|QKN17534.1
cluster1262	3	P74178	GO:0009058; P:biosynthetic process; IEA:InterPro	WSM419|WP_011976109.1;Sm1021|WP_010975332.1;WSM1022|QKN16348.1
cluster1263	3	Q8PDQ6	GO:0019628; P:urate catabolic process; IGI:UniProtKB	WSM419|WP_011969486.1;Sm1021|WP_010975168.1;WSM1022|QKN16517.1
cluster1264	3	Q9RT03	GO:0016491; F:oxidoreductase activity; IEA:UniProtKB-KW	WSM419|WP_011976381.1;Sm1021|WP_010969870.1;WSM1022|QKN15055.1
cluster1265	3	N/A	N/A	WSM419|WP_164923118.1;Sm1021|WP_010976236.1;WSM1022|QKN16907.1
cluster1266	3	P50350	GO:0045893; P:positive regulation of transcription, DNA-templated; EXP:CollecTF	WSM419|WP_012067457.1;Sm1021|WP_003531999.1;WSM1022|QKN16022.1
cluster1267	3	A1S7L6	GO:0006635; P:fatty acid beta-oxidation; IEA:UniProtKB-UniPathway	WSM419|WP_011974355.1;Sm1021|WP_010968640.1;WSM1022|QKN13177.1
cluster1268	3	P33916	GO:0035672; P:oligopeptide transmembrane transport; IDA:EcoCyc	WSM419|WP_012061618.1;Sm1021|WP_010975716.1;WSM1022|QKN17387.1
cluster1269	3	N/A	N/A	WSM419|WP_012067271.1;Sm1021|WP_010970497.1;WSM1022|QKN15853.1
cluster1270	3	N/A	N/A	WSM419|WP_011974859.1;Sm1021|WP_003527322.1;WSM1022|QKN13683.1
cluster1271	3	P77467	GO:0010124; P:phenylacetate catabolic process; IMP:EcoCyc	WSM419|WP_011969781.1;Sm1021|WP_003528003.1;WSM1022|QKN16804.1
cluster1272	3	N/A	N/A	WSM419|WP_024311083.1;Sm1021|WP_003532141.1;WSM1022|QKN16700.1
cluster1273	3	P50167	GO:0005975; P:carbohydrate metabolic process; ISS:UniProtKB	WSM419|WP_012066668.1;Sm1021|WP_010970017.1;WSM1022|QKN15248.1
cluster1274	3	Q45978	GO:0006438; P:valyl-tRNA aminoacylation; IEA:InterPro	WSM419|WP_012067311.1;Sm1021|WP_010970520.1;WSM1022|QKN15893.1
cluster1275	3	N/A	N/A	WSM419|WP_012066834.1;Sm1021|WP_010970156.1;WSM1022|QKN15433.1
cluster1276	3	O34653	GO:0006633; P:fatty acid biosynthetic process; IEA:UniProtKB-KW	WSM419|WP_011970046.1;Sm1021|WP_010967069.1;WSM1022|QKN17891.1
cluster1277	3	A6U8L1	GO:0009245; P:lipid A biosynthetic process; IEA:UniProtKB-UniRule	WSM419|WP_011975310.1;Sm1021|WP_010969260.1;WSM1022|QKN14123.1
cluster1278	3	B3Q6P8	GO:0006352; P:DNA-templated transcription, initiation; IEA:InterPro	WSM419|WP_011970030.1;Sm1021|WP_010967076.1;WSM1022|QKN17898.1
cluster1279	3	Q9F9B1	GO:0008643; P:carbohydrate transport; IEA:UniProtKB-KW	WSM419|WP_011974316.1;Sm1021|WP_003531509.1;WSM1022|QKN13137.1
cluster1280	3	N/A	N/A	WSM419|WP_011975276.1;Sm1021|WP_010969243.1;WSM1022|QKN14091.1
cluster1281	3	O87278	GO:0019504; P:stachydrine catabolic process; IEA:UniProtKB-UniPathway	WSM419|WP_024325081.1;Sm1021|WP_010975854.1;WSM1022|QKN17259.1
cluster1282	3	Q8NQ97	GO:0006355; P:regulation of transcription, DNA-templated; IMP:UniProtKB	WSM419|WP_011969419.1;Sm1021|WP_014527524.1;WSM1022|QKN16469.1
cluster1283	3	Q9S1G2	GO:0006261; P:DNA-dependent DNA replication; IEA:InterPro	WSM419|WP_012067583.1;Sm1021|WP_010968406.1;WSM1022|QKN16150.1
cluster1284	3	P55569	GO:0008643; P:carbohydrate transport; IEA:UniProtKB-KW	WSM419|WP_011970200.1;Sm1021|WP_010967106.1;WSM1022|QKN17930.1
cluster1285	3	N/A	N/A	WSM419|WP_011974560.1;Sm1021|WP_010968786.1;WSM1022|QKN13377.1
cluster1286	3	P98000	GO:0015990; P:electron transport coupled proton transport; IBA:GO_Central	WSM419|WP_012066649.1;Sm1021|WP_004434080.1;WSM1022|QKN16283.1
cluster1287	3	Q7WUM8	GO:0009636; P:response to toxic substance; IEA:UniProtKB-KW	WSM419|WP_011970132.1;Sm1021|WP_010967628.1;WSM1022|QKN18507.1
cluster1288	3	N/A	N/A	WSM419|WP_012061446.1;Sm1021|WP_010975954.1;WSM1022|QKN17159.1
cluster1289	3	N/A	N/A	WSM419|WP_012061495.1;Sm1021|WP_010975594.1;WSM1022|QKN17506.1
cluster1290	3	P73860	GO:0005524; F:ATP binding; IEA:InterPro	WSM419|WP_028054606.1;Sm1021|WP_014528318.1;WSM1022|QKN18756.1
cluster1291	3	Q56072	GO:0006865; P:amino acid transport; IEA:UniProtKB-KW	WSM419|WP_011976244.1;Sm1021|WP_003529170.1;WSM1022|QKN14915.1
cluster1292	3	Q7CH99	GO:0055085; P:transmembrane transport; IEA:InterPro	WSM419|WP_012067341.1;Sm1021|WP_003535755.1;WSM1022|QKN15914.1
cluster1293	3	O87681	GO:0019608; P:nicotine catabolic process; IEA:UniProtKB-UniPathway	WSM419|WP_012067094.1;Sm1021|WP_010970338.1;WSM1022|QKN15690.1
cluster1294	3	Q9X7L3	N/A	WSM419|WP_012066509.1;Sm1021|WP_010969893.1;WSM1022|QKN15089.1
cluster1295	3	B6J2S1	GO:0019518; P:L-threonine catabolic process to glycine; IEA:UniProtKB-UniPathway	WSM419|WP_011975419.1;Sm1021|WP_010969316.1;WSM1022|QKN14195.1
cluster1296	3	Q92XJ1	GO:0008556; F:potassium-transporting ATPase activity; IEA:InterPro	WSM419|WP_011970240.1;Sm1021|WP_010968196.1;WSM1022|QKN17780.1
cluster1297	3	P28614	GO:0006355; P:regulation of transcription, DNA-templated; IEA:InterPro	WSM419|WP_011969665.1;Sm1021|WP_010975022.1;WSM1022|QKN16688.1
cluster1298	3	Q2G506	GO:0046689; P:response to mercury ion; IEA:UniProtKB-KW	WSM419|WP_012061851.1;Sm1021|WP_010975902.1;WSM1022|QKN17209.1
cluster1299	3	A6UF45	GO:0006220; P:pyrimidine nucleotide metabolic process; IEA:UniProtKB-UniRule	WSM419|WP_012067655.1;Sm1021|WP_010968453.1;WSM1022|QKN12921.1
cluster1300	3	Q9I310	GO:0071732; P:cellular response to nitric oxide; IMP:PseudoCAP	WSM419|WP_011974776.1;Sm1021|WP_010968951.1;WSM1022|QKN13601.1
cluster1301	3	Q8ZM86	GO:0004540; F:ribonuclease activity; IEA:InterPro	WSM419|WP_145161947.1;Sm1021|WP_010970128.1;WSM1022|QKN15388.1
cluster1302	3	P0A0V4	GO:0006979; P:response to oxidative stress; IEA:InterPro	WSM419|WP_011970421.1;Sm1021|WP_010968234.1;WSM1022|QKN17814.1
cluster1303	3	Q92Y45	GO:0006464; P:cellular protein modification process; IEA:UniProtKB-UniRule	WSM419|WP_011970427.1;Sm1021|WP_010968000.1;WSM1022|QKN18188.1
cluster1304	3	P00438	GO:0043640; P:benzoate catabolic process via hydroxylation; IEA:UniProtKB-UniPathway	WSM419|WP_011969829.1;Sm1021|WP_010976283.1;WSM1022|QKN16850.1
cluster1305	3	Q9Z3R9	GO:0008643; P:carbohydrate transport; IEA:UniProtKB-KW	WSM419|WP_011974505.1;Sm1021|WP_003529832.1;WSM1022|QKN13318.1
cluster1306	3	A6U880	GO:0044209; P:AMP salvage; IEA:UniProtKB-UniPathway	WSM419|WP_011975186.1;Sm1021|WP_003536501.1;WSM1022|QKN13999.1
cluster1307	3	O07007	GO:0003700; F:DNA-binding transcription factor activity; IEA:InterPro	WSM419|WP_012061675.1;Sm1021|WP_003532444.1;WSM1022|QKN17332.1
cluster1308	3	N/A	N/A	WSM419|WP_011976179.1;Sm1021|WP_010969729.1;WSM1022|QKN14867.1
cluster1309	3	P95648	GO:0005524; F:ATP binding; IEA:UniProtKB-KW	WSM419|WP_011969558.1;Sm1021|WP_010975098.1;WSM1022|QKN16600.1
cluster1310	3	P76641	GO:0046098; P:guanine metabolic process; IBA:GO_Central	WSM419|WP_012061556.1;Sm1021|WP_010975653.1;WSM1022|QKN17447.1
cluster1311	3	N/A	N/A	WSM419|WP_018012263.1;Sm1021|WP_013845492.1;WSM1022|QKN18408.1
cluster1312	3	P44660	GO:0010043; P:response to zinc ion; IBA:GO_Central	WSM419|WP_165447185.1;Sm1021|WP_033044067.1;WSM1022|QKN15726.1
cluster1313	3	Q930I4	GO:0000105; P:histidine biosynthetic process; IEA:UniProtKB-UniRule	WSM419|WP_011970988.1;Sm1021|WP_041170024.1;WSM1022|QKN18794.1
cluster1314	3	P55421	GO:0009291; P:unidirectional conjugation; IEA:InterPro	WSM419|WP_011970273.1;Sm1021|WP_010967483.1;WSM1022|QKN18557.1
cluster1315	3	P35114	GO:0071705; P:nitrogen compound transport; IEA:InterPro	WSM419|WP_011974384.1;Sm1021|WP_003530908.1;WSM1022|QKN13205.1
cluster1316	3	Q51697	GO:0046872; F:metal ion binding; IEA:UniProtKB-KW	WSM419|WP_011969412.1;Sm1021|WP_003525768.1;WSM1022|QKN16462.1
cluster1317	3	N/A	N/A	WSM419|WP_011975342.1;Sm1021|WP_010969287.1;WSM1022|QKN14155.1
cluster1318	3	Q58664	GO:0015803; P:branched-chain amino acid transport; IEA:GOC	WSM419|WP_011969848.1;Sm1021|WP_010976268.1;WSM1022|QKN16868.1
cluster1319	3	C3MGX6	GO:0043419; P:urea catabolic process; IEA:UniProtKB-UniPathway	WSM419|WP_012066611.1;Sm1021|WP_003525618.1;WSM1022|QKN15182.1
cluster1320	3	Q9PAM0	GO:0046854; P:phosphatidylinositol phosphorylation; IEA:InterPro	WSM419|WP_162304799.1;Sm1021|WP_010975064.1;WSM1022|QKN16639.1
cluster1321	3	P56343	GO:0015419; F:ATPase-coupled sulfate transmembrane transporter activity; IEA:InterPro	WSM419|WP_011976265.1;Sm1021|WP_003529194.1;WSM1022|QKN14935.1
cluster1322	3	P36948	GO:0008643; P:carbohydrate transport; IEA:UniProtKB-KW	WSM419|WP_011969242.1;Sm1021|WP_010975363.1;WSM1022|QKN16318.1
cluster1323	3	N/A	N/A	WSM419|WP_011974515.1;Sm1021|WP_010968763.1;WSM1022|QKN13328.1
cluster1324	3	Q9I4D4	GO:0055114; P:oxidation-reduction process; IDA:UniProtKB	WSM419|WP_012066626.1;Sm1021|WP_013844781.1;WSM1022|QKN15199.1
cluster1325	3	N/A	N/A	WSM419|WP_011974561.1;Sm1021|WP_010968787.1;WSM1022|QKN13378.1
cluster1326	3	Q7RYW6	GO:0006535; P:cysteine biosynthetic process from serine; IBA:GO_Central	WSM419|WP_011975521.1;Sm1021|WP_014529584.1;WSM1022|QKN14236.1
cluster1327	3	P33916	GO:0035672; P:oligopeptide transmembrane transport; IDA:EcoCyc	WSM419|WP_012067565.1;Sm1021|WP_010968391.1;WSM1022|QKN16131.1
cluster1328	3	P0A194	GO:0006865; P:amino acid transport; IEA:UniProtKB-KW	WSM419|WP_012066618.1;Sm1021|WP_003525635.1;WSM1022|QKN15190.1
cluster1329	3	P47924	GO:0009231; P:riboflavin biosynthetic process; IMP:UniProtKB	WSM419|WP_011974718.1;Sm1021|WP_003532339.1;WSM1022|QKN13526.1
cluster1330	3	N/A	N/A	WSM419|WP_012067195.1;Sm1021|WP_003531192.1;WSM1022|QKN15790.1
cluster1331	3	Q52965	GO:0015075; F:ion transmembrane transporter activity; IEA:InterPro	WSM419|WP_011974814.1;Sm1021|WP_010968979.1;WSM1022|QKN13637.1
cluster1332	3	A6U828	GO:0009423; P:chorismate biosynthetic process; IEA:UniProtKB-UniPathway	WSM419|WP_011975144.1;Sm1021|WP_003533076.1;WSM1022|QKN13948.1
cluster1333	3	N/A	N/A	WSM419|WP_012066829.1;Sm1021|WP_010970154.1;WSM1022|QKN15427.1
cluster1334	3	P9WG84	GO:0055085; P:transmembrane transport; IEA:InterPro	WSM419|WP_024311834.1;Sm1021|WP_014526755.1;WSM1022|QKN16253.1
cluster1335	3	N/A	N/A	WSM419|WP_011975120.1;Sm1021|WP_010969161.1;WSM1022|QKN13926.1
cluster1336	3	N/A	N/A	WSM419|WP_018210404.1;Sm1021|WP_010968164.1;WSM1022|QKN18866.1
cluster1337	3	N/A	N/A	WSM419|WP_011974288.1;Sm1021|WP_003527613.1;WSM1022|QKN13098.1
cluster1338	3	P44902	GO:0006777; P:Mo-molybdopterin cofactor biosynthetic process; IEA:UniProtKB-KW	WSM419|WP_011975734.1;Sm1021|WP_010969528.1;WSM1022|QKN14517.1
cluster1339	3	P9WGF8	GO:0016787; F:hydrolase activity; IEA:UniProtKB-KW	WSM419|WP_012067265.1;Sm1021|WP_010970493.1;WSM1022|QKN15848.1
cluster1340	3	N/A	N/A	WSM419|WP_011969671.1;Sm1021|WP_017273697.1;WSM1022|QKN16694.1
cluster1341	3	N/A	N/A	WSM419|WP_011976350.1;Sm1021|WP_003537532.1;WSM1022|QKN15024.1
cluster1342	3	N/A	N/A	WSM419|WP_012067440.1;Sm1021|WP_010968304.1;WSM1022|QKN16004.1
cluster1343	3	Q9SA96	GO:0009094; P:L-phenylalanine biosynthetic process; IBA:GO_Central	WSM419|WP_012067627.1;Sm1021|WP_003533422.1;WSM1022|QKN16206.1
cluster1344	3	P0AE07	GO:0055085; P:transmembrane transport; IEA:InterPro	WSM419|WP_012067601.1;Sm1021|WP_003531888.1;WSM1022|QKN16168.1
cluster1345	3	P55572	GO:0055085; P:transmembrane transport; IEA:InterPro	WSM419|WP_012061877.1;Sm1021|WP_010975940.1;WSM1022|QKN17172.1
cluster1346	3	Q8U530	GO:0005886; C:plasma membrane; IEA:UniProtKB-SubCell	WSM419|WP_012067183.1;Sm1021|WP_017269539.1;WSM1022|QKN15782.1
cluster1347	3	N/A	N/A	WSM419|WP_018210275.1;Sm1021|WP_041169944.1;WSM1022|QKN17900.1
cluster1348	3	O08249	GO:0004719; F:protein-L-isoaspartate (D-aspartate) O-methyltransferase activity; IEA:UniProtKB-EC	WSM419|WP_011975339.1;Sm1021|WP_014526709.1;WSM1022|QKN14152.1
cluster1349	3	N/A	N/A	WSM419|WP_011970045.1;Sm1021|WP_003525305.1;WSM1022|QKN17892.1
cluster1350	3	N/A	N/A	WSM419|WP_012067694.1;Sm1021|WP_010968482.1;WSM1022|QKN12960.1
cluster1351	3	N/A	N/A	WSM419|WP_011969397.1;Sm1021|WP_010975237.1;WSM1022|QKN16446.1
cluster1352	3	P75849	GO:0009636; P:response to toxic substance; IEA:UniProtKB-KW	WSM419|WP_011976368.1;Sm1021|WP_003532905.1;WSM1022|QKN15043.1
cluster1353	3	Q9K8Z4	GO:0032049; P:cardiolipin biosynthetic process; IEA:InterPro	WSM419|WP_011975325.1;Sm1021|WP_010969274.1;WSM1022|QKN14139.1
cluster1354	3	N/A	N/A	WSM419|WP_012061343.1;Sm1021|WP_010976099.1;WSM1022|QKN17045.1
cluster1355	3	A6X5T5	GO:0009405; P:pathogenesis; IEA:UniProtKB-KW	WSM419|WP_029721979.1;Sm1021|WP_013844230.1;WSM1022|QKN13700.1
cluster1356	3	P40730	GO:0015321; F:sodium-dependent phosphate transmembrane transporter activity; IEA:InterPro	WSM419|WP_011975562.1;Sm1021|WP_010969376.1;WSM1022|QKN14275.1
cluster1357	3	N/A	N/A	WSM419|WP_018208854.1;Sm1021|WP_010968837.1;WSM1022|QKN13440.1
cluster1358	3	P29822	GO:0008643; P:carbohydrate transport; IEA:UniProtKB-KW	WSM419|WP_011969763.1;Sm1021|WP_003527981.1;WSM1022|QKN16785.1
cluster1359	3	P9WG00	GO:0055085; P:transmembrane transport; IEA:InterPro	WSM419|WP_012066579.1;Sm1021|WP_010969939.1;WSM1022|QKN15151.1
cluster1360	3	B0R5G3	GO:0005215; F:transporter activity; IEA:InterPro	WSM419|WP_011969709.1;Sm1021|WP_162145484.1;WSM1022|QKN16729.1
cluster1361	3	Q58820	GO:0019295; P:coenzyme M biosynthetic process; IEA:UniProtKB-UniPathway	WSM419|WP_011970146.1;Sm1021|WP_010967142.1;WSM1022|QKN17965.1
cluster1362	3	Q65K99	GO:0030435; P:sporulation resulting in formation of a cellular spore; IEA:UniProtKB-KW	WSM419|WP_011976255.1;Sm1021|WP_013844647.1;WSM1022|QKN14925.1
cluster1363	3	Q9M8R4	GO:0004462; F:lactoylglutathione lyase activity; IEA:UniProtKB-EC	WSM419|WP_011970151.1;Sm1021|WP_003535280.1;WSM1022|QKN17970.1
cluster1364	3	Q930V2	GO:0006754; P:ATP biosynthetic process; IEA:UniProtKB-KW	WSM419|WP_033042984.1;Sm1021|WP_010967093.1;WSM1022|QKN17915.1
cluster1365	3	N/A	N/A	WSM419|WP_012061693.1;Sm1021|WP_010975794.1;WSM1022|QKN17314.1
cluster1366	3	Q92SH6	GO:0006412; P:translation; IEA:UniProtKB-UniRule	WSM419|WP_011974268.1;Sm1021|WP_003527648.1;WSM1022|QKN13080.1
cluster1367	3	Q58322	N/A	WSM419|WP_011975050.1;Sm1021|WP_010969126.1;WSM1022|QKN13872.1
cluster1368	3	A6UED6	GO:0008270; F:zinc ion binding; IEA:UniProtKB-UniRule	WSM419|WP_012067397.1;Sm1021|WP_003531758.1;WSM1022|QKN15963.1
cluster1369	3	Q7VG78	GO:0006177; P:GMP biosynthetic process; IEA:UniProtKB-UniPathway	WSM419|WP_011975016.1;Sm1021|WP_003529300.1;WSM1022|QKN13850.1
cluster1370	3	N/A	N/A	WSM419|WP_012067016.1;Sm1021|WP_010970279.1;WSM1022|QKN15612.1
cluster1371	3	P07760	GO:0006355; P:regulation of transcription, DNA-templated; IEA:InterPro	WSM419|WP_011969276.1;Sm1021|WP_010975343.1;WSM1022|QKN16337.1
cluster1372	3	N/A	N/A	WSM419|WP_012066758.1;Sm1021|WP_013844820.1;WSM1022|QKN15352.1
cluster1373	3	N/A	N/A	WSM419|WP_012066769.1;Sm1021|WP_010970108.1;WSM1022|QKN15364.1
cluster1374	3	P25548	GO:0006935; P:chemotaxis; IEA:UniProtKB-KW	WSM419|WP_012061406.1;Sm1021|WP_003535531.1;WSM1022|QKN17101.1
cluster1375	3	N/A	N/A	WSM419|WP_024324271.1;Sm1021|WP_010970090.1;WSM1022|QKN15337.1
cluster1376	3	Q92YS6	GO:0042838; P:D-glucarate catabolic process; IEA:UniProtKB-UniPathway	WSM419|WP_011969970.1;Sm1021|WP_003527022.1;WSM1022|QKN18392.1
cluster1377	3	P9WHK0	GO:0009116; P:nucleoside metabolic process; IEA:InterPro	WSM419|WP_011976175.1;Sm1021|WP_010969725.1;WSM1022|QKN14863.1
cluster1378	3	Q57HE1	GO:0022857; F:transmembrane transporter activity; IEA:InterPro	WSM419|WP_011974438.1;Sm1021|WP_010968717.1;WSM1022|QKN13255.1
cluster1379	3	Q7AKG9	GO:0006979; P:response to oxidative stress; IDA:UniProtKB	WSM419|WP_011976130.1;Sm1021|WP_003533844.1;WSM1022|QKN14820.1
cluster1380	3	Q8Z3B4	GO:0006865; P:amino acid transport; IEA:InterPro	WSM419|WP_011976237.1;Sm1021|WP_010969757.1;WSM1022|QKN14908.1
cluster1381	3	N/A	N/A	WSM419|WP_012061743.1;Sm1021|WP_010975534.1;WSM1022|QKN17571.1
cluster1382	3	Q92RN8	GO:0034194; P:D-galactonate catabolic process; IEA:UniProtKB-UniPathway	WSM419|WP_011974640.1;Sm1021|WP_010968849.1;WSM1022|QKN13451.1
cluster1383	3	N/A	N/A	WSM419|WP_011976129.1;Sm1021|WP_003533842.1;WSM1022|QKN14819.1
cluster1384	3	P0A2C6	GO:0008643; P:carbohydrate transport; IEA:UniProtKB-KW	WSM419|WP_011969888.1;Sm1021|WP_010976234.1;WSM1022|QKN16910.1
cluster1385	3	N/A	N/A	WSM419|WP_011970634.1;Sm1021|WP_010967037.1;WSM1022|QKN17858.1
cluster1386	3	P0AEZ5	GO:0000917; P:division septum assembly; IEA:UniProtKB-KW	WSM419|WP_012061280.1;Sm1021|WP_010976171.1;WSM1022|QKN16981.1
cluster1387	3	N/A	N/A	WSM419|WP_012066803.1;Sm1021|WP_010970141.1;WSM1022|QKN15401.1
cluster1388	3	Q9R9M8	GO:0046872; F:metal ion binding; IEA:UniProtKB-KW	WSM419|WP_011974535.1;Sm1021|WP_003527122.1;WSM1022|QKN13357.1
cluster1389	3	P39334	GO:0045892; P:negative regulation of transcription, DNA-templated; IMP:EcoCyc	WSM419|WP_011969312.1;Sm1021|WP_010975315.1;WSM1022|QKN16364.1
cluster1390	3	N/A	N/A	WSM419|WP_011974673.1;Sm1021|WP_010968868.1;WSM1022|QKN13483.1
cluster1391	3	O87908	GO:0000271; P:polysaccharide biosynthetic process; IEA:UniProtKB-KW	WSM419|WP_011970911.1;Sm1021|WP_003532793.1;WSM1022|QKN18591.1
cluster1392	3	P76091	GO:0009273; P:peptidoglycan-based cell wall biogenesis; IMP:EcoCyc	WSM419|WP_011974327.1;Sm1021|WP_010968613.1;WSM1022|QKN13148.1
cluster1393	3	A6UE09	GO:0006526; P:arginine biosynthetic process; IEA:UniProtKB-UniRule	WSM419|WP_012067270.1;Sm1021|WP_003529681.1;WSM1022|QKN15852.1
cluster1394	3	N/A	N/A	WSM419|WP_011970199.1;Sm1021|WP_010967105.1;WSM1022|QKN17929.1
cluster1395	3	Q8X529	GO:0009438; P:methylglyoxal metabolic process; ISS:UniProtKB	WSM419|WP_011975860.1;Sm1021|WP_010969564.1;WSM1022|QKN14567.1
cluster1396	3	Q52963	GO:0006935; P:chemotaxis; IEA:UniProtKB-KW	WSM419|WP_011974482.1;Sm1021|WP_010968742.1;WSM1022|QKN13296.1
cluster1397	3	P21628	GO:0042941; P:D-alanine transport; IMP:PseudoCAP	WSM419|WP_012066619.1;Sm1021|WP_010969969.1;WSM1022|QKN15191.1
cluster1398	3	N/A	N/A	WSM419|WP_012067347.1;Sm1021|WP_051076809.1;WSM1022|QKN15920.1
cluster1399	3	A0R7G6	GO:0008654; P:phospholipid biosynthetic process; IEA:InterPro	WSM419|WP_011969517.1;Sm1021|WP_010975141.1;WSM1022|QKN16548.1
cluster1400	3	Q8G2M6	GO:0046677; P:response to antibiotic; IEA:UniProtKB-KW	WSM419|WP_011974276.1;Sm1021|WP_010968567.1;WSM1022|QKN13085.1
cluster1401	3	A6UEJ1	GO:0019510; P:S-adenosylhomocysteine catabolic process; IEA:InterPro	WSM419|WP_012067452.1;Sm1021|WP_003532016.1;WSM1022|QKN16017.1
cluster1402	3	P0A4N7	GO:0055085; P:transmembrane transport; IEA:InterPro	WSM419|WP_012061527.1;Sm1021|WP_003531312.1;WSM1022|QKN17476.1
cluster1403	3	P0ACK4	GO:0003700; F:DNA-binding transcription factor activity; IEA:InterPro	WSM419|WP_011974434.1;Sm1021|WP_004435998.1;WSM1022|QKN13251.1
cluster1404	3	Q5NLX3	GO:0017148; P:negative regulation of translation; IEA:UniProtKB-UniRule	WSM419|WP_024310873.1;Sm1021|WP_033043849.1;WSM1022|QKN15801.1
cluster1405	3	P39623	GO:0000271; P:polysaccharide biosynthetic process; IBA:GO_Central	WSM419|WP_012061514.1;Sm1021|WP_010975613.1;WSM1022|QKN17489.1
cluster1406	3	Q6TLF6	GO:0050848; P:regulation of calcium-mediated signaling; ISS:UniProtKB	WSM419|WP_011970198.1;Sm1021|WP_010967104.1;WSM1022|QKN17928.1
cluster1407	3	N/A	N/A	WSM419|WP_024311273.1;Sm1021|WP_004435420.1;WSM1022|QKN12969.1
cluster1408	3	Q797E3	GO:0055085; P:transmembrane transport; IEA:InterPro	WSM419|WP_012061590.1;Sm1021|WP_010975690.1;WSM1022|QKN17413.1
cluster1409	3	P00437	GO:0042952; P:beta-ketoadipate pathway; IEA:UniProtKB-UniPathway	WSM419|WP_011969835.1;Sm1021|WP_003529486.1;WSM1022|QKN16856.1
cluster1410	3	N/A	N/A	WSM419|WP_162304720.1;Sm1021|WP_013844609.1;WSM1022|QKN14657.1
cluster1411	3	P39140	GO:0042802; F:identical protein binding; IPI:IntAct	WSM419|WP_012067338.1;Sm1021|WP_010975976.1;WSM1022|QKN17140.1
cluster1412	3	Q8K4H1	GO:0019441; P:tryptophan catabolic process to kynurenine; IDA:MGI	WSM419|WP_011970143.1;Sm1021|WP_010967139.1;WSM1022|QKN17962.1
cluster1413	3	A9CG70	GO:0018364; P:peptidyl-glutamine methylation; IEA:UniProtKB-UniRule	WSM419|WP_012066722.1;Sm1021|WP_010970073.1;WSM1022|QKN15315.1
cluster1414	3	P55607	GO:0003824; F:catalytic activity; IEA:InterPro	WSM419|WP_011970657.1;Sm1021|WP_010967704.1;WSM1022|QKN18429.1
cluster1415	3	N/A	N/A	WSM419|WP_164830043.1;Sm1021|WP_015456664.1;WSM1022|QKN17493.1
cluster1416	3	Q9XAD5	GO:0006534; P:cysteine metabolic process; IEA:InterPro	WSM419|WP_011975620.1;Sm1021|WP_010969430.1;WSM1022|QKN14396.1
cluster1417	3	N/A	N/A	WSM419|WP_011976338.1;Sm1021|WP_013844664.1;WSM1022|QKN14999.1
cluster1418	3	N/A	N/A	WSM419|WP_012067179.1;Sm1021|WP_010970395.1;WSM1022|QKN15778.1
cluster1419	3	P52558	GO:0006189; P:'de novo' IMP biosynthetic process; IEA:UniProtKB-UniRule	WSM419|WP_012066889.1;Sm1021|WP_003536030.1;WSM1022|QKN15488.1
cluster1420	3	P72835	GO:0006744; P:ubiquinone biosynthetic process; IBA:GO_Central	WSM419|WP_012067255.1;Sm1021|WP_080561043.1;WSM1022|QKN15832.1
cluster1421	3	N/A	N/A	WSM419|WP_011974662.1;Sm1021|WP_003533280.1;WSM1022|QKN13473.1
cluster1422	3	Q47539	GO:0055085; P:transmembrane transport; IEA:InterPro	WSM419|WP_012061777.1;Sm1021|WP_010975811.1;WSM1022|QKN17298.1
cluster1423	3	N/A	N/A	WSM419|WP_011970663.1;Sm1021|WP_003526763.1;WSM1022|QKN18424.1
cluster1424	3	P77308	GO:0015031; P:protein transport; IEA:UniProtKB-KW	WSM419|WP_012066548.1;Sm1021|WP_010969923.1;WSM1022|QKN15121.1
cluster1425	3	P12047	GO:0006167; P:AMP biosynthetic process; IDA:MGI	WSM419|WP_011975647.1;Sm1021|WP_010969447.1;WSM1022|QKN14423.1
cluster1426	3	Q7N2E0	GO:0003677; F:DNA binding; IEA:UniProtKB-KW	WSM419|WP_012067073.1;Sm1021|WP_010970326.1;WSM1022|QKN15673.1
cluster1427	3	P29942	GO:0005886; C:plasma membrane; IEA:UniProtKB-SubCell	WSM419|WP_011975886.1;Sm1021|WP_026029710.1;WSM1022|QKN14589.1
cluster1428	3	O28142	GO:0006564; P:L-serine biosynthetic process; IEA:UniProtKB-KW	WSM419|WP_011976142.1;Sm1021|WP_010969711.1;WSM1022|QKN14836.1
cluster1429	3	E1V7W0	GO:0042400; P:ectoine catabolic process; IMP:UniProtKB	WSM419|WP_011969328.1;Sm1021|WP_014530717.1;WSM1022|QKN16380.1
cluster1430	3	Q92YE2	GO:0006146; P:adenine catabolic process; IEA:InterPro	WSM419|WP_011970162.1;Sm1021|WP_010967905.1;WSM1022|QKN18279.1
cluster1431	3	Q51872	GO:0043565; F:sequence-specific DNA binding; IEA:InterPro	WSM419|WP_012067751.1;Sm1021|WP_003527793.1;WSM1022|QKN13009.1
cluster1432	3	N/A	N/A	WSM419|WP_011974845.1;Sm1021|WP_010968996.1;WSM1022|QKN13669.1
cluster1433	3	Q52986	GO:0019634; P:organic phosphonate metabolic process; IEA:InterPro	WSM419|WP_011969860.1;Sm1021|WP_003530629.1;WSM1022|QKN16884.1
cluster1434	3	P31858	GO:0015774; P:polysaccharide transport; IEA:InterPro	WSM419|WP_012061908.1;Sm1021|WP_010975443.1;WSM1022|QKN17646.1
cluster1435	3	A6WXF0	GO:0006099; P:tricarboxylic acid cycle; IEA:InterPro	WSM1022|QKN15749.1;Sm1021|WP_010970380.1;WSM419|WP_012067152.1
cluster1436	3	Q8UEY9	GO:0046295; P:glycolate biosynthetic process; IEA:UniProtKB-UniPathway	WSM1022|QKN14507.1;Sm1021|WP_010969520.1;WSM419|WP_011975723.1
cluster1437	3	P37769	GO:0042840; P:D-glucuronate catabolic process; IEP:EcoCyc	WSM1022|QKN18799.1;Sm1021|WP_010967206.1;WSM419|WP_011970992.1
cluster1438	3	P39853	GO:0045227; P:capsule polysaccharide biosynthetic process; IEA:UniProtKB-UniPathway	WSM1022|QKN17501.1;Sm1021|WP_010975599.1;WSM419|WP_028053423.1
cluster1439	3	Q92JJ2	GO:0006655; P:phosphatidylglycerol biosynthetic process; IEA:UniProtKB-UniPathway	WSM1022|QKN13808.1;Sm1021|WP_003531610.1;WSM419|WP_011974979.1
cluster1440	3	N/A	N/A	WSM1022|QKN16419.1;Sm1021|WP_010975260.1;WSM419|WP_011969367.1
cluster1441	3	P19913	GO:0030151; F:molybdenum ion binding; IEA:InterPro	WSM1022|QKN15691.1;Sm1021|WP_010970339.1;WSM419|WP_012067095.1
cluster1442	3	N/A	N/A	WSM1022|QKN15042.1;Sm1021|WP_003532907.1;WSM419|WP_011976367.1
cluster1443	3	N/A	N/A	WSM1022|QKN16637.1;Sm1021|WP_010975065.1;WSM419|WP_011969597.1
cluster1444	3	N/A	N/A	WSM1022|QKN13392.1;Sm1021|WP_003527202.1;WSM419|WP_011974585.1
cluster1445	3	N/A	N/A	WSM1022|QKN13611.1;Sm1021|WP_010968958.1;WSM419|WP_011974785.1
cluster1446	3	N/A	N/A	WSM1022|QKN15413.1;Sm1021|WP_010970149.1;WSM419|WP_012066814.1
cluster1447	3	N/A	N/A	WSM1022|QKN13553.1;Sm1021|WP_013844118.1;WSM419|WP_011974746.1
cluster1448	3	Q92KT8	N/A	WSM1022|QKN16184.1;Sm1021|WP_010968423.1;WSM419|WP_012067617.1
cluster1449	3	N/A	N/A	WSM1022|QKN13789.1;Sm1021|WP_003531653.1;WSM419|WP_018012793.1
cluster1450	3	N/A	N/A	WSM1022|QKN12925.1;Sm1021|WP_003534404.1;WSM419|WP_012067659.1
cluster1451	3	Q92MB5	GO:0006400; P:tRNA modification; IEA:UniProtKB-UniRule	WSM1022|QKN15419.1;Sm1021|WP_010970150.1;WSM419|WP_012066820.1
cluster1452	3	O13842	GO:0034232; P:ascospore wall chitin catabolic process; IMP:PomBase	WSM1022|QKN17456.1;Sm1021|WP_010975644.1;WSM419|WP_012061549.1
cluster1453	3	Q92N68	GO:0006412; P:translation; IEA:UniProtKB-UniRule	WSM1022|QKN15064.1;Sm1021|WP_003532863.1;WSM419|WP_011976390.1
cluster1454	3	Q86B00	GO:0006598; P:polyamine catabolic process; IBA:GO_Central	WSM1022|QKN16285.1;Sm1021|WP_013844805.1;WSM419|WP_024311799.1
cluster1455	3	N/A	N/A	WSM1022|QKN17530.1;Sm1021|WP_010975576.1;WSM419|WP_012061472.1
cluster1456	3	N/A	N/A	WSM1022|QKN16347.1;Sm1021|WP_010975333.1;WSM419|WP_011976108.1
cluster1457	3	P37894	GO:0006355; P:regulation of transcription, DNA-templated; IEA:InterPro	WSM1022|QKN13667.1;Sm1021|WP_013844143.1;WSM419|WP_024311257.1
cluster1458	3	Q9I922	GO:0050848; P:regulation of calcium-mediated signaling; ISS:UniProtKB	WSM1022|QKN17849.1;Sm1021|WP_010967028.1;WSM419|WP_011970644.1
cluster1459	3	Q6TMG4	GO:0008652; P:cellular amino acid biosynthetic process; IEA:UniProtKB-KW	WSM1022|QKN15310.1;Sm1021|WP_004434222.1;WSM419|WP_011970597.1
cluster1460	3	N/A	N/A	WSM1022|QKN17825.1;Sm1021|WP_015242712.1;WSM419|WP_024310968.1
cluster1461	3	N/A	N/A	WSM1022|QKN16365.1;Sm1021|WP_010975314.1;WSM419|WP_011969313.1
cluster1462	3	P55390	GO:0006355; P:regulation of transcription, DNA-templated; IEA:InterPro	WSM1022|QKN14828.1;Sm1021|WP_003533862.1;WSM419|WP_003533862.1
cluster1463	3	Q44879	GO:0008236; F:serine-type peptidase activity; IEA:UniProtKB-KW	WSM1022|QKN15804.1;Sm1021|WP_003531244.1;WSM419|WP_012067224.1
cluster1464	3	P53608	GO:0000050; P:urea cycle; IEA:UniProtKB-UniPathway	WSM1022|QKN18280.1;Sm1021|WP_010967904.1;WSM419|WP_011970130.1
cluster1465	3	A0L833	GO:0043953; P:protein transport by the Tat complex; IEA:UniProtKB-UniRule	WSM1022|QKN14149.1;Sm1021|WP_003534569.1;WSM419|WP_011975336.1
cluster1466	3	P12712	GO:0055114; P:oxidation-reduction process; IEA:UniProtKB-KW	WSM1022|QKN18604.1;Sm1021|WP_010967429.1;WSM419|WP_010967429.1
cluster1467	3	P76080	GO:0010124; P:phenylacetate catabolic process; IMP:UniProtKB	WSM1022|QKN16801.1;Sm1021|WP_010976333.1;WSM419|WP_011969777.1
cluster1468	3	Q92UG5	GO:0006144; P:purine nucleobase metabolic process; IEA:UniProtKB-KW	WSM1022|QKN17123.1;Sm1021|WP_013850504.1;WSM419|WP_012061425.1
cluster1469	3	O51924	GO:0055085; P:transmembrane transport; IEA:InterPro	WSM1022|QKN16809.1;Sm1021|WP_003529388.1;WSM419|WP_011969787.1
cluster1470	3	N/A	N/A	WSM1022|QKN15105.1;Sm1021|WP_010969908.1;WSM419|WP_012066526.1
cluster1471	3	N/A	N/A	WSM1022|QKN14478.1;Sm1021|WP_003534130.1;WSM419|WP_011975698.1
cluster1472	3	C6DKQ4	GO:0009254; P:peptidoglycan turnover; IEA:UniProtKB-UniRule	WSM1022|QKN16181.1;Sm1021|WP_010968421.1;WSM419|WP_012067614.1
cluster1473	3	Q6LK87	GO:0015423; F:maltose-transporting ATPase activity; IEA:InterPro	WSM1022|QKN17037.1;Sm1021|WP_010976105.1;WSM419|WP_012061334.1
cluster1474	3	N/A	N/A	WSM1022|QKN18758.1;Sm1021|WP_010968081.1;WSM419|WP_011970574.1
cluster1475	3	N/A	N/A	WSM1022|QKN17173.1;Sm1021|WP_010975939.1;WSM419|WP_164923121.1
cluster1476	3	N/A	N/A	WSM1022|QKN16541.1;Sm1021|WP_010975148.1;WSM419|WP_011969510.1
cluster1477	3	P36948	GO:0008643; P:carbohydrate transport; IEA:UniProtKB-KW	WSM1022|QKN16767.1;Sm1021|WP_010974944.1;WSM419|WP_011969743.1
cluster1478	3	P52689	GO:0003700; F:DNA-binding transcription factor activity; IEA:InterPro	WSM1022|QKN17449.1;Sm1021|WP_010975651.1;WSM419|WP_012061554.1
cluster1479	3	Q92QK9	GO:0016787; F:hydrolase activity; IEA:UniProtKB-UniRule	WSM1022|QKN13937.1;Sm1021|WP_010969172.1;WSM419|WP_011975133.1
cluster1480	3	Q8VRZ3	GO:1902600; P:proton transmembrane transport; IEA:UniProtKB-UniRule	WSM1022|QKN13855.1;Sm1021|WP_010969115.1;WSM419|WP_011975020.1
cluster1481	3	Q9ZJC8	GO:0006817; P:phosphate ion transport; IEA:UniProtKB-KW	WSM1022|QKN13403.1;Sm1021|WP_003527228.1;WSM419|WP_011974594.1
cluster1482	3	N/A	N/A	WSM1022|QKN13589.1;Sm1021|WP_010968939.1;WSM419|WP_011974763.1
cluster1483	3	P76077	GO:0010124; P:phenylacetate catabolic process; IMP:UniProtKB	WSM1022|QKN16798.1;Sm1021|WP_010976335.1;WSM419|WP_011969774.1
cluster1484	3	Q9HV71	GO:0046654; P:tetrahydrofolate biosynthetic process; IEA:UniProtKB-UniPathway	WSM1022|QKN14462.1;Sm1021|WP_010969486.1;WSM419|WP_011975682.1
cluster1485	3	Q92QA1	GO:0006096; P:glycolytic process; IEA:UniProtKB-UniRule	WSM1022|QKN14060.1;Sm1021|WP_010969225.1;WSM419|WP_011975244.1
cluster1486	3	N/A	N/A	WSM1022|QKN15989.1;Sm1021|WP_010968292.1;WSM419|WP_012067423.1
cluster1487	3	N/A	N/A	WSM1022|QKN18920.1;Sm1021|WP_010967707.1;WSM419|WP_011970660.1
cluster1488	3	P77493	GO:0016773; F:phosphotransferase activity, alcohol group as acceptor; IEA:InterPro	WSM1022|QKN17515.1;Sm1021|WP_010975585.1;WSM419|WP_012061486.1
cluster1489	3	Q52985	GO:0019634; P:organic phosphonate metabolic process; IEA:InterPro	WSM1022|QKN16885.1;Sm1021|WP_010976254.1;WSM419|WP_011969861.1
cluster1490	3	N/A	N/A	WSM1022|QKN13690.1;Sm1021|WP_003527312.1;WSM419|WP_011974866.1
cluster1491	3	Q92M71	GO:0046854; P:phosphatidylinositol phosphorylation; IEA:InterPro	WSM1022|QKN15482.1;Sm1021|WP_003536018.1;WSM419|WP_012066883.1
cluster1492	3	P03007	GO:0045004; P:DNA replication proofreading; IMP:EcoCyc	WSM1022|QKN15984.1;Sm1021|WP_003531724.1;WSM419|WP_012067418.1
cluster1493	3	C3JXY0	GO:0009088; P:threonine biosynthetic process; IEA:UniProtKB-UniPathway	WSM1022|QKN15318.1;Sm1021|WP_003533520.1;WSM419|WP_012066725.1
cluster1494	3	P18767	GO:0015441; F:beta-glucan-transporting ATPase activity; IEA:UniProtKB-UniRule	WSM1022|QKN15921.1;Sm1021|WP_013844932.1;WSM419|WP_012067349.1
cluster1495	3	Q92KW3	GO:0070043; F:rRNA (guanine-N7-)-methyltransferase activity; IEA:UniProtKB-UniRule	WSM1022|QKN15974.1;Sm1021|WP_010970584.1;WSM419|WP_012067408.1
cluster1496	3	Q52995	GO:0006631; P:fatty acid metabolic process; IEA:UniProtKB-KW	WSM1022|QKN13027.1;Sm1021|WP_010968532.1;WSM419|WP_012067768.1
cluster1497	3	Q8YC99	GO:0006865; P:amino acid transport; IEA:UniProtKB-KW	WSM1022|QKN16865.1;Sm1021|WP_010976271.1;WSM419|WP_011969844.1
cluster1498	3	N/A	N/A	WSM1022|QKN17097.1;Sm1021|WP_010976024.1;WSM419|WP_164828282.1
cluster1499	3	Q9A5I5	GO:0000160; P:phosphorelay signal transduction system; IEA:UniProtKB-KW	WSM1022|QKN13923.1;Sm1021|WP_003537641.1;WSM419|WP_011975117.1
cluster1500	3	Q92QZ9	GO:0006412; P:translation; IEA:UniProtKB-UniRule	WSM1022|QKN13774.1;Sm1021|WP_003531697.1;WSM419|WP_011974938.1
cluster1501	3	Q92WB5	GO:0006064; P:glucuronate catabolic process; IEA:InterPro	WSM1022|QKN16373.1;Sm1021|WP_010975307.1;WSM419|WP_011969320.1
cluster1502	3	N/A	N/A	WSM1022|QKN16706.1;Sm1021|WP_003532132.1;WSM419|WP_011969683.1
cluster1503	3	P02963	GO:0009877; P:nodulation; IEA:UniProtKB-KW	WSM1022|QKN18580.1;Sm1021|WP_003532851.1;WSM419|WP_011970891.1
cluster1504	3	N/A	N/A	WSM1022|QKN14635.1;Sm1021|WP_010969622.1;WSM419|WP_011975927.1
cluster1505	3	N/A	N/A	WSM1022|QKN18695.1;Sm1021|WP_010967345.1;WSM419|WP_011970074.1
cluster1506	3	N/A	N/A	WSM1022|QKN15333.1;Sm1021|WP_010970087.1;WSM419|WP_012066742.1
cluster1507	3	N/A	N/A	WSM1022|QKN14677.1;Sm1021|WP_010969644.1;WSM419|WP_011975983.1
cluster1508	3	N/A	N/A	WSM1022|QKN18220.1;Sm1021|WP_041169992.1;WSM419|WP_011970458.1
cluster1509	3	Q92KZ7	GO:0008643; P:carbohydrate transport; IEA:UniProtKB-KW	WSM1022|QKN15941.1;Sm1021|WP_010970556.1;WSM419|WP_012067375.1
cluster1510	3	Q2YIF7	GO:0031647; P:regulation of protein stability; IMP:UniProtKB	WSM1022|QKN15537.1;Sm1021|WP_003531148.1;WSM419|WP_003531148.1
cluster1511	3	Q92QF2	GO:0006412; P:translation; IEA:UniProtKB-UniRule	WSM1022|QKN13996.1;Sm1021|WP_003536508.1;WSM419|WP_003536508.1
cluster1513	3	Q92PB8	GO:0009052; P:pentose-phosphate shunt, non-oxidative branch; IEA:UniProtKB-UniRule	WSM1022|QKN14506.1;Sm1021|WP_003535076.1;WSM419|WP_011975722.1
cluster1514	3	P0AFL2	GO:0055085; P:transmembrane transport; IEA:InterPro	WSM1022|QKN14962.1;Sm1021|WP_010969801.1;WSM419|WP_011976300.1
cluster1515	3	N/A	N/A	WSM1022|QKN16482.1;Sm1021|WP_010975205.1;WSM419|WP_011969449.1
cluster1516	3	Q92N45	GO:0008616; P:queuosine biosynthetic process; IEA:UniProtKB-UniRule	WSM1022|QKN15096.1;Sm1021|WP_010969898.1;WSM419|WP_012066516.1
cluster1517	3	P08506	GO:0042493; P:response to drug; IMP:EcoCyc	WSM1022|QKN16291.1;Sm1021|WP_010970131.1;WSM419|WP_026160847.1
cluster1518	3	P58363	GO:0006355; P:regulation of transcription, DNA-templated; IEA:InterPro	WSM1022|QKN16827.1;Sm1021|WP_010976306.1;WSM419|WP_011969807.1
cluster1519	3	Q05605	GO:0015031; P:protein transport; IEA:UniProtKB-KW	WSM1022|QKN14129.1;Sm1021|WP_010969267.1;WSM419|WP_011975316.1
cluster1520	3	P55702	GO:0009306; P:protein secretion; IEA:InterPro	WSM1022|QKN17909.1;Sm1021|WP_010967087.1;WSM419|WP_011970019.1
cluster1521	3	N/A	N/A	WSM1022|QKN18384.1;Sm1021|WP_010967764.1;WSM419|WP_011969986.1
cluster1522	3	O07147	GO:0008654; P:phospholipid biosynthetic process; IEA:UniProtKB-KW	WSM1022|QKN16999.1;Sm1021|WP_010976151.1;WSM419|WP_162142233.1
cluster1523	3	P40431	N/A	WSM1022|QKN16428.1;Sm1021|WP_003525816.1;WSM419|WP_011969376.1
cluster1524	3	Q92QK2	GO:0030163; P:protein catabolic process; IEA:UniProtKB-UniRule	WSM1022|QKN13945.1;Sm1021|WP_003533070.1;WSM419|WP_011975141.1
cluster1525	3	Q92PF5	GO:0005886; C:plasma membrane; IEA:UniProtKB-SubCell	WSM1022|QKN14460.1;Sm1021|WP_010969485.1;WSM419|WP_011975680.1
cluster1526	3	N/A	N/A	WSM1022|QKN14578.1;Sm1021|WP_010969575.1;WSM419|WP_011975873.1
cluster1527	3	P31802	GO:0006355; P:regulation of transcription, DNA-templated; IMP:EcoCyc	WSM1022|QKN16711.1;Sm1021|WP_010975000.1;WSM419|WP_024311079.1
cluster1528	3	N/A	N/A	WSM1022|QKN13094.1;Sm1021|WP_003527617.1;WSM419|WP_011974284.1
cluster1529	3	P0ACN9	GO:0006355; P:regulation of transcription, DNA-templated; IEA:InterPro	WSM1022|QKN16769.1;Sm1021|WP_010974942.1;WSM419|WP_011969745.1
cluster1530	3	N/A	N/A	WSM1022|QKN14421.1;Sm1021|WP_010969445.1;WSM419|WP_162304072.1
cluster1531	3	P71019	GO:0006633; P:fatty acid biosynthetic process; IEA:UniProtKB-UniPathway	WSM1022|QKN13780.1;Sm1021|WP_010969068.1;WSM419|WP_011974943.1
cluster1532	3	N/A	N/A	WSM1022|QKN14789.1;Sm1021|WP_010969679.1;WSM419|WP_011976096.1
cluster1533	3	N/A	N/A	WSM1022|QKN16951.1;Sm1021|WP_010976200.1;WSM419|WP_024311172.1
cluster1534	3	Q927E5	GO:0019563; P:glycerol catabolic process; IEA:UniProtKB-UniPathway	WSM1022|QKN16492.1;Sm1021|WP_015008606.1;WSM419|WP_011969459.1
cluster1535	3	Q9KR64	GO:0055085; P:transmembrane transport; IEA:InterPro	WSM1022|QKN16502.1;Sm1021|WP_010975182.1;WSM419|WP_011969471.1
cluster1536	3	N/A	N/A	WSM1022|QKN17665.1;Sm1021|WP_010975424.1;WSM419|WP_012061929.1
cluster1537	3	Q92RP0	GO:0046872; F:metal ion binding; IEA:UniProtKB-KW	WSM1022|QKN13449.1;Sm1021|WP_010968847.1;WSM419|WP_011974638.1
cluster1538	3	P29922	GO:0048038; F:quinone binding; IEA:UniProtKB-KW	WSM1022|QKN13907.1;Sm1021|WP_003531851.1;WSM419|WP_024311651.1
cluster1539	3	Q92P51	GO:0009245; P:lipid A biosynthetic process; IEA:UniProtKB-KW	WSM1022|QKN14584.1;Sm1021|WP_003530761.1;WSM419|WP_003530761.1
cluster1540	3	Q9UMS0	GO:0097428; P:protein maturation by iron-sulfur cluster transfer; IBA:GO_Central	WSM1022|QKN13062.1;Sm1021|WP_003527690.1;WSM419|WP_011974251.1
cluster1541	3	Q92PL6	GO:0008237; F:metallopeptidase activity; IEA:UniProtKB-KW	WSM1022|QKN14392.1;Sm1021|WP_010969427.1;WSM419|WP_011975614.1
cluster1542	3	N/A	N/A	WSM1022|QKN12954.1;Sm1021|WP_004435461.1;WSM419|WP_012067688.1
cluster1543	3	Q92N95	GO:0006541; P:glutamine metabolic process; IEA:UniProtKB-KW	WSM1022|QKN15032.1;Sm1021|WP_010969856.1;WSM419|WP_011976358.1
cluster1544	3	N/A	N/A	WSM1022|QKN16901.1;Sm1021|WP_010976239.1;WSM419|WP_011969880.1
cluster1545	3	N/A	N/A	WSM1022|QKN17151.1;Sm1021|WP_041170106.1;WSM419|WP_012061437.1
cluster1546	3	Q92MK1	GO:0006744; P:ubiquinone biosynthetic process; IEA:UniProtKB-UniRule	WSM1022|QKN15320.1;Sm1021|WP_010970076.1;WSM419|WP_012066727.1
cluster1547	3	B7LRJ0	GO:0019262; P:N-acetylneuraminate catabolic process; IEA:UniProtKB-UniPathway	WSM1022|QKN15761.1;Sm1021|WP_003530236.1;WSM419|WP_012067162.1
cluster1548	3	N/A	N/A	WSM1022|QKN17213.1;Sm1021|WP_003528529.1;WSM419|WP_012061844.1
cluster1549	3	Q53193	GO:0015833; P:peptide transport; IEA:InterPro	WSM1022|QKN15119.1;Sm1021|WP_010969921.1;WSM419|WP_012066546.1
cluster1550	3	P52074	GO:0046296; P:glycolate catabolic process; IMP:EcoCyc	WSM1022|QKN13410.1;Sm1021|WP_041170146.1;WSM419|WP_011974601.1
cluster1551	3	N/A	N/A	WSM1022|QKN14876.1;Sm1021|WP_010969734.1;WSM419|WP_011976187.1
cluster1552	3	A0QYC2	GO:0071322; P:cellular response to carbohydrate stimulus; IDA:UniProtKB	WSM1022|QKN15262.1;Sm1021|WP_010970024.1;WSM419|WP_012066685.1
cluster1553	3	A9CK16	GO:0002100; P:tRNA wobble adenosine to inosine editing; IEA:UniProtKB-UniRule	WSM1022|QKN13430.1;Sm1021|WP_003537305.1;WSM419|WP_011974619.1
cluster1554	3	O30993	GO:0043093; P:FtsZ-dependent cytokinesis; IEA:UniProtKB-UniRule	WSM1022|QKN14887.1;Sm1021|WP_010969743.1;WSM419|WP_011976206.1
cluster1555	3	N/A	N/A	WSM1022|QKN15430.1;Sm1021|WP_010970155.1;WSM419|WP_012066831.1
cluster1556	3	Q8LE52	GO:0009735; P:response to cytokinin; IDA:TAIR	WSM1022|QKN12968.1;Sm1021|WP_010968488.1;WSM419|WP_024311274.1
cluster1557	3	Q88QS2	GO:0046295; P:glycolate biosynthetic process; IEA:UniProtKB-UniPathway	WSM1022|QKN14010.1;Sm1021|WP_003537405.1;WSM419|WP_011975195.1
cluster1558	3	O54242	N/A	WSM1022|QKN13271.1;Sm1021|WP_010968724.1;WSM419|WP_018011390.1
cluster1559	3	P14169	GO:0009103; P:lipopolysaccharide biosynthetic process; IEA:UniProtKB-KW	WSM1022|QKN16554.1;Sm1021|WP_010975136.1;WSM419|WP_011969522.1
cluster1560	3	N/A	N/A	WSM1022|QKN15961.1;Sm1021|WP_010970574.1;WSM419|WP_024310915.1
cluster1561	3	P55604	GO:0022857; F:transmembrane transporter activity; IEA:InterPro	WSM1022|QKN17516.1;Sm1021|WP_010975584.1;WSM419|WP_012061485.1
cluster1562	3	B8AFR8	GO:0000160; P:phosphorelay signal transduction system; IEA:UniProtKB-KW	WSM1022|QKN14643.1;Sm1021|WP_010969627.1;WSM419|WP_011975933.1
cluster1563	3	Q4ULU3	GO:0004129; F:cytochrome-c oxidase activity; IEA:UniProtKB-EC	WSM1022|QKN13528.1;Sm1021|WP_010968905.1;WSM419|WP_011974720.1
cluster1564	3	Q92L99	GO:0019281; P:L-methionine biosynthetic process from homoserine via O-succinyl-L-homoserine and cystathionine; IEA:InterPro	WSM1022|QKN15816.1;Sm1021|WP_033043852.1;WSM419|WP_024324237.1
cluster1565	3	Q9R9N2	GO:0009244; P:lipopolysaccharide core region biosynthetic process; IEA:UniProtKB-UniPathway	WSM1022|QKN14191.1;Sm1021|WP_010969312.1;WSM419|WP_011975415.1
cluster1566	3	N/A	N/A	WSM1022|QKN16851.1;Sm1021|WP_010976282.1;WSM419|WP_011969830.1
cluster1567	3	P56913	GO:0048038; F:quinone binding; IEA:UniProtKB-KW	WSM1022|QKN18348.1;Sm1021|WP_010967797.1;WSM419|WP_011969255.1
cluster1568	3	N/A	N/A	WSM1022|QKN17100.1;Sm1021|WP_010976018.1;WSM419|WP_012061404.1
cluster1569	3	B0RVK6	GO:0009103; P:lipopolysaccharide biosynthetic process; IEA:UniProtKB-KW	WSM1022|QKN17568.1;Sm1021|WP_010975537.1;WSM419|WP_012061720.1
cluster1570	3	N/A	N/A	WSM1022|QKN12931.1;Sm1021|WP_010968461.1;WSM419|WP_012067664.1
cluster1571	3	P35890	GO:0006275; P:regulation of DNA replication; IEA:UniProtKB-UniRule	WSM1022|QKN13029.1;Sm1021|WP_013843849.1;WSM419|WP_018013189.1
cluster1572	3	Q9WWW2	GO:0016614; F:oxidoreductase activity, acting on CH-OH group of donors; IEA:InterPro	WSM1022|QKN15680.1;Sm1021|WP_010970328.1;WSM419|WP_012067082.1
cluster1573	3	P40747	GO:0016491; F:oxidoreductase activity; IEA:UniProtKB-KW	WSM1022|QKN13250.1;Sm1021|WP_010968714.1;WSM419|WP_011974433.1
cluster1574	3	N/A	N/A	WSM1022|QKN13064.1;Sm1021|WP_010968553.1;WSM419|WP_011974253.1
cluster1575	3	N/A	N/A	WSM1022|QKN18390.1;Sm1021|WP_010967759.1;WSM419|WP_011970131.1
cluster1576	3	O68025	GO:0003677; F:DNA binding; IEA:UniProtKB-KW	WSM1022|QKN13215.1;Sm1021|WP_010968668.1;WSM419|WP_011974402.1
cluster1577	3	Q92RM1	GO:0016114; P:terpenoid biosynthetic process; IEA:UniProtKB-UniRule	WSM1022|QKN13470.1;Sm1021|WP_010968859.1;WSM419|WP_011974659.1
cluster1578	3	P55702	GO:0009306; P:protein secretion; IEA:InterPro	WSM1022|QKN16119.1;Sm1021|WP_010968381.1;WSM419|WP_024311312.1
cluster1579	3	P42061	GO:0030435; P:sporulation resulting in formation of a cellular spore; IEA:UniProtKB-KW	WSM1022|QKN18763.1;Sm1021|WP_010968086.1;WSM419|WP_011970501.1
cluster1580	3	Q92QF4	GO:0006412; P:translation; IEA:UniProtKB-UniRule	WSM1022|QKN13994.1;Sm1021|WP_003536512.1;WSM419|WP_011975183.1
cluster1581	3	N/A	N/A	WSM1022|QKN16229.1;Sm1021|WP_003527136.1;WSM419|WP_011974543.1
cluster1582	3	N/A	N/A	WSM1022|QKN14518.1;Sm1021|WP_041170153.1;WSM419|WP_011975736.1
cluster1583	3	P38072	GO:0008535; P:respiratory chain complex IV assembly; IEA:InterPro	WSM1022|QKN14871.1;Sm1021|WP_003536231.1;WSM419|WP_011976183.1
cluster1584	3	Q9DBB8	GO:0042843; P:D-xylose catabolic process; IDA:MGI	WSM1022|QKN16092.1;Sm1021|WP_010968361.1;WSM419|WP_012067527.1
cluster1585	3	N/A	N/A	WSM1022|QKN14344.1;Sm1021|WP_010969388.1;WSM419|WP_011975601.1
cluster1586	3	N/A	N/A	WSM1022|QKN18870.1;Sm1021|WP_010968171.1;WSM419|WP_011970298.1
cluster1587	3	P33915	GO:0035672; P:oligopeptide transmembrane transport; IDA:EcoCyc	WSM1022|QKN16132.1;Sm1021|WP_003531959.1;WSM419|WP_012067566.1
cluster1588	3	N/A	N/A	WSM1022|QKN17547.1;Sm1021|WP_010975562.1;WSM419|WP_012061882.1
cluster1589	3	Q57362	GO:0055085; P:transmembrane transport; IEA:InterPro	WSM1022|QKN13582.1;Sm1021|WP_010968934.1;WSM419|WP_011974755.1
cluster1590	3	N/A	N/A	WSM1022|QKN15465.1;Sm1021|WP_003535985.1;WSM419|WP_012066867.1
cluster1591	3	B4EVU5	GO:0015606; F:spermidine transmembrane transporter activity; IEA:UniProtKB-UniRule	WSM1022|QKN14231.1;Sm1021|WP_010969347.1;WSM419|WP_011975518.1
cluster1592	3	Q52905	GO:0006808; P:regulation of nitrogen utilization; IEA:InterPro	WSM1022|QKN14257.1;Sm1021|WP_003528058.1;WSM419|WP_011975544.1
cluster1593	3	Q8U308	GO:0009636; P:response to toxic substance; IEA:UniProtKB-KW	WSM1022|QKN17422.1;Sm1021|WP_010975679.1;WSM419|WP_012061580.1
cluster1594	3	N/A	N/A	WSM1022|QKN15045.1;Sm1021|WP_010969864.1;WSM419|WP_011976371.1
cluster1595	3	Q82WT5	GO:0102025; F:ATPase-coupled thiosulfate transmembrane transporter activity; IEA:UniProtKB-EC	WSM1022|QKN14146.1;Sm1021|WP_010969280.1;WSM419|WP_020487294.1
cluster1596	3	A8AQ21	GO:0019402; P:galactitol metabolic process; IEA:InterPro	WSM1022|QKN17312.1;Sm1021|WP_010975795.1;WSM419|WP_012061695.1
cluster1597	3	N/A	N/A	WSM1022|QKN16831.1;Sm1021|WP_003529436.1;WSM419|WP_011969811.1
cluster1598	3	P76052	GO:0046657; P:folic acid catabolic process; IGI:EcoliWiki	WSM1022|QKN15238.1;Sm1021|WP_010970007.1;WSM419|WP_012066658.1
cluster1599	3	P52559	GO:0006189; P:'de novo' IMP biosynthetic process; IEA:UniProtKB-UniRule	WSM1022|QKN15489.1;Sm1021|WP_010970190.1;WSM419|WP_012066890.1
cluster1600	3	N/A	N/A	WSM1022|QKN15998.1;Sm1021|WP_010968299.1;WSM419|WP_012067432.1
cluster1601	3	N/A	N/A	WSM1022|QKN16288.1;Sm1021|WP_003533528.1;WSM419|WP_012066721.1
cluster1602	3	P31135	GO:0055085; P:transmembrane transport; IEA:InterPro	WSM1022|QKN18254.1;Sm1021|WP_010967929.1;WSM419|WP_033051284.1
cluster1603	3	Q7ANN5	GO:0055085; P:transmembrane transport; IEA:InterPro	WSM1022|QKN17032.1;Sm1021|WP_010976110.1;WSM419|WP_012061329.1
cluster1604	3	N/A	N/A	WSM1022|QKN15810.1;Sm1021|WP_003531284.1;WSM419|WP_012067232.1
cluster1605	3	A8A0Z3	GO:0006865; P:amino acid transport; IEA:UniProtKB-KW	WSM1022|QKN15912.1;Sm1021|WP_010970533.1;WSM419|WP_011969793.1
cluster1606	3	P0A957	GO:0008152; P:metabolic process; IEA:UniProtKB-KW	WSM1022|QKN15592.1;Sm1021|WP_010970264.1;WSM419|WP_012066994.1
cluster1607	3	P58114	N/A	WSM1022|QKN13506.1;Sm1021|WP_003535807.1;WSM419|WP_011974696.1
cluster1608	3	N/A	N/A	WSM1022|QKN13364.1;Sm1021|WP_003527134.1;WSM419|WP_011974542.1
cluster1609	3	Q925W7	GO:0006412; P:translation; IEA:UniProtKB-UniRule	WSM1022|QKN14001.1;Sm1021|WP_003536496.1;WSM419|WP_003536496.1
cluster1610	3	P23847	GO:0015031; P:protein transport; IEA:UniProtKB-KW	WSM1022|QKN14970.1;Sm1021|WP_003536654.1;WSM419|WP_011976308.1
cluster1611	3	O94468	GO:0006307; P:DNA dealkylation involved in DNA repair; ISO:PomBase	WSM1022|QKN15339.1;Sm1021|WP_010970091.1;WSM419|WP_012066746.1
cluster1612	3	P0AFS7	GO:0005886; C:plasma membrane; IDA:EcoCyc	WSM1022|QKN13145.1;Sm1021|WP_013843893.1;WSM419|WP_011974324.1
cluster1613	3	N/A	N/A	WSM1022|QKN14994.1;Sm1021|WP_003534198.1;WSM419|WP_011976333.1
cluster1614	3	N/A	N/A	WSM1022|QKN15411.1;Sm1021|WP_010970147.1;WSM419|WP_012066813.1
cluster1615	3	N/A	N/A	WSM1022|QKN15591.1;Sm1021|WP_003528889.1;WSM419|WP_012066993.1
cluster1616	3	E1WAU4	GO:0009405; P:pathogenesis; IEA:UniProtKB-KW	WSM1022|QKN15696.1;Sm1021|WP_013844890.1;WSM419|WP_012067100.1
cluster1617	3	P24136	GO:0030435; P:sporulation resulting in formation of a cellular spore; IEA:UniProtKB-KW	WSM1022|QKN18406.1;Sm1021|WP_015445459.1;WSM419|WP_011969953.1
cluster1618	3	N/A	N/A	WSM1022|QKN15536.1;Sm1021|WP_003531142.1;WSM419|WP_024310998.1
cluster1619	3	N/A	N/A	WSM1022|QKN16154.1;Sm1021|WP_003531916.1;WSM419|WP_012067587.1
cluster1620	3	N/A	N/A	WSM1022|QKN16407.1;Sm1021|WP_014530738.1;WSM419|WP_011969359.1
cluster1621	3	N/A	N/A	WSM1022|QKN13900.1;Sm1021|WP_010969145.1;WSM419|WP_011975085.1
cluster1622	3	O27346	GO:0003677; F:DNA binding; IEA:UniProtKB-KW	WSM1022|QKN14802.1;Sm1021|WP_010969688.1;WSM419|WP_011976104.1
cluster1623	3	N/A	N/A	WSM1022|QKN14380.1;Sm1021|WP_003530925.1;WSM419|WP_011975602.1
cluster1624	3	Q91YJ3	GO:0005634; C:nucleus; IDA:HGNC	WSM1022|QKN15772.1;Sm1021|WP_003531172.1;WSM419|WP_012067172.1
cluster1625	3	P22525	GO:0008360; P:regulation of cell shape; IEA:UniProtKB-KW	WSM1022|QKN14508.1;Sm1021|WP_010969521.1;WSM419|WP_011975724.1
cluster1626	3	Q9EXV4	GO:0006094; P:gluconeogenesis; IEA:UniProtKB-UniPathway	WSM1022|QKN16594.1;Sm1021|WP_003528720.1;WSM419|WP_011969552.1
cluster1627	3	P9WGH2	GO:0006352; P:DNA-templated transcription, initiation; IEA:InterPro	WSM1022|QKN16753.1;Sm1021|WP_010974956.1;WSM419|WP_011969727.1
cluster1628	3	Q9L6V3	GO:0000166; F:nucleotide binding; IEA:UniProtKB-KW	WSM1022|QKN14092.1;Sm1021|WP_003537440.1;WSM419|WP_011975277.1
cluster1629	3	Q9I6M5	GO:0019477; P:L-lysine catabolic process; IDA:UniProtKB	WSM1022|QKN18608.1;Sm1021|WP_010967426.1;WSM419|WP_011970931.1
cluster1630	3	P30267	N/A	WSM1022|QKN15405.1;Sm1021|WP_010970145.1;WSM419|WP_012066807.1
cluster1631	3	N/A	N/A	WSM1022|QKN14046.1;Sm1021|WP_003534706.1;WSM419|WP_011975229.1
cluster1632	3	N/A	N/A	WSM1022|QKN17626.1;Sm1021|WP_010975481.1;WSM419|WP_011976022.1
cluster1633	3	N/A	N/A	WSM1022|QKN15847.1;Sm1021|WP_010970492.1;WSM419|WP_012067264.1
cluster1634	3	Q59750	GO:0005975; P:carbohydrate metabolic process; IEA:InterPro	WSM1022|QKN16782.1;Sm1021|WP_014527693.1;WSM419|WP_011969760.1
cluster1635	3	D4GPW1	GO:0008643; P:carbohydrate transport; IEA:UniProtKB-KW	WSM1022|QKN16665.1;Sm1021|WP_003536791.1;WSM419|WP_011969640.1
cluster1636	3	Q9ABX9	GO:0006355; P:regulation of transcription, DNA-templated; IEA:InterPro	WSM1022|QKN13445.1;Sm1021|WP_010968843.1;WSM419|WP_011974634.1
cluster1637	3	N/A	N/A	WSM1022|QKN13121.1;Sm1021|WP_003531541.1;WSM419|WP_011974302.1
cluster1638	3	P36267	GO:0006751; P:glutathione catabolic process; IEA:InterPro	WSM1022|QKN16848.1;Sm1021|WP_010976285.1;WSM419|WP_011969826.1
cluster1639	3	Q92S04	GO:0006935; P:chemotaxis; IEA:UniProtKB-UniRule	WSM1022|QKN13266.1;Sm1021|WP_003529934.1;WSM419|WP_011974450.1
cluster1640	3	N/A	N/A	WSM1022|QKN18245.1;Sm1021|WP_013845638.1;WSM419|WP_011970158.1
cluster1641	3	Q52955	GO:0009099; P:valine biosynthetic process; IEA:UniProtKB-UniRule	WSM1022|QKN14788.1;Sm1021|WP_003537021.1;WSM419|WP_011976095.1
cluster1642	3	P63390	GO:0016887; F:ATPase activity; IEA:InterPro	WSM1022|QKN13797.1;Sm1021|WP_010969079.1;WSM419|WP_011974968.1
cluster1643	3	P21637	GO:0006779; P:porphyrin-containing compound biosynthetic process; IEA:UniProtKB-KW	WSM1022|QKN15630.1;Sm1021|WP_010970292.1;WSM419|WP_024311020.1
cluster1644	3	N/A	N/A	WSM1022|QKN17119.1;Sm1021|WP_010976002.1;WSM419|WP_012061421.1
cluster1645	3	P94529	GO:0055085; P:transmembrane transport; IEA:InterPro	WSM1022|QKN15152.1;Sm1021|WP_010969940.1;WSM419|WP_012066580.1
cluster1646	3	P75954	GO:0008360; P:regulation of cell shape; IEA:UniProtKB-KW	WSM1022|QKN14208.1;Sm1021|WP_010969327.1;WSM419|WP_011975434.1
cluster1647	3	P0A2S0	GO:0043201; P:response to leucine; IBA:GO_Central	WSM1022|QKN15392.1;Sm1021|WP_010970133.1;WSM419|WP_010970133.1
cluster1648	3	Q56952	GO:0030001; P:metal ion transport; IEA:InterPro	WSM1022|QKN15724.1;Sm1021|WP_010970360.1;WSM419|WP_012067125.1
cluster1649	3	Q92S14	GO:0046872; F:metal ion binding; IEA:UniProtKB-KW	WSM1022|QKN13249.1;Sm1021|WP_010968713.1;WSM419|WP_011974432.1
cluster1650	3	N/A	N/A	WSM1022|QKN16628.1;Sm1021|WP_010975072.1;WSM419|WP_011969588.1
cluster1651	3	N/A	N/A	WSM1022|QKN13243.1;Sm1021|WP_010968711.1;WSM419|WP_011974427.1
cluster1652	3	Q8RS40	GO:0045493; P:xylan catabolic process; IDA:UniProtKB	WSM1022|QKN16357.1;Sm1021|WP_010975322.1;WSM419|WP_011969305.1
cluster1653	3	N/A	N/A	WSM1022|QKN14216.1;Sm1021|WP_010969335.1;WSM419|WP_011975448.1
cluster1654	3	P31224	GO:0042493; P:response to drug; IMP:EcoCyc	WSM1022|QKN16167.1;Sm1021|WP_010968414.1;WSM419|WP_012067600.1
cluster1655	3	N/A	N/A	WSM1022|QKN15040.1;Sm1021|WP_010969863.1;WSM419|WP_011976366.1
cluster1656	3	N/A	N/A	WSM1022|QKN13059.1;Sm1021|WP_010968550.1;WSM419|WP_011974248.1
cluster1657	3	N/A	N/A	WSM1022|QKN14136.1;Sm1021|WP_010969273.1;WSM419|WP_011975322.1
cluster1658	3	P0A192	GO:0015658; F:branched-chain amino acid transmembrane transporter activity; IEA:InterPro	WSM1022|QKN15677.1;Sm1021|WP_010970327.1;WSM419|WP_012067079.1
cluster1659	3	N/A	N/A	WSM1022|QKN14847.1;Sm1021|WP_010969715.1;WSM419|WP_011976153.1
cluster1660	3	P37098	GO:0046872; F:metal ion binding; IEA:UniProtKB-KW	WSM1022|QKN14466.1;Sm1021|WP_003532979.1;WSM419|WP_011975686.1
cluster1661	3	P10955	GO:0006355; P:regulation of transcription, DNA-templated; IEA:InterPro	WSM1022|QKN18487.1;Sm1021|WP_010967649.1;WSM419|WP_024312331.1
cluster1662	3	Q9ZE15	GO:0005886; C:plasma membrane; IEA:UniProtKB-SubCell	WSM1022|QKN15865.1;Sm1021|WP_010970505.1;WSM419|WP_012067283.1
cluster1663	3	P29944	N/A	WSM1022|QKN15378.1;Sm1021|WP_013844827.1;WSM419|WP_012066782.1
cluster1664	3	P96591	GO:0030976; F:thiamine pyrophosphate binding; IEA:InterPro	WSM1022|QKN16695.1;Sm1021|WP_010975015.1;WSM419|WP_011969672.1
cluster1665	3	N/A	N/A	WSM1022|QKN16368.1;Sm1021|WP_003526433.1;WSM419|WP_011969315.1
cluster1666	3	Q92R32	GO:0009435; P:NAD biosynthetic process; IEA:UniProtKB-UniPathway	WSM1022|QKN13736.1;Sm1021|WP_010969040.1;WSM419|WP_011974902.1
cluster1667	3	N/A	N/A	WSM1022|QKN15856.1;Sm1021|WP_003529687.1;WSM419|WP_012067274.1
cluster1668	3	B1KR07	GO:0006744; P:ubiquinone biosynthetic process; IEA:UniProtKB-UniPathway	WSM1022|QKN17062.1;Sm1021|WP_010976082.1;WSM419|WP_012061355.1
cluster1669	3	Q0MQ86	GO:0006979; P:response to oxidative stress; IBA:GO_Central	WSM1022|QKN13943.1;Sm1021|WP_003533066.1;WSM419|WP_011975139.1
cluster1670	3	Q92PG9	GO:0006412; P:translation; IEA:UniProtKB-UniRule	WSM1022|QKN14444.1;Sm1021|WP_003533017.1;WSM419|WP_011975667.1
cluster1671	3	N/A	N/A	WSM1022|QKN17935.1;Sm1021|WP_010967112.1;WSM419|WP_011970099.1
cluster1672	3	N/A	N/A	WSM1022|QKN15858.1;Sm1021|WP_003529690.1;WSM419|WP_012067276.1
cluster1673	3	Q92TB4	GO:0000105; P:histidine biosynthetic process; IEA:UniProtKB-UniRule	WSM1022|QKN16029.1;Sm1021|WP_003531991.1;WSM419|WP_012067463.1
cluster1674	3	N/A	N/A	WSM1022|QKN13302.1;Sm1021|WP_003529863.1;WSM419|WP_011974489.1
cluster1675	3	N/A	N/A	WSM1022|QKN18459.1;Sm1021|WP_010967675.1;WSM419|WP_011970973.1
cluster1676	3	N/A	N/A	WSM1022|QKN16053.1;Sm1021|WP_010968336.1;WSM419|WP_011970983.1
cluster1677	3	Q52892	GO:0009877; P:nodulation; IEA:UniProtKB-KW	WSM1022|QKN18623.1;Sm1021|WP_010967406.1;WSM419|WP_024312489.1
cluster1678	3	N/A	N/A	WSM1022|QKN13879.1;Sm1021|WP_010969131.1;WSM419|WP_011975057.1
cluster1679	3	N/A	N/A	WSM1022|QKN16579.1;Sm1021|WP_017265862.1;WSM419|WP_011969541.1
cluster1680	3	P58347	GO:0019253; P:reductive pentose-phosphate cycle; IEA:UniProtKB-UniPathway	WSM1022|QKN16595.1;Sm1021|WP_003528721.1;WSM419|WP_011969553.1
cluster1681	3	N/A	N/A	WSM1022|QKN15769.1;Sm1021|WP_010970387.1;WSM419|WP_012067170.1
cluster1682	3	O93657	GO:0015948; P:methanogenesis; IEA:UniProtKB-KW	WSM1022|QKN14618.1;Sm1021|WP_010969611.1;WSM419|WP_011975914.1
cluster1683	3	P33702	GO:0000271; P:polysaccharide biosynthetic process; IEA:UniProtKB-KW	WSM1022|QKN17200.1;Sm1021|WP_004434930.1;WSM419|WP_012061860.1
cluster1684	3	O52619	GO:0055085; P:transmembrane transport; IEA:InterPro	WSM1022|QKN18583.1;Sm1021|WP_010967452.1;WSM419|WP_011970894.1
cluster1685	3	Q9YGA6	GO:0008643; P:carbohydrate transport; IEA:UniProtKB-KW	WSM1022|QKN16633.1;Sm1021|WP_010975068.1;WSM419|WP_011969593.1
cluster1686	3	Q8SPU8	GO:0004090; F:carbonyl reductase (NADPH) activity; IEA:UniProtKB-EC	WSM1022|QKN17848.1;Sm1021|WP_010967027.1;WSM419|WP_011970645.1
cluster1687	3	Q9I1X7	GO:0090503; P:RNA phosphodiester bond hydrolysis, exonucleolytic; IDA:PseudoCAP	WSM1022|QKN16942.1;Sm1021|WP_010976209.1;WSM419|WP_011969930.1
cluster1688	3	N/A	N/A	WSM1022|QKN17504.1;Sm1021|WP_010975596.1;WSM419|WP_012061498.1
cluster1689	3	P56882	GO:0008360; P:regulation of cell shape; IEA:UniProtKB-KW	WSM1022|QKN13058.1;Sm1021|WP_010968549.1;WSM419|WP_011974247.1
cluster1690	3	N/A	N/A	WSM1022|QKN16504.1;Sm1021|WP_003525701.1;WSM419|WP_018010239.1
cluster1691	3	N/A	N/A	WSM1022|QKN17368.1;Sm1021|WP_010975736.1;WSM419|WP_012061637.1
cluster1692	3	Q92SC6	GO:0044205; P:'de novo' UMP biosynthetic process; IEA:UniProtKB-UniPathway	WSM1022|QKN13141.1;Sm1021|WP_010968605.1;WSM419|WP_011974320.1
cluster1693	3	N/A	N/A	WSM1022|QKN13560.1;Sm1021|WP_010968931.1;WSM419|WP_011974753.1
cluster1694	3	Q92NQ5	GO:0006235; P:dTTP biosynthetic process; IEA:UniProtKB-UniPathway	WSM1022|QKN14845.1;Sm1021|WP_010969714.1;WSM419|WP_011976151.1
cluster1695	3	P16689	GO:0019700; P:organic phosphonate catabolic process; IMP:EcoCyc	WSM1022|QKN17410.1;Sm1021|WP_010975693.1;WSM419|WP_012061593.1
cluster1696	3	N/A	N/A	WSM1022|QKN14069.1;Sm1021|WP_003535461.1;WSM419|WP_011975255.1
cluster1697	3	Q92TA4	GO:0006099; P:tricarboxylic acid cycle; IEA:UniProtKB-KW	WSM1022|QKN16041.1;Sm1021|WP_010968325.1;WSM419|WP_012067475.1
cluster1698	3	N/A	N/A	WSM1022|QKN14856.1;Sm1021|WP_003534951.1;WSM419|WP_011976162.1
cluster1699	3	O05083	GO:0016757; F:transferase activity, transferring glycosyl groups; IEA:UniProtKB-KW	WSM1022|QKN17487.1;Sm1021|WP_003531351.1;WSM419|WP_012061516.1
cluster1700	3	P25310	GO:0009253; P:peptidoglycan catabolic process; IEA:InterPro	WSM1022|QKN17564.1;Sm1021|WP_003534666.1;WSM419|WP_012061899.1
cluster1701	3	N/A	N/A	WSM1022|QKN13873.1;Sm1021|WP_010969127.1;WSM419|WP_011975051.1
cluster1702	3	N/A	N/A	WSM1022|QKN17416.1;Sm1021|WP_010975686.1;WSM419|WP_012061587.1
cluster1703	3	P51012	GO:0019253; P:reductive pentose-phosphate cycle; IEA:UniProtKB-UniPathway	WSM1022|QKN14420.1;Sm1021|WP_013844489.1;WSM419|WP_033042746.1
cluster1704	3	P0A3U0	GO:0006397; P:mRNA processing; IEA:InterPro	WSM1022|QKN16957.1;Sm1021|WP_010975503.1;WSM419|WP_011970374.1
cluster1705	3	Q92R45	GO:0010038; P:response to metal ion; IMP:UniProtKB	WSM1022|QKN13715.1;Sm1021|WP_010969023.1;WSM419|WP_011969942.1
cluster1706	3	N/A	N/A	WSM1022|QKN13194.1;Sm1021|WP_010968652.1;WSM419|WP_011974373.1
cluster1707	3	N/A	N/A	WSM1022|QKN16325.1;Sm1021|WP_014527440.1;WSM419|WP_153316367.1
cluster1708	3	N/A	N/A	WSM1022|QKN14527.1;Sm1021|WP_010969534.1;WSM419|WP_011975745.1
cluster1709	3	P45388	GO:0006417; P:regulation of translation; IEA:UniProtKB-KW	WSM1022|QKN16024.1;Sm1021|WP_003531995.1;WSM419|WP_012067459.1
cluster1710	3	N/A	N/A	WSM1022|QKN17452.1;Sm1021|WP_041170097.1;WSM419|WP_012061553.1
cluster1711	3	Q52943	GO:0071973; P:bacterial-type flagellum-dependent cell motility; IEA:InterPro	WSM1022|QKN13293.1;Sm1021|WP_010968739.1;WSM419|WP_011974478.1
cluster1712	3	Q92SA0	GO:0006526; P:arginine biosynthetic process; IEA:UniProtKB-UniRule	WSM1022|QKN13163.1;Sm1021|WP_010968636.1;WSM419|WP_011974339.1
cluster1713	3	Q1RGU3	GO:0043190; C:ATP-binding cassette (ABC) transporter complex; IEA:InterPro	WSM1022|QKN14484.1;Sm1021|WP_010969504.1;WSM419|WP_011975704.1
cluster1714	3	P06234	GO:0009877; P:nodulation; IEA:UniProtKB-KW	WSM1022|QKN18586.1;Sm1021|WP_003532825.1;WSM419|WP_011970897.1
cluster1715	3	P50235	GO:0008202; P:steroid metabolic process; IEA:UniProtKB-KW	WSM1022|QKN17488.1;Sm1021|WP_003531352.1;WSM419|WP_012061515.1
cluster1716	3	Q92T48	GO:0009117; P:nucleotide metabolic process; IEA:UniProtKB-KW	WSM1022|QKN16111.1;Sm1021|WP_010968374.1;WSM419|WP_012067546.1
cluster1717	3	P38102	GO:0042968; P:homoserine transport; IBA:GO_Central	WSM1022|QKN13617.1;Sm1021|WP_010968961.1;WSM419|WP_011974791.1
cluster1718	3	P77834	GO:0009116; P:nucleoside metabolic process; IEA:InterPro	WSM1022|QKN16108.1;Sm1021|WP_010968372.1;WSM419|WP_012067543.1
cluster1719	3	N/A	N/A	WSM1022|QKN13129.1;Sm1021|WP_010968599.1;WSM419|WP_011974308.1
cluster1720	3	P44482	GO:0042840; P:D-glucuronate catabolic process; IBA:GO_Central	WSM1022|QKN15117.1;Sm1021|WP_010969920.1;WSM419|WP_012066544.1
cluster1721	3	P24010	GO:0006119; P:oxidative phosphorylation; IEA:UniProtKB-UniPathway	WSM1022|QKN17315.1;Sm1021|WP_014527159.1;WSM419|WP_012061692.1
cluster1722	3	N/A	N/A	WSM1022|QKN13764.1;Sm1021|WP_003532741.1;WSM419|WP_024311242.1
cluster1723	3	Q9AB80	GO:0009279; C:cell outer membrane; IEA:UniProtKB-SubCell	WSM1022|QKN13489.1;Sm1021|WP_010968872.1;WSM419|WP_011974679.1
cluster1724	3	N/A	N/A	WSM1022|QKN13527.1;Sm1021|WP_003532333.1;WSM419|WP_011974719.1
cluster1725	3	N/A	N/A	WSM1022|QKN16979.1;Sm1021|WP_010976173.1;WSM419|WP_012061278.1
cluster1726	3	Q92PB4	GO:0006777; P:Mo-molybdopterin cofactor biosynthetic process; IEA:UniProtKB-UniRule	WSM1022|QKN14514.1;Sm1021|WP_010969526.1;WSM419|WP_011975731.1
cluster1727	3	N/A	N/A	WSM1022|QKN14103.1;Sm1021|WP_003535016.1;WSM419|WP_003535016.1
cluster1728	3	N/A	N/A	WSM1022|QKN14175.1;Sm1021|WP_010969299.1;WSM419|WP_011975396.1
cluster1729	3	N/A	N/A	WSM1022|QKN15915.1;Sm1021|WP_014529968.1;WSM419|WP_029721668.1
cluster1730	3	Q7N8V3	GO:0051087; F:chaperone binding; IEA:InterPro	WSM1022|QKN14906.1;Sm1021|WP_003529150.1;WSM419|WP_011976235.1
cluster1731	3	P0A9D6	GO:0006535; P:cysteine biosynthetic process from serine; IEA:InterPro	WSM1022|QKN14102.1;Sm1021|WP_003535018.1;WSM419|WP_011975284.1
cluster1732	3	P27017	GO:0034251; P:regulation of cellular amide catabolic process; IDA:PseudoCAP	WSM1022|QKN14596.1;Sm1021|WP_010969594.1;WSM419|WP_011975893.1
cluster1733	3	Q93CA6	GO:0006508; P:proteolysis; IDA:UniProtKB	WSM1022|QKN17424.1;Sm1021|WP_014527224.1;WSM419|WP_024311741.1
cluster1734	3	Q0T6D2	GO:0055085; P:transmembrane transport; IEA:InterPro	WSM1022|QKN18403.1;Sm1021|WP_010967728.1;WSM419|WP_011969956.1
cluster1735	3	N/A	N/A	WSM1022|QKN18694.1;Sm1021|WP_010967346.1;WSM419|WP_011970075.1
cluster1736	3	N/A	N/A	WSM1022|QKN14348.1;Sm1021|WP_003530983.1;WSM419|WP_011975586.1
cluster1737	3	Q8KIY1	GO:0000155; F:phosphorelay sensor kinase activity; IEA:InterPro	WSM1022|QKN18548.1;Sm1021|WP_010967488.1;WSM419|WP_011970483.1
cluster1738	3	P97052	GO:0006807; P:nitrogen compound metabolic process; IEA:InterPro	WSM1022|QKN14823.1;Sm1021|WP_010969705.1;WSM419|WP_011976132.1
cluster1739	3	P52599	GO:0046677; P:response to antibiotic; IMP:EcoCyc	WSM1022|QKN15606.1;Sm1021|WP_013844861.1;WSM419|WP_012067010.1
cluster1740	3	A9CF16	GO:0008616; P:queuosine biosynthetic process; IEA:UniProtKB-UniRule	WSM1022|QKN17211.1;Sm1021|WP_010975899.1;WSM419|WP_012061847.1
cluster1741	3	P28355	GO:0006281; P:DNA repair; IEA:InterPro	WSM1022|QKN14385.1;Sm1021|WP_010969421.1;WSM419|WP_011975607.1
cluster1742	3	N/A	N/A	WSM1022|QKN18177.1;Sm1021|WP_010968011.1;WSM419|WP_011970184.1
cluster1743	3	P45400	GO:0017004; P:cytochrome complex assembly; IEA:UniProtKB-KW	WSM1022|QKN13659.1;Sm1021|WP_010968988.1;WSM419|WP_011974835.1
cluster1744	3	P0AGI3	GO:0008643; P:carbohydrate transport; IEA:UniProtKB-KW	WSM1022|QKN16334.1;Sm1021|WP_010975346.1;WSM419|WP_011969273.1
cluster1745	3	Q9Z3R4	GO:0006355; P:regulation of transcription, DNA-templated; IEA:InterPro	WSM1022|QKN17230.1;Sm1021|WP_010975880.1;WSM419|WP_012061830.1
cluster1746	3	P76594	GO:0006979; P:response to oxidative stress; IMP:EcoCyc	WSM1022|QKN14968.1;Sm1021|WP_010969805.1;WSM419|WP_011976306.1
cluster1747	3	P39328	GO:0022857; F:transmembrane transporter activity; IEA:InterPro	WSM1022|QKN17239.1;Sm1021|WP_041170135.1;WSM419|WP_012061821.1
cluster1748	3	N/A	N/A	WSM1022|QKN15422.1;Sm1021|WP_003527553.1;WSM419|WP_012066822.1
cluster1749	3	N/A	N/A	WSM1022|QKN16524.1;Sm1021|WP_003525670.1;WSM419|WP_011969493.1
cluster1750	3	Q92QT9	GO:0031564; P:transcription antitermination; IEA:UniProtKB-KW	WSM1022|QKN13853.1;Sm1021|WP_003529296.1;WSM419|WP_011975018.1
cluster1751	3	P13254	GO:0030170; F:pyridoxal phosphate binding; IEA:InterPro	WSM1022|QKN14993.1;Sm1021|WP_003534205.1;WSM419|WP_011976331.1
cluster1752	3	N/A	N/A	WSM1022|QKN17651.1;Sm1021|WP_010975438.1;WSM419|WP_012061916.1
cluster1753	3	Q8MP06	GO:0051289; P:protein homotetramerization; IDA:UniProtKB	WSM1022|QKN16082.1;Sm1021|WP_003532501.1;WSM419|WP_012067518.1
cluster1754	3	N/A	N/A	WSM1022|QKN13597.1;Sm1021|WP_010968947.1;WSM419|WP_024311931.1
cluster1755	3	P46681	GO:0022904; P:respiratory electron transport chain; IBA:GO_Central	WSM1022|QKN13493.1;Sm1021|WP_010968876.1;WSM419|WP_011974683.1
cluster1756	3	N/A	N/A	WSM1022|QKN13048.1;Sm1021|WP_003527712.1;WSM419|WP_011974237.1
cluster1757	3	Q52828	GO:0016740; F:transferase activity; IEA:UniProtKB-KW	WSM1022|QKN18362.1;Sm1021|WP_010967785.1;WSM419|WP_011970671.1
cluster1758	3	N/A	N/A	WSM1022|QKN16398.1;Sm1021|WP_010975289.1;WSM419|WP_011969347.1
cluster1759	3	N/A	N/A	WSM1022|QKN18000.1;Sm1021|WP_014990321.1;WSM419|WP_011970139.1
cluster1760	3	Q55979	GO:0005886; C:plasma membrane; IEA:UniProtKB-SubCell	WSM1022|QKN16697.1;Sm1021|WP_010975013.1;WSM419|WP_011969674.1
cluster1761	3	O69772	GO:0003700; F:DNA-binding transcription factor activity; IEA:InterPro	WSM1022|QKN15926.1;Sm1021|WP_003535214.1;WSM419|WP_012067361.1
cluster1762	3	P36948	GO:0008643; P:carbohydrate transport; IEA:UniProtKB-KW	WSM1022|QKN15245.1;Sm1021|WP_010970014.1;WSM419|WP_012066665.1
cluster1763	3	Q56992	GO:0055072; P:iron ion homeostasis; IEA:UniProtKB-KW	WSM1022|QKN15138.1;Sm1021|WP_013844765.1;WSM419|WP_033044737.1
cluster1764	3	Q92LH7	GO:0006782; P:protoporphyrinogen IX biosynthetic process; IEA:UniProtKB-UniPathway	WSM1022|QKN15775.1;Sm1021|WP_010970392.1;WSM419|WP_028054303.1
cluster1765	3	Q578M8	GO:0055085; P:transmembrane transport; IEA:InterPro	WSM1022|QKN17511.1;Sm1021|WP_010975589.1;WSM419|WP_012061490.1
cluster1766	3	N/A	N/A	WSM1022|QKN13775.1;Sm1021|WP_010969065.1;WSM419|WP_011974939.1
cluster1767	3	O32155	GO:0055085; P:transmembrane transport; IEA:InterPro	WSM1022|QKN16172.1;Sm1021|WP_003533462.1;WSM419|WP_012067605.1
cluster1768	3	N/A	N/A	WSM1022|QKN13170.1;Sm1021|WP_003530156.1;WSM419|WP_011974348.1
cluster1769	3	P55391	GO:0006260; P:DNA replication; IEA:UniProtKB-KW	WSM1022|QKN16741.1;Sm1021|WP_010974970.1;WSM419|WP_011969720.1
cluster1770	3	Q97U03	GO:0016829; F:lyase activity; IEA:UniProtKB-KW	WSM1022|QKN16322.1;Sm1021|WP_010975359.1;WSM419|WP_011969246.1
cluster1771	3	N/A	N/A	WSM1022|QKN14924.1;Sm1021|WP_010969770.1;WSM419|WP_024324052.1
cluster1772	3	Q56953	GO:0055072; P:iron ion homeostasis; IEA:UniProtKB-KW	WSM1022|QKN16302.1;Sm1021|WP_010970361.1;WSM419|WP_012067126.1
cluster1773	3	N/A	N/A	WSM1022|QKN17017.1;Sm1021|WP_015456716.1;WSM419|WP_018011955.1
cluster1774	3	Q9HTH5	GO:0006355; P:regulation of transcription, DNA-templated; IMP:PseudoCAP	WSM1022|QKN14351.1;Sm1021|WP_003530977.1;WSM419|WP_011975589.1
cluster1775	3	P9WIT2	GO:0019853; P:L-ascorbic acid biosynthetic process; IEA:UniProtKB-UniPathway	WSM1022|QKN13351.1;Sm1021|WP_010968773.1;WSM419|WP_011974529.1
cluster1776	3	Q0PEV3	GO:0000160; P:phosphorelay signal transduction system; IEA:InterPro	WSM1022|QKN15145.1;Sm1021|WP_003525566.1;WSM419|WP_012066570.1
cluster1777	3	Q55421	GO:0003746; F:translation elongation factor activity; IBA:GO_Central	WSM1022|QKN16737.1;Sm1021|WP_010974975.1;WSM419|WP_011969715.1
cluster1778	3	Q92TE9	GO:0015937; P:coenzyme A biosynthetic process; IEA:UniProtKB-UniRule	WSM1022|QKN15983.1;Sm1021|WP_003531725.1;WSM419|WP_012067417.1
cluster1779	3	B8EKE1	GO:0006303; P:double-strand break repair via nonhomologous end joining; IEA:UniProtKB-UniRule	WSM1022|QKN17083.1;Sm1021|WP_010976057.1;WSM419|WP_011975583.1
cluster1780	3	N/A	N/A	WSM1022|QKN17761.1;Sm1021|WP_041170079.1;WSM419|WP_033049970.1
cluster1781	3	Q92M03	GO:0006412; P:translation; IEA:UniProtKB-UniRule	WSM1022|QKN16297.1;Sm1021|WP_003533884.1;WSM419|WP_012066968.1
cluster1782	3	N/A	N/A	WSM1022|QKN14792.1;Sm1021|WP_003537029.1;WSM419|WP_011976097.1
cluster1783	3	Q9A3J2	GO:0006281; P:DNA repair; IEA:UniProtKB-KW	WSM1022|QKN15809.1;Sm1021|WP_015445679.1;WSM419|WP_018209278.1
cluster1784	3	N/A	N/A	WSM1022|QKN14159.1;Sm1021|WP_003529514.1;WSM419|WP_011975346.1
cluster1785	3	P75713	GO:0006144; P:purine nucleobase metabolic process; IEA:UniProtKB-KW	WSM1022|QKN16943.1;Sm1021|WP_010976208.1;WSM419|WP_011969931.1
cluster1786	3	Q92ME3	GO:0006313; P:transposition, DNA-mediated; IEA:UniProtKB-UniRule	WSM1022|QKN15384.1;Sm1021|WP_010970125.1;WSM419|WP_012066788.1
cluster1787	3	P33224	GO:0045892; P:negative regulation of transcription, DNA-templated; IDA:EcoCyc	WSM1022|QKN13933.1;Sm1021|WP_003533037.1;WSM419|WP_011975128.1
cluster1788	3	Q3B276	GO:0042954; F:lipoprotein transporter activity; IEA:UniProtKB-UniRule	WSM1022|QKN16435.1;Sm1021|WP_010975248.1;WSM419|WP_011969383.1
cluster1789	3	P75954	GO:0008360; P:regulation of cell shape; IEA:UniProtKB-KW	WSM1022|QKN16988.1;Sm1021|WP_010976165.1;WSM419|WP_012061287.1
cluster1790	3	N/A	N/A	WSM1022|QKN18701.1;Sm1021|WP_010967326.1;WSM419|WP_024310869.1
cluster1791	3	N/A	N/A	WSM1022|QKN18247.1;Sm1021|WP_010967936.1;WSM419|WP_012061773.1
cluster1792	3	N/A	N/A	WSM1022|QKN13805.1;Sm1021|WP_010969084.1;WSM419|WP_011974976.1
cluster1793	3	Q92QR4	GO:0006412; P:translation; IEA:UniProtKB-UniRule	WSM1022|QKN13878.1;Sm1021|WP_003529229.1;WSM419|WP_011975056.1
cluster1794	3	A0R2E2	GO:0005978; P:glycogen biosynthetic process; IEA:UniProtKB-UniPathway	WSM1022|QKN17494.1;Sm1021|WP_017275917.1;WSM419|WP_012061508.1
cluster1795	3	N/A	N/A	WSM1022|QKN15787.1;Sm1021|WP_010970400.1;WSM419|WP_012067187.1
cluster1796	3	Q8U195	GO:0046872; F:metal ion binding; IEA:UniProtKB-KW	WSM1022|QKN15155.1;Sm1021|WP_010969941.1;WSM419|WP_012066583.1
cluster1797	3	O31695	GO:0015307; F:drug:proton antiporter activity; IEA:InterPro	WSM1022|QKN15781.1;Sm1021|WP_010970398.1;WSM419|WP_012067182.1
cluster1798	3	N/A	N/A	WSM1022|QKN17258.1;Sm1021|WP_010975855.1;WSM419|WP_162305216.1
cluster1799	3	B2IBT9	GO:0008175; F:tRNA methyltransferase activity; IEA:UniProtKB-UniRule	WSM1022|QKN14474.1;Sm1021|WP_010969494.1;WSM419|WP_011975694.1
cluster1800	3	N/A	N/A	WSM1022|QKN15443.1;Sm1021|WP_010970162.1;WSM419|WP_012066844.1
cluster1801	3	O33682	GO:0006355; P:regulation of transcription, DNA-templated; IEA:InterPro	WSM1022|QKN18038.1;Sm1021|WP_010967387.1;WSM419|WP_011970776.1
cluster1802	3	Q92L68	GO:0070475; P:rRNA base methylation; IEA:UniProtKB-UniRule	WSM1022|QKN15857.1;Sm1021|WP_010970499.1;WSM419|WP_024310888.1
cluster1803	3	Q98KN6	GO:0009058; P:biosynthetic process; IEA:InterPro	WSM1022|QKN15472.1;Sm1021|WP_010970180.1;WSM419|WP_012066874.1
cluster1804	3	E1V6K4	GO:0015379; F:potassium:chloride symporter activity; IEA:InterPro	WSM1022|QKN14246.1;Sm1021|WP_010969358.1;WSM419|WP_011975530.1
cluster1805	3	Q92RP4	GO:0006298; P:mismatch repair; IEA:UniProtKB-UniRule	WSM1022|QKN13443.1;Sm1021|WP_010968841.1;WSM419|WP_011974632.1
cluster1806	3	N/A	N/A	WSM1022|QKN15343.1;Sm1021|WP_003533478.1;WSM419|WP_012066750.1
cluster1807	3	N/A	N/A	WSM1022|QKN13646.1;Sm1021|WP_013844136.1;WSM419|WP_011974823.1
cluster1808	3	P02962	GO:0009877; P:nodulation; IEA:UniProtKB-UniRule	WSM1022|QKN18579.1;Sm1021|WP_010967455.1;WSM419|WP_011970890.1
cluster1809	3	N/A	N/A	WSM1022|QKN14034.1;Sm1021|WP_010969214.1;WSM419|WP_011975217.1
cluster1810	3	N/A	N/A	WSM1022|QKN13747.1;Sm1021|WP_015445578.1;WSM419|WP_011974912.1
cluster1811	3	N/A	N/A	WSM1022|QKN18328.1;Sm1021|WP_010967818.1;WSM419|WP_011970008.1
cluster1812	3	Q92QN2	GO:0006433; P:prolyl-tRNA aminoacylation; IEA:UniProtKB-UniRule	WSM1022|QKN13916.1;Sm1021|WP_003531873.1;WSM419|WP_011975110.1
cluster1813	3	Q3J1R2	GO:0055085; P:transmembrane transport; IEA:InterPro	WSM1022|QKN14566.1;Sm1021|WP_010969563.1;WSM419|WP_011975858.1
cluster1814	3	P72292	GO:0000271; P:polysaccharide biosynthetic process; IEA:UniProtKB-KW	WSM1022|QKN16021.1;Sm1021|WP_010968313.1;WSM419|WP_164923104.1
cluster1815	3	P39897	GO:0003677; F:DNA binding; IEA:UniProtKB-KW	WSM1022|QKN14995.1;Sm1021|WP_003534197.1;WSM419|WP_011976334.1
cluster1816	3	O31381	GO:0006782; P:protoporphyrinogen IX biosynthetic process; ISS:UniProtKB	WSM1022|QKN18467.1;Sm1021|WP_010967669.1;WSM419|WP_011970964.1
cluster1817	3	O58967	GO:0055085; P:transmembrane transport; IEA:InterPro	WSM1022|QKN15939.1;Sm1021|WP_003535874.1;WSM419|WP_012067373.1
cluster1818	3	N/A	N/A	WSM1022|QKN17283.1;Sm1021|WP_010975828.1;WSM419|WP_011970163.1
cluster1819	3	Q8GAK6	GO:0051289; P:protein homotetramerization; IDA:UniProtKB	WSM1022|QKN16098.1;Sm1021|WP_010968364.1;WSM419|WP_012067533.1
cluster1820	3	O51924	GO:0055085; P:transmembrane transport; IEA:InterPro	WSM1022|QKN17234.1;Sm1021|WP_010975876.1;WSM419|WP_012061826.1
cluster1821	3	N/A	N/A	WSM1022|QKN13583.1;Sm1021|WP_003536285.1;WSM419|WP_011974756.1
cluster1822	3	P9WLW8	GO:0008168; F:methyltransferase activity; IEA:InterPro	WSM1022|QKN17366.1;Sm1021|WP_010975738.1;WSM419|WP_012061639.1
cluster1823	3	Q930J0	GO:0000105; P:histidine biosynthetic process; IEA:UniProtKB-UniRule	WSM1022|QKN18800.1;Sm1021|WP_010967205.1;WSM419|WP_011970993.1
cluster1824	3	N/A	N/A	WSM1022|QKN12973.1;Sm1021|WP_010968492.1;WSM419|WP_012067707.1
cluster1825	3	N/A	N/A	WSM1022|QKN14655.1;Sm1021|WP_003530069.1;WSM419|WP_011975943.1
cluster1826	3	O07896	GO:0008270; F:zinc ion binding; IEA:UniProtKB-UniRule	WSM1022|QKN17483.1;Sm1021|WP_010975618.1;WSM419|WP_012061520.1
cluster1827	3	Q92PX0	GO:0006431; P:methionyl-tRNA aminoacylation; IEA:UniProtKB-UniRule	WSM1022|QKN14218.1;Sm1021|WP_010969336.1;WSM419|WP_011975450.1
cluster1828	3	Q52964	GO:0006935; P:chemotaxis; IEA:UniProtKB-KW	WSM1022|QKN13297.1;Sm1021|WP_010968743.1;WSM419|WP_011974483.1
cluster1829	3	Q92PG8	GO:0008360; P:regulation of cell shape; IEA:UniProtKB-KW	WSM1022|QKN14446.1;Sm1021|WP_010969468.1;WSM419|WP_011975669.1
cluster1830	3	P40800	GO:0005886; C:plasma membrane; IBA:GO_Central	WSM1022|QKN14361.1;Sm1021|WP_010969399.1;WSM419|WP_011975599.1
cluster1831	3	Q01610	GO:0006351; P:transcription, DNA-templated; IBA:GO_Central	WSM1022|QKN12953.1;Sm1021|WP_010968477.1;WSM419|WP_012067687.1
cluster1832	3	P31134	GO:0015847; P:putrescine transport; IDA:EcoCyc	WSM1022|QKN16228.1;Sm1021|WP_003527095.1;WSM419|WP_011974519.1
cluster1833	3	Q92PU1	GO:0032265; P:XMP salvage; IEA:UniProtKB-UniPathway	WSM1022|QKN14255.1;Sm1021|WP_010969362.1;WSM419|WP_011975542.1
cluster1834	3	Q92KF8	GO:0071596; P:ubiquitin-dependent protein catabolic process via the N-end rule pathway; IEA:InterPro	WSM1022|QKN13839.1;Sm1021|WP_010969108.1;WSM419|WP_011975007.1
cluster1835	3	B2WBQ6	GO:0005743; C:mitochondrial inner membrane; IEA:UniProtKB-SubCell	WSM1022|QKN15777.1;Sm1021|WP_010970394.1;WSM419|WP_024310857.1
cluster1836	3	P12614	GO:0030245; P:cellulose catabolic process; IEA:UniProtKB-KW	WSM1022|QKN15599.1;Sm1021|WP_010970270.1;WSM419|WP_012067001.1
cluster1837	3	Q92WR9	GO:0050346; F:trans-L-3-hydroxyproline dehydratase activity; IDA:CACAO	WSM1022|QKN16527.1;Sm1021|WP_010975160.1;WSM419|WP_011969496.1
cluster1838	3	P37387	GO:0015753; P:D-xylose transmembrane transport; IMP:EcoCyc	WSM1022|QKN17096.1;Sm1021|WP_003535546.1;WSM419|WP_012061400.1
cluster1839	3	Q52811	GO:0009086; P:methionine biosynthetic process; IEA:UniProtKB-KW	WSM1022|QKN14098.1;Sm1021|WP_010969247.1;WSM419|WP_024312602.1
cluster1840	3	Q9HTH5	GO:0006355; P:regulation of transcription, DNA-templated; IMP:PseudoCAP	WSM1022|QKN14640.1;Sm1021|WP_010969626.1;WSM419|WP_164923100.1
cluster1841	3	O69777	GO:0045454; P:cell redox homeostasis; IEA:InterPro	WSM1022|QKN15175.1;Sm1021|WP_013844776.1;WSM419|WP_012066604.1
cluster1842	3	P96843	GO:0008203; P:cholesterol metabolic process; IEA:UniProtKB-KW	WSM1022|QKN13799.1;Sm1021|WP_010969081.1;WSM419|WP_011974970.1
cluster1843	3	P33700	GO:0000271; P:polysaccharide biosynthetic process; IEA:UniProtKB-KW	WSM1022|QKN17202.1;Sm1021|WP_010975909.1;WSM419|WP_012061858.1
cluster1844	3	P75851	GO:0006790; P:sulfur compound metabolic process; IGI:EcoliWiki	WSM1022|QKN16862.1;Sm1021|WP_010976274.1;WSM419|WP_011969841.1
cluster1845	3	Q92LK1	GO:0006313; P:transposition, DNA-mediated; IEA:UniProtKB-UniRule	WSM1022|QKN16303.1;Sm1021|WP_162145490.1;WSM419|WP_024310850.1
cluster1846	3	Q55217	GO:0044598; P:doxorubicin metabolic process; IMP:UniProtKB	WSM1022|QKN18433.1;Sm1021|WP_010967701.1;WSM419|WP_011969948.1
cluster1847	3	P71319	GO:0035999; P:tetrahydrofolate interconversion; IEA:UniProtKB-UniPathway	WSM1022|QKN14916.1;Sm1021|WP_010969762.1;WSM419|WP_011976245.1
cluster1848	3	Q92XP5	GO:0019469; P:octopine catabolic process; IEA:UniProtKB-UniPathway	WSM1022|QKN17118.1;Sm1021|WP_010976003.1;WSM419|WP_012061420.1
cluster1849	3	Q92MJ1	GO:0006526; P:arginine biosynthetic process; IEA:UniProtKB-UniRule	WSM1022|QKN15329.1;Sm1021|WP_010970084.1;WSM419|WP_012066737.1
cluster1850	3	P86321	GO:0015979; P:photosynthesis; IEA:UniProtKB-KW	WSM1022|QKN15220.1;Sm1021|WP_004434074.1;WSM419|WP_012066647.1
cluster1851	3	Q9X248	GO:0030497; P:fatty acid elongation; ISS:UniProtKB	WSM1022|QKN14523.1;Sm1021|WP_003535109.1;WSM419|WP_011975741.1
cluster1852	3	N/A	N/A	WSM1022|QKN14262.1;Sm1021|WP_010969365.1;WSM419|WP_011975554.1
cluster1853	3	P33362	GO:0031460; P:glycine betaine transport; IDA:EcoCyc	WSM1022|QKN17434.1;Sm1021|WP_162471714.1;WSM419|WP_012061567.1
cluster1854	3	Q92S49	GO:0019357; P:nicotinate nucleotide biosynthetic process; IEA:InterPro	WSM1022|QKN13224.1;Sm1021|WP_010968677.1;WSM419|WP_011974411.1
cluster1855	3	P94439	GO:0006355; P:regulation of transcription, DNA-templated; IEA:InterPro	WSM1022|QKN16301.1;Sm1021|WP_010970304.1;WSM419|WP_012067052.1
cluster1856	3	P73410	GO:0006535; P:cysteine biosynthetic process from serine; IBA:GO_Central	WSM1022|QKN13001.1;Sm1021|WP_003527809.1;WSM419|WP_012067744.1
cluster1857	3	N/A	N/A	WSM1022|QKN14448.1;Sm1021|WP_010969470.1;WSM419|WP_011975671.1
cluster1858	3	N/A	N/A	WSM1022|QKN17482.1;Sm1021|WP_010975619.1;WSM419|WP_012061521.1
cluster1859	3	N/A	N/A	WSM1022|QKN14458.1;Sm1021|WP_010969484.1;WSM419|WP_011975678.1
cluster1860	3	N/A	N/A	WSM1022|QKN16466.1;Sm1021|WP_010975221.1;WSM419|WP_011969416.1
cluster1861	3	Q4V1F5	GO:0019310; P:inositol catabolic process; IEA:UniProtKB-UniRule	WSM1022|QKN13014.1;Sm1021|WP_010968521.1;WSM419|WP_024311530.1
cluster1862	3	P45023	GO:0015811; P:L-cystine transport; IBA:GO_Central	WSM1022|QKN15917.1;Sm1021|WP_003535752.1;WSM419|WP_012067344.1
cluster1863	3	N/A	N/A	WSM1022|QKN16972.1;Sm1021|WP_015242815.1;WSM419|WP_018011587.1
cluster1864	3	N/A	N/A	WSM1022|QKN12990.1;Sm1021|WP_003529782.1;WSM419|WP_012067732.1
cluster1865	3	Q9RGZ1	GO:0006814; P:sodium ion transport; IEA:UniProtKB-KW	WSM1022|QKN13636.1;Sm1021|WP_010968978.1;WSM419|WP_011974813.1
cluster1866	3	Q92YN8	GO:0048038; F:quinone binding; IEA:UniProtKB-KW	WSM1022|QKN18351.1;Sm1021|WP_010967794.1;WSM419|WP_164923114.1
cluster1867	3	N/A	N/A	WSM1022|QKN15077.1;Sm1021|WP_010969883.1;WSM419|WP_011976403.1
cluster1868	3	Q52881	GO:0007165; P:signal transduction; IEA:InterPro	WSM1022|QKN14868.1;Sm1021|WP_003536237.1;WSM419|WP_011976180.1
cluster1869	3	P55691	GO:0055085; P:transmembrane transport; IEA:InterPro	WSM1022|QKN16134.1;Sm1021|WP_003531957.1;WSM419|WP_012067568.1
cluster1870	3	Q9WYG0	GO:0016491; F:oxidoreductase activity; IEA:UniProtKB-KW	WSM1022|QKN16586.1;Sm1021|WP_010975106.1;WSM419|WP_011969545.1
cluster1871	3	A7I6C5	GO:0046872; F:metal ion binding; IEA:UniProtKB-KW	WSM1022|QKN15400.1;Sm1021|WP_010970140.1;WSM419|WP_012066802.1
cluster1872	3	O26018	GO:0005886; C:plasma membrane; IEA:UniProtKB-SubCell	WSM1022|QKN15978.1;Sm1021|WP_010970588.1;WSM419|WP_012067412.1
cluster1873	3	P72396	GO:0006355; P:regulation of transcription, DNA-templated; IEA:InterPro	WSM1022|QKN15604.1;Sm1021|WP_010970275.1;WSM419|WP_012067007.1
cluster1874	3	Q4U331	GO:0000166; F:nucleotide binding; IEA:UniProtKB-KW	WSM1022|QKN18382.1;Sm1021|WP_010967766.1;WSM419|WP_011969988.1
cluster1875	3	Q8DHV7	GO:0018364; P:peptidyl-glutamine methylation; IEA:UniProtKB-UniRule	WSM1022|QKN16990.1;Sm1021|WP_010976163.1;WSM419|WP_012061289.1
cluster1876	3	Q2G506	GO:0046689; P:response to mercury ion; IEA:UniProtKB-KW	WSM1022|QKN13758.1;Sm1021|WP_010969054.1;WSM419|WP_011974923.1
cluster1877	3	N/A	N/A	WSM1022|QKN17346.1;Sm1021|WP_010975758.1;WSM419|WP_012061660.1
cluster1878	3	N/A	N/A	WSM1022|QKN14388.1;Sm1021|WP_003537044.1;WSM419|WP_011975610.1
cluster1879	3	P75919	GO:0032049; P:cardiolipin biosynthetic process; IMP:EcoCyc	WSM1022|QKN13887.1;Sm1021|WP_010969140.1;WSM419|WP_024311657.1
cluster1880	3	Q8P5Z7	GO:0006096; P:glycolytic process; IEA:UniProtKB-UniPathway	WSM1022|QKN15471.1;Sm1021|WP_003536006.1;WSM419|WP_012066873.1
cluster1881	3	P09062	GO:0006096; P:glycolytic process; IEA:UniProtKB-KW	WSM1022|QKN15639.1;Sm1021|WP_010970299.1;WSM419|WP_012067043.1
cluster1882	3	N/A	N/A	WSM1022|QKN18707.1;Sm1021|WP_010967317.1;WSM419|WP_011970721.1
cluster1883	3	Q02636	GO:0006572; P:tyrosine catabolic process; IEA:UniProtKB-KW	WSM1022|QKN12972.1;Sm1021|WP_010968491.1;WSM419|WP_012067706.1
cluster1884	3	P37827	GO:0009306; P:protein secretion; IEA:InterPro	WSM1022|QKN13290.1;Sm1021|WP_010968735.1;WSM419|WP_011974474.1
cluster1885	3	P31079	GO:0006355; P:regulation of transcription, DNA-templated; IEA:InterPro	WSM1022|QKN15047.1;Sm1021|WP_013844742.1;WSM419|WP_011976373.1
cluster1886	3	H8EXN1	GO:0006352; P:DNA-templated transcription, initiation; IEA:InterPro	WSM1022|QKN15544.1;Sm1021|WP_010970227.1;WSM419|WP_012066945.1
cluster1887	3	N/A	N/A	WSM1022|QKN16437.1;Sm1021|WP_013850014.1;WSM419|WP_011969385.1
cluster1888	3	Q9I6K2	GO:0046872; F:metal ion binding; IEA:UniProtKB-KW	WSM1022|QKN15206.1;Sm1021|WP_004434026.1;WSM419|WP_012066633.1
cluster1889	3	N/A	N/A	WSM1022|QKN15295.1;Sm1021|WP_010970055.1;WSM419|WP_011970222.1
cluster1890	3	P55323	GO:0006355; P:regulation of transcription, DNA-templated; IEA:InterPro	WSM1022|QKN13639.1;Sm1021|WP_003527383.1;WSM419|WP_011974816.1
cluster1891	3	Q92QE8	GO:0030091; P:protein repair; IEA:UniProtKB-UniRule	WSM1022|QKN14004.1;Sm1021|WP_010969198.1;WSM419|WP_011975189.1
cluster1892	3	P35474	GO:0006457; P:protein folding; IEA:UniProtKB-UniRule	WSM1022|QKN17262.1;Sm1021|WP_010975851.1;WSM419|WP_011975443.1
cluster1893	3	A8ADG3	GO:0043470; P:regulation of carbohydrate catabolic process; IEA:UniProtKB-UniRule	WSM1022|QKN15289.1;Sm1021|WP_004434149.1;WSM419|WP_011970229.1
cluster1894	3	N/A	N/A	WSM1022|QKN14134.1;Sm1021|WP_010969271.1;WSM419|WP_011975320.1
cluster1895	3	N/A	N/A	WSM1022|QKN17357.1;Sm1021|WP_010975747.1;WSM419|WP_012061649.1
cluster1896	3	A1URA3	GO:0030163; P:protein catabolic process; IEA:UniProtKB-UniRule	WSM1022|QKN15441.1;Sm1021|WP_003527585.1;WSM419|WP_012066842.1
cluster1897	3	O66946	GO:0016226; P:iron-sulfur cluster assembly; IBA:GO_Central	WSM1022|QKN18325.1;Sm1021|WP_010967821.1;WSM419|WP_029723095.1
cluster1898	3	N/A	N/A	WSM1022|QKN14860.1;Sm1021|WP_003534958.1;WSM419|WP_011976166.1
cluster1899	3	P29823	GO:0055085; P:transmembrane transport; IEA:InterPro	WSM1022|QKN16784.1;Sm1021|WP_010974927.1;WSM419|WP_011969762.1
cluster1900	3	N/A	N/A	WSM1022|QKN17020.1;Sm1021|WP_013850410.1;WSM419|WP_012061316.1
cluster1901	3	N/A	N/A	WSM1022|QKN14213.1;Sm1021|WP_013844456.1;WSM419|WP_011975438.1
cluster1902	3	P58326	GO:0009089; P:lysine biosynthetic process via diaminopimelate; IEA:UniProtKB-UniRule	WSM1022|QKN16139.1;Sm1021|WP_010968395.1;WSM419|WP_012067573.1
cluster1903	3	Q92S22	GO:0047429; F:nucleoside-triphosphate diphosphatase activity; IEA:InterPro	WSM1022|QKN13240.1;Sm1021|WP_004435951.1;WSM419|WP_024311125.1
cluster1904	3	Q66HG4	GO:0006006; P:glucose metabolic process; IBA:GO_Central	WSM1022|QKN15817.1;Sm1021|WP_010970477.1;WSM419|WP_012067239.1
cluster1905	3	A0A0H3GGE2	GO:0009405; P:pathogenesis; IEA:UniProtKB-KW	WSM1022|QKN13704.1;Sm1021|WP_010969016.1;WSM419|WP_081612471.1
cluster1906	3	P23190	GO:0009877; P:nodulation; IEA:UniProtKB-KW	WSM1022|QKN18923.1;Sm1021|WP_010967440.1;WSM419|WP_024312554.1
cluster1907	3	A3SK19	GO:0042803; F:protein homodimerization activity; IDA:UniProtKB	WSM1022|QKN18375.1;Sm1021|WP_010967773.1;WSM419|WP_011969995.1
cluster1908	3	A4IGH2	GO:0006779; P:porphyrin-containing compound biosynthetic process; IEA:UniProtKB-KW	WSM1022|QKN13034.1;Sm1021|WP_010968537.1;WSM419|WP_018013186.1
cluster1909	3	P77938	GO:0009435; P:NAD biosynthetic process; IMP:CACAO	WSM1022|QKN13737.1;Sm1021|WP_010969041.1;WSM419|WP_011974903.1
cluster1910	3	P45484	GO:0051258; P:protein polymerization; IEA:UniProtKB-UniRule	WSM1022|QKN14772.1;Sm1021|WP_010969666.1;WSM419|WP_011976076.1
cluster1911	3	N/A	N/A	WSM1022|QKN16371.1;Sm1021|WP_010975309.1;WSM419|WP_011969318.1
cluster1912	3	N/A	N/A	WSM1022|QKN17025.1;Sm1021|WP_017266932.1;WSM419|WP_012061321.1
cluster1913	3	P42880	N/A	WSM1022|QKN15178.1;Sm1021|WP_010969962.1;WSM419|WP_012066607.1
cluster1914	3	O31520	GO:0055085; P:transmembrane transport; IEA:InterPro	WSM1022|QKN16094.1;Sm1021|WP_003532486.1;WSM419|WP_012067529.1
cluster1915	3	P0AAS3	GO:0005886; C:plasma membrane; IDA:EcoCyc	WSM1022|QKN15519.1;Sm1021|WP_003531117.1;WSM419|WP_012066921.1
cluster1916	3	P13226	GO:0006012; P:galactose metabolic process; IEA:UniProtKB-UniPathway	WSM1022|QKN15453.1;Sm1021|WP_010970167.1;WSM419|WP_012066854.1
cluster1917	3	N/A	N/A	WSM1022|QKN16445.1;Sm1021|WP_013850021.1;WSM419|WP_011969396.1
cluster1918	3	N/A	N/A	WSM1022|QKN13827.1;Sm1021|WP_010969097.1;WSM419|WP_011974995.1
cluster1919	3	P55662	GO:0005524; F:ATP binding; IEA:UniProtKB-KW	WSM1022|QKN16388.1;Sm1021|WP_003525885.1;WSM419|WP_011969336.1
cluster1920	3	F0KFI5	GO:0009437; P:carnitine metabolic process; IEA:UniProtKB-UniPathway	WSM1022|QKN13496.1;Sm1021|WP_010968879.1;WSM419|WP_011974686.1
cluster1921	3	P0A2J8	GO:0055085; P:transmembrane transport; IEA:InterPro	WSM1022|QKN18611.1;Sm1021|WP_010967423.1;WSM419|WP_011970934.1
cluster1922	3	P44075	N/A	WSM1022|QKN13555.1;Sm1021|WP_010968927.1;WSM419|WP_011974748.1
cluster1923	3	Q92LK5	GO:0015986; P:ATP synthesis coupled proton transport; IEA:UniProtKB-UniRule	WSM1022|QKN15735.1;Sm1021|WP_010970368.1;WSM419|WP_012067136.1
cluster1924	3	P94312	GO:0055085; P:transmembrane transport; IEA:InterPro	WSM1022|QKN18394.1;Sm1021|WP_003527027.1;WSM419|WP_011969967.1
cluster1925	3	A0A1L5BUG8	GO:0009636; P:response to toxic substance; IEA:UniProtKB-KW	WSM1022|QKN14209.1;Sm1021|WP_010969328.1;WSM419|WP_011975435.1
cluster1926	3	Q52983	GO:0006813; P:potassium ion transport; IEA:UniProtKB-KW	WSM1022|QKN15620.1;Sm1021|WP_003528834.1;WSM419|WP_012067025.1
cluster1927	3	Q46638	GO:0000271; P:polysaccharide biosynthetic process; IEA:UniProtKB-KW	WSM1022|QKN17502.1;Sm1021|WP_017275911.1;WSM419|WP_012061500.1
cluster1928	3	N/A	N/A	WSM1022|QKN16652.1;Sm1021|WP_003532049.1;WSM419|WP_011969627.1
cluster1929	3	N/A	N/A	WSM1022|QKN15135.1;Sm1021|WP_010969931.1;WSM419|WP_012066559.1
cluster1930	3	P06236	GO:0009877; P:nodulation; IEA:UniProtKB-KW	WSM1022|QKN18589.1;Sm1021|WP_010967447.1;WSM419|WP_011970900.1
cluster1931	3	P9WJF0	GO:0046677; P:response to antibiotic; IEA:UniProtKB-KW	WSM1022|QKN14057.1;Sm1021|WP_010969222.1;WSM419|WP_011975241.1
cluster1932	3	Q9NUJ1	GO:0019391; P:glucuronoside catabolic process; IDA:BHF-UCL	WSM1022|QKN12946.1;Sm1021|WP_010968473.1;WSM419|WP_012067680.1
cluster1933	3	Q2Y6L7	GO:0019354; P:siroheme biosynthetic process; IEA:UniProtKB-UniRule	WSM1022|QKN17168.1;Sm1021|WP_041170104.1;WSM419|WP_012061455.1
cluster1934	3	Q9RY23	GO:0006986; P:response to unfolded protein; IBA:GO_Central	WSM1022|QKN13674.1;Sm1021|WP_010968998.1;WSM419|WP_011974850.1
cluster1935	3	Q92PR8	GO:0006777; P:Mo-molybdopterin cofactor biosynthetic process; IEA:UniProtKB-UniRule	WSM1022|QKN14279.1;Sm1021|WP_010969379.1;WSM419|WP_011975566.1
cluster1936	3	P0A3T3	N/A	WSM1022|QKN16505.1;Sm1021|WP_010975180.1;WSM419|WP_011969474.1
cluster1937	3	P0CAT7	GO:0006281; P:DNA repair; IEA:UniProtKB-KW	WSM1022|QKN16026.1;Sm1021|WP_013844958.1;WSM419|WP_012067461.1
cluster1938	3	N/A	N/A	WSM1022|QKN16272.1;Sm1021|WP_003537011.1;WSM419|WP_024311480.1
cluster1939	3	Q5WL79	GO:0019491; P:ectoine biosynthetic process; IEA:UniProtKB-UniPathway	WSM1022|QKN17563.1;Sm1021|WP_010975546.1;WSM419|WP_012061898.1
cluster1940	3	P37893	GO:0008270; F:zinc ion binding; IEA:InterPro	WSM1022|QKN13668.1;Sm1021|WP_010968995.1;WSM419|WP_011974844.1
cluster1941	3	O34340	GO:0006633; P:fatty acid biosynthetic process; IEA:UniProtKB-UniPathway	WSM1022|QKN14581.1;Sm1021|WP_003530769.1;WSM419|WP_011975877.1
cluster1942	3	N/A	N/A	WSM1022|QKN17674.1;Sm1021|WP_010975413.1;WSM419|WP_011976061.1
cluster1943	3	Q9KQS1	GO:0015740; P:C4-dicarboxylate transport; ISS:TIGR	WSM1022|QKN14565.1;Sm1021|WP_010969561.1;WSM419|WP_011975851.1
cluster1944	3	Q92SZ1	GO:0006878; P:cellular copper ion homeostasis; IEA:UniProtKB-UniRule	WSM1022|QKN16180.1;Sm1021|WP_010968420.1;WSM419|WP_012067613.1
cluster1945	3	N/A	N/A	WSM1022|QKN13510.1;Sm1021|WP_010968892.1;WSM419|WP_011974700.1
cluster1946	3	Q92UN9	GO:0008616; P:queuosine biosynthetic process; IEA:UniProtKB-UniRule	WSM1022|QKN17210.1;Sm1021|WP_010975901.1;WSM419|WP_012061849.1
cluster1947	3	N/A	N/A	WSM1022|QKN17030.1;Sm1021|WP_010976112.1;WSM419|WP_029721929.1
cluster1948	3	C7MSY6	GO:0010125; P:mycothiol biosynthetic process; IEA:UniProtKB-UniRule	WSM1022|QKN17247.1;Sm1021|WP_010975864.1;WSM419|WP_012061813.1
cluster1949	3	B0TFI9	GO:0006515; P:protein quality control for misfolded or incompletely synthesized proteins; IEA:UniProtKB-UniRule	WSM1022|QKN14416.1;Sm1021|WP_010969441.1;WSM419|WP_011975640.1
cluster1950	3	N/A	N/A	WSM1022|QKN14637.1;Sm1021|WP_010969624.1;WSM419|WP_011975929.1
cluster1951	3	N/A	N/A	WSM1022|QKN18770.1;Sm1021|WP_010968095.1;WSM419|WP_011970493.1
cluster1952	3	N/A	N/A	WSM1022|QKN16839.1;Sm1021|WP_010976297.1;WSM419|WP_011970107.1
cluster1953	3	N/A	N/A	WSM1022|QKN13676.1;Sm1021|WP_010969000.1;WSM419|WP_011974852.1
cluster1954	3	Q9ZM64	GO:0000160; P:phosphorelay signal transduction system; IEA:UniProtKB-KW	WSM1022|QKN13260.1;Sm1021|WP_003529950.1;WSM419|WP_011974444.1
cluster1955	3	N/A	N/A	WSM1022|QKN14381.1;Sm1021|WP_010969419.1;WSM419|WP_011975603.1
cluster1956	3	P19567	GO:0009055; F:electron transfer activity; IEA:InterPro	WSM1022|QKN18479.1;Sm1021|WP_010967657.1;WSM419|WP_011970954.1
cluster1957	3	P39879	N/A	WSM1022|QKN15527.1;Sm1021|WP_010970209.1;WSM419|WP_012066930.1
cluster1958	3	O07513	GO:0009117; P:nucleotide metabolic process; IBA:GO_Central	WSM1022|QKN14109.1;Sm1021|WP_003535003.1;WSM419|WP_011975290.1
cluster1959	3	N/A	N/A	WSM1022|QKN16651.1;Sm1021|WP_010975056.1;WSM419|WP_024311089.1
cluster1960	3	Q92M90	GO:0009432; P:SOS response; EXP:CollecTF	WSM1022|QKN15457.1;Sm1021|WP_003535966.1;WSM419|WP_018011849.1
cluster1961	3	Q52948	GO:0071973; P:bacterial-type flagellum-dependent cell motility; IEA:InterPro	WSM1022|QKN13286.1;Sm1021|WP_003529892.1;WSM419|WP_011974470.1
cluster1962	3	N/A	N/A	WSM1022|QKN13191.1;Sm1021|WP_010968649.1;WSM419|WP_011974370.1
cluster1963	3	Q12553	GO:0009115; P:xanthine catabolic process; ISS:UniProtKB	WSM1022|QKN17454.1;Sm1021|WP_010975646.1;WSM419|WP_012061551.1
cluster1964	3	Q9Z3Q0	GO:0035556; P:intracellular signal transduction; IEA:InterPro	WSM1022|QKN14786.1;Sm1021|WP_010969677.1;WSM419|WP_011976093.1
cluster1965	3	P49308	GO:0042597; C:periplasmic space; IEA:UniProtKB-SubCell	WSM1022|QKN16717.1;Sm1021|WP_010974994.1;WSM419|WP_011969694.1
cluster1966	3	P21639	GO:0055114; P:oxidation-reduction process; IEA:InterPro	WSM1022|QKN15628.1;Sm1021|WP_003528814.1;WSM419|WP_012067031.1
cluster1967	3	Q59662	GO:0006099; P:tricarboxylic acid cycle; IEA:UniProtKB-UniPathway	WSM1022|QKN15765.1;Sm1021|WP_003531162.1;WSM419|WP_003531162.1
cluster1968	3	Q9A700	GO:0009432; P:SOS response; EXP:CollecTF	WSM1022|QKN16244.1;Sm1021|WP_010969158.1;WSM419|WP_011975113.1
cluster1969	3	N/A	N/A	WSM1022|QKN13176.1;Sm1021|WP_010968639.1;WSM419|WP_011974354.1
cluster1970	3	N/A	N/A	WSM1022|QKN16278.1;Sm1021|WP_010969932.1;WSM419|WP_026161124.1
cluster1971	3	N/A	N/A	WSM1022|QKN13400.1;Sm1021|WP_010968801.1;WSM419|WP_011974591.1
cluster1972	3	P50974	GO:0006120; P:mitochondrial electron transport, NADH to ubiquinone; IEA:InterPro	WSM1022|QKN13910.1;Sm1021|WP_003531857.1;WSM419|WP_011975094.1
cluster1973	3	P58259	GO:0045892; P:negative regulation of transcription, DNA-templated; IEA:UniProtKB-UniRule	WSM1022|QKN13846.1;Sm1021|WP_003529310.1;WSM419|WP_003529310.1
cluster1974	3	Q44335	GO:0071973; P:bacterial-type flagellum-dependent cell motility; IEA:InterPro	WSM1022|QKN13281.1;Sm1021|WP_003529904.1;WSM419|WP_011974465.1
cluster1975	3	Q92SG0	GO:0042450; P:arginine biosynthetic process via ornithine; IEA:UniProtKB-UniRule	WSM1022|QKN13099.1;Sm1021|WP_010968575.1;WSM419|WP_011974289.1
cluster1976	3	P44885	GO:0008643; P:carbohydrate transport; IEA:UniProtKB-KW	WSM1022|QKN16916.1;Sm1021|WP_003530546.1;WSM419|WP_011969893.1
cluster1977	3	P24136	GO:0030435; P:sporulation resulting in formation of a cellular spore; IEA:UniProtKB-KW	WSM1022|QKN18302.1;Sm1021|WP_010967866.1;WSM419|WP_011970472.1
cluster1978	3	Q8CN40	GO:0016491; F:oxidoreductase activity; IEA:UniProtKB-KW	WSM1022|QKN14235.1;Sm1021|WP_010969349.1;WSM419|WP_011975520.1
cluster1979	3	A1RYE4	GO:0051287; F:NAD binding; IEA:InterPro	WSM1022|QKN14950.1;Sm1021|WP_010969792.1;WSM419|WP_011976288.1
cluster1980	3	Q6D3A9	GO:0015833; P:peptide transport; IEA:InterPro	WSM1022|QKN18395.1;Sm1021|WP_010967755.1;WSM419|WP_011969966.1
cluster1981	3	Q5SKC5	GO:0006281; P:DNA repair; IDA:UniProtKB	WSM1022|QKN17047.1;Sm1021|WP_010976097.1;WSM419|WP_012061345.1
cluster1982	3	P0A192	GO:0015658; F:branched-chain amino acid transmembrane transporter activity; IEA:InterPro	WSM1022|QKN15293.1;Sm1021|WP_010970053.1;WSM419|WP_011970224.1
cluster1983	3	B2VEM5	GO:0006164; P:purine nucleotide biosynthetic process; IEA:UniProtKB-UniPathway	WSM1022|QKN16635.1;Sm1021|WP_003532065.1;WSM419|WP_011969595.1
cluster1984	3	Q51391	GO:0010677; P:negative regulation of cellular carbohydrate metabolic process; IMP:PseudoCAP	WSM1022|QKN15712.1;Sm1021|WP_003530340.1;WSM419|WP_012067114.1
cluster1985	3	P0AG78	GO:0006790; P:sulfur compound metabolic process; IDA:EcoCyc	WSM1022|QKN17524.1;Sm1021|WP_003537160.1;WSM419|WP_012061477.1
cluster1986	3	P17552	GO:0046687; P:response to chromate; IEA:UniProtKB-KW	WSM1022|QKN13424.1;Sm1021|WP_010968825.1;WSM419|WP_011969286.1
cluster1987	3	P26047	GO:0006355; P:regulation of transcription, DNA-templated; IEA:InterPro	WSM1022|QKN15062.1;Sm1021|WP_010969872.1;WSM419|WP_011976388.1
cluster1988	3	Q03024	GO:0046903; P:secretion; IDA:PseudoCAP	WSM1022|QKN17362.1;Sm1021|WP_010975741.1;WSM419|WP_012061643.1
cluster1989	3	Q8YDK9	GO:0009306; P:protein secretion; IEA:InterPro	WSM1022|QKN13306.1;Sm1021|WP_010968749.1;WSM419|WP_011974492.1
cluster1990	3	N/A	N/A	WSM1022|QKN14773.1;Sm1021|WP_003537108.1;WSM419|WP_011976077.1
cluster1991	3	Q06758	GO:0006865; P:amino acid transport; IEA:UniProtKB-KW	WSM1022|QKN15891.1;Sm1021|WP_010970519.1;WSM419|WP_012067309.1
cluster1992	3	P9WMY8	GO:0005978; P:glycogen biosynthetic process; IEA:UniProtKB-UniPathway	WSM1022|QKN16555.1;Sm1021|WP_010975135.1;WSM419|WP_011969523.1
cluster1993	3	N/A	N/A	WSM1022|QKN15044.1;Sm1021|WP_003532904.1;WSM419|WP_011976369.1
cluster1994	3	Q92PU3	GO:0050661; F:NADP binding; IEA:UniProtKB-UniRule	WSM1022|QKN14253.1;Sm1021|WP_003528068.1;WSM419|WP_011975540.1
cluster1995	3	Q92Q10	GO:0019464; P:glycine decarboxylation via glycine cleavage system; IEA:UniProtKB-UniRule	WSM1022|QKN14166.1;Sm1021|WP_003529528.1;WSM419|WP_011975352.1
cluster1996	3	B8H1Z0	GO:0047838; F:D-xylose 1-dehydrogenase (NAD) activity; IEA:UniProtKB-EC	WSM1022|QKN17857.1;Sm1021|WP_010967036.1;WSM419|WP_011970635.1
cluster1997	3	N/A	N/A	WSM1022|QKN13373.1;Sm1021|WP_010968783.1;WSM419|WP_011974556.1
cluster1998	3	N/A	N/A	WSM1022|QKN16755.1;Sm1021|WP_010974954.1;WSM419|WP_024312247.1
cluster1999	3	P0AFQ4	GO:0055085; P:transmembrane transport; IEA:InterPro	WSM1022|QKN17381.1;Sm1021|WP_003529050.1;WSM419|WP_012061626.1
cluster2000	3	P46511	GO:0015976; P:carbon utilization; IEA:InterPro	WSM1022|QKN15956.1;Sm1021|WP_003531783.1;WSM419|WP_012067390.1
cluster2001	3	P44993	GO:0005886; C:plasma membrane; IBA:GO_Central	WSM1022|QKN17957.1;Sm1021|WP_010967134.1;WSM419|WP_012066704.1
cluster2002	3	N/A	N/A	WSM1022|QKN16124.1;Sm1021|WP_010968386.1;WSM419|WP_012067559.1
cluster2003	3	Q9I6Q8	GO:0042952; P:beta-ketoadipate pathway; IEA:UniProtKB-UniPathway	WSM1022|QKN16858.1;Sm1021|WP_010976276.1;WSM419|WP_011969837.1
cluster2004	3	Q53683	GO:0055085; P:transmembrane transport; IEA:InterPro	WSM1022|QKN16810.1;Sm1021|WP_010976324.1;WSM419|WP_011969788.1
cluster2005	3	Q28IU1	GO:0006633; P:fatty acid biosynthetic process; IEA:UniProtKB-UniPathway	WSM1022|QKN16582.1;Sm1021|WP_010975110.1;WSM419|WP_011970389.1
cluster2006	3	P70795	N/A	WSM1022|QKN16877.1;Sm1021|WP_003536884.1;WSM419|WP_011969853.1
cluster2007	3	Q9Z3Q0	GO:0035556; P:intracellular signal transduction; IEA:InterPro	WSM1022|QKN17918.1;Sm1021|WP_010967293.1;WSM419|WP_011970318.1
cluster2008	3	P77315	GO:0022857; F:transmembrane transporter activity; IEA:InterPro	WSM1022|QKN16487.1;Sm1021|WP_010975200.1;WSM419|WP_011969454.1
cluster2009	3	P55653	GO:0009450; P:gamma-aminobutyric acid catabolic process; IEA:UniProtKB-UniPathway	WSM1022|QKN17397.1;Sm1021|WP_010975707.1;WSM419|WP_012061606.1
cluster2010	3	N/A	N/A	WSM1022|QKN16546.1;Sm1021|WP_010975143.1;WSM419|WP_011969515.1
cluster2011	3	P44907	GO:0003723; F:RNA binding; IEA:UniProtKB-UniRule	WSM1022|QKN13928.1;Sm1021|WP_010969163.1;WSM419|WP_011975122.1
cluster2012	3	N/A	N/A	WSM1022|QKN17707.1;Sm1021|WP_010975374.1;WSM419|WP_162304821.1
cluster2013	3	N/A	N/A	WSM1022|QKN14785.1;Sm1021|WP_010969676.1;WSM419|WP_011976092.1
cluster2014	3	N/A	N/A	WSM1022|QKN13546.1;Sm1021|WP_010968920.1;WSM419|WP_011974739.1
cluster2015	3	P51012	GO:0019253; P:reductive pentose-phosphate cycle; IEA:UniProtKB-UniPathway	WSM1022|QKN16601.1;Sm1021|WP_010975097.1;WSM419|WP_011969559.1
cluster2016	3	N/A	N/A	WSM1022|QKN15106.1;Sm1021|WP_010969909.1;WSM419|WP_012066527.1
cluster2017	3	Q936T0	GO:0006542; P:glutamine biosynthetic process; IEA:InterPro	WSM1022|QKN13324.1;Sm1021|WP_003527057.1;WSM419|WP_011974511.1
cluster2018	3	Q92SV5	GO:0009423; P:chorismate biosynthetic process; IEA:UniProtKB-UniPathway	WSM1022|QKN12920.1;Sm1021|WP_010968452.1;WSM419|WP_012067654.1
cluster2019	3	P35319	GO:0043565; F:sequence-specific DNA binding; IEA:InterPro	WSM1022|QKN17134.1;Sm1021|WP_010975984.1;WSM419|WP_011970630.1
cluster2020	3	O31519	GO:0055085; P:transmembrane transport; IEA:InterPro	WSM1022|QKN16095.1;Sm1021|WP_014529984.1;WSM419|WP_012067530.1
cluster2021	3	N/A	N/A	WSM1022|QKN16841.1;Sm1021|WP_010976294.1;WSM419|WP_011969822.1
cluster2022	3	N/A	N/A	WSM1022|QKN13972.1;Sm1021|WP_010969192.1;WSM419|WP_011975168.1
cluster2023	3	N/A	N/A	WSM1022|QKN13480.1;Sm1021|WP_010968865.1;WSM419|WP_011974668.1
cluster2024	3	N/A	N/A	WSM1022|QKN13891.1;Sm1021|WP_010969141.1;WSM419|WP_011975069.1
cluster2025	3	N/A	N/A	WSM1022|QKN13745.1;Sm1021|WP_003532694.1;WSM419|WP_011974910.1
[truncated: 2,679 more rows]

## Sheet: WSM419
# cluster_name	protein_number	swiss_prot_id	go_annotation	protein_list
cluster14	4	N/A	N/A	WSM419|WP_011969356.1;WSM419|WP_011969561.1;WSM419|WP_011974580.1;WSM419|WP_011976252.1
cluster87	3	N/A	N/A	WSM419|WP_011970847.1;WSM419|WP_011970845.1;WSM419|WP_011970846.1
cluster4713	2	N/A	N/A	WSM419|WP_011970802.1;WSM419|WP_011970805.1
cluster4714	2	N/A	N/A	WSM419|WP_086017937.1;WSM419|WP_024325581.1
cluster4715	2	P39623	GO:0000271; P:polysaccharide biosynthetic process; IBA:GO_Central	WSM419|WP_012061734.1;WSM419|WP_012061731.1
cluster4716	2	N/A	N/A	WSM419|WP_011970476.1;WSM419|WP_011969426.1
cluster4717	2	P80878	GO:0046872; F:metal ion binding; IEA:UniProtKB-KW	WSM419|WP_011969609.1;WSM419|WP_011971101.1
cluster4718	2	N/A	N/A	WSM419|WP_162304059.1;WSM419|WP_011975963.1
cluster4719	2	Q47719	N/A	WSM419|WP_011970620.1;WSM419|WP_011970619.1
cluster4720	2	N/A	N/A	WSM419|WP_011971067.1;WSM419|WP_011970857.1
cluster4721	2	Q5WIU9	GO:0000105; P:histidine biosynthetic process; IEA:UniProtKB-UniRule	WSM419|WP_011975852.1;WSM419|WP_011969917.1
cluster4722	2	N/A	N/A	WSM419|WP_011975967.1;WSM419|WP_011975965.1
cluster4723	2	N/A	N/A	WSM419|WP_011975777.1;WSM419|WP_011975996.1
cluster4724	2	N/A	N/A	WSM419|WP_017266772.1;WSM419|WP_011970754.1
cluster4725	2	Q2NB77	GO:0018298; P:protein-chromophore linkage; IEA:UniProtKB-KW	WSM419|WP_011970697.1;WSM419|WP_011970746.1
cluster4726	2	N/A	N/A	WSM419|WP_011971061.1;WSM419|WP_018009473.1
cluster4727	2	Q47539	GO:0055085; P:transmembrane transport; IEA:InterPro	WSM419|WP_012067356.1;WSM419|WP_012067355.1
cluster4728	2	P55420	GO:0000746; P:conjugation; IEA:UniProtKB-KW	WSM419|WP_012061954.1;WSM419|WP_011970272.1
cluster5622	2	N/A	N/A	WSM419|WP_011971069.1;WSM419|WP_011970855.1
cluster5623	2	N/A	N/A	WSM419|WP_024312400.1;WSM419|WP_164923167.1
cluster5624	2	N/A	N/A	WSM419|WP_011970612.1;WSM419|WP_011971026.1
cluster5625	2	Q58374	GO:0006749; P:glutathione metabolic process; IBA:GO_Central	WSM419|WP_012067510.1;WSM419|WP_011969300.1
cluster5626	2	Q53692	GO:0017000; P:antibiotic biosynthetic process; IEA:UniProtKB-KW	WSM419|WP_011970858.1;WSM419|WP_011971066.1
cluster5627	2	N/A	N/A	WSM419|WP_026183508.1;WSM419|WP_011971140.1
cluster5628	2	C5CFS2	GO:0006048; P:UDP-N-acetylglucosamine biosynthetic process; IEA:UniProtKB-UniPathway	WSM419|WP_012061729.1;WSM419|WP_012061732.1
cluster5629	2	N/A	N/A	WSM419|WP_164820980.1;WSM419|WP_162303445.1
cluster5630	2	B5F2T4	GO:0046416; P:D-amino acid metabolic process; IEA:UniProtKB-UniRule	WSM419|WP_164818310.1;WSM419|WP_011971052.1
cluster5631	2	P37740	GO:0006355; P:regulation of transcription, DNA-templated; IEA:InterPro	WSM419|WP_011970383.1;WSM419|WP_011970381.1

## Sheet: WSM1022
# cluster_name	protein_number	swiss_prot_id	go_annotation	protein_list
cluster1	9	P55643	GO:0006313; P:transposition, DNA-mediated; IEA:InterPro	WSM1022|QKN14084.1;WSM1022|QKN13761.1;WSM1022|QKN13812.1;WSM1022|QKN13918.1;WSM1022|QKN14131.1;WSM1022|QKN14977.1;WSM1022|QKN15428.1;WSM1022|QKN16027.1;WSM1022|QKN16125.1
cluster90	3	O30446	GO:0030288; C:outer membrane-bounded periplasmic space; IEA:InterPro	WSM1022|QKN18814.1;WSM1022|QKN18822.1;WSM1022|QKN18807.1
cluster91	3	N/A	N/A	WSM1022|QKN17640.1;WSM1022|QKN14297.1;WSM1022|QKN16642.1
cluster93	3	Q9KAH2	GO:0046872; F:metal ion binding; IEA:UniProtKB-KW	WSM1022|QKN18820.1;WSM1022|QKN18810.1;WSM1022|QKN18813.1
cluster94	3	P60231	GO:0006313; P:transposition, DNA-mediated; IEA:InterPro	WSM1022|QKN18649.1;WSM1022|QKN18416.1;WSM1022|QKN18785.1
cluster96	3	Q82MX6	GO:0006284; P:base-excision repair; IEA:UniProtKB-UniRule	WSM1022|QKN18896.1;WSM1022|QKN18937.1;WSM1022|QKN18938.1
cluster4729	2	Q9P6J4	GO:0008655; P:pyrimidine-containing compound salvage; ISO:PomBase	WSM1022|QKN18744.1;WSM1022|QKN18080.1
cluster4730	2	N/A	N/A	WSM1022|QKN18833.1;WSM1022|QKN18849.1
cluster4731	2	A4FID1	GO:0019310; P:inositol catabolic process; IEA:UniProtKB-UniRule	WSM1022|QKN18194.1;WSM1022|QKN18816.1
cluster4732	2	D4GPW3	GO:0015407; F:monosaccharide-transporting ATPase activity; IEA:UniProtKB-EC	WSM1022|QKN18076.1;WSM1022|QKN18748.1
cluster4733	2	N/A	N/A	WSM1022|QKN13333.1;WSM1022|QKN13334.1
cluster4734	2	O05255	GO:0022857; F:transmembrane transporter activity; IEA:InterPro	WSM1022|QKN18746.1;WSM1022|QKN18078.1
cluster4735	2	O05254	GO:0022857; F:transmembrane transporter activity; IEA:InterPro	WSM1022|QKN18077.1;WSM1022|QKN18747.1
cluster4736	2	Q38067	GO:0044826; P:viral genome integration into host DNA; IEA:UniProtKB-KW	WSM1022|QKN18944.1;WSM1022|QKN16240.1
cluster4737	2	N/A	N/A	WSM1022|QKN18073.1;WSM1022|QKN18751.1
cluster4738	2	N/A	N/A	WSM1022|QKN18749.1;WSM1022|QKN18075.1
cluster4739	2	Q6UPE0	GO:0019285; P:glycine betaine biosynthetic process from choline; IEA:UniProtKB-UniPathway	WSM1022|QKN18074.1;WSM1022|QKN18750.1
cluster4740	2	N/A	N/A	WSM1022|QKN18079.1;WSM1022|QKN18745.1
cluster4741	2	B1I2P4	GO:0050270; F:S-adenosylhomocysteine deaminase activity; IEA:UniProtKB-UniRule	WSM1022|QKN18743.1;WSM1022|QKN18081.1
cluster4742	2	N/A	N/A	WSM1022|QKN18088.1;WSM1022|QKN18087.1
cluster4743	2	Q1GJU6	GO:0009423; P:chorismate biosynthetic process; IEA:UniProtKB-UniPathway	WSM1022|QKN18815.1;WSM1022|QKN18811.1
cluster4744	2	A1JJ54	GO:0022857; F:transmembrane transporter activity; IEA:InterPro	WSM1022|QKN18195.1;WSM1022|QKN18197.1

## Sheet: Sm1021
# cluster_name	protein_number	swiss_prot_id	go_annotation	protein_list
cluster4709	3	N/A	N/A	Sm1021|WP_010967721.1;Sm1021|WP_010967243.1;Sm1021|WP_010967939.1
cluster4711	3	N/A	N/A	Sm1021|WP_010967587.1;Sm1021|WP_010967582.1;Sm1021|WP_015445441.1
cluster5611	2	P22773	GO:0045892; P:negative regulation of transcription, DNA-templated; IEA:InterPro	Sm1021|WP_041170014.1;Sm1021|WP_010968149.1
cluster5612	2	Q47688	N/A	Sm1021|WP_010967989.1;Sm1021|WP_041170098.1
cluster5613	2	N/A	N/A	Sm1021|WP_014530922.1;Sm1021|WP_013845506.1
cluster5614	2	Q4WMJ8	GO:0009405; P:pathogenesis; IEA:UniProtKB-KW	Sm1021|WP_010970424.1;Sm1021|WP_010970422.1
cluster5615	2	N/A	N/A	Sm1021|WP_010969474.1;Sm1021|WP_010969342.1
cluster5616	2	N/A	N/A	Sm1021|WP_010967745.1;Sm1021|WP_010968170.1
cluster5617	2	N/A	N/A	Sm1021|WP_010970447.1;Sm1021|WP_010967850.1
cluster5618	2	N/A	N/A	Sm1021|WP_010967599.1;Sm1021|WP_010967600.1
cluster5619	2	P18275	GO:0019546; P:arginine deiminase pathway; IMP:PseudoCAP	Sm1021|WP_010967879.1;Sm1021|WP_010967880.1
cluster5620	2	N/A	N/A	Sm1021|WP_041170003.1;Sm1021|WP_010968046.1
cluster5621	2	N/A	N/A	Sm1021|WP_041170083.1;Sm1021|WP_013844483.1

## Sheet: OrthoVenn2 clusters
WSM1022|QKN14084.1	WSM1022|QKN13761.1	WSM1022|QKN13812.1	WSM1022|QKN13918.1	WSM1022|QKN14131.1	WSM1022|QKN14977.1	WSM1022|QKN15428.1	WSM1022|QKN16027.1	WSM1022|QKN16125.1
WSM419|WP_011974475.1	WSM419|WP_011974476.1	WSM1022|QKN13292.1	WSM1022|QKN13291.1	WSM419|WP_011974477.1	Sm1021|WP_010968738.1	Sm1021|WP_010968736.1	Sm1021|WP_010968737.1
WSM1022|QKN13541.1	Sm1021|WP_010976257.1	WSM1022|QKN12966.1	WSM1022|QKN15931.1	WSM1022|QKN15730.1	WSM1022|QKN14032.1	WSM1022|QKN16010.1	WSM1022|QKN15770.1
WSM1022|QKN18584.1	WSM1022|QKN17508.1	Sm1021|WP_010975592.1	Sm1021|WP_010967450.1	WSM419|WP_012061493.1	WSM419|WP_011970895.1
WSM1022|QKN18554.1	WSM1022|QKN17567.1	Sm1021|WP_010975542.1	Sm1021|WP_010967486.1	WSM419|WP_011970270.1	WSM419|WP_011969213.1
WSM1022|QKN18573.1	WSM1022|QKN14273.1	Sm1021|WP_010969375.1	Sm1021|WP_010967462.1	WSM419|WP_011975560.1	WSM419|WP_011970884.1
WSM1022|QKN17145.1	WSM1022|QKN17453.1	Sm1021|WP_010975970.1	Sm1021|WP_010975647.1	WSM419|WP_164828188.1	WSM419|WP_012061552.1
WSM1022|QKN18006.1	WSM419|WP_011971017.1	Sm1021|WP_086024526.1	Sm1021|WP_086024515.1	Sm1021|WP_086024516.1	Sm1021|WP_164920394.1
WSM419|WP_011971114.1	WSM419|WP_011970808.1	WSM1022|QKN18235.1	WSM1022|QKN18755.1	Sm1021|WP_010967951.1
WSM1022|QKN17509.1	Sm1021|WP_010975591.1	WSM419|WP_011970896.1	WSM419|WP_012061492.1	Sm1021|WP_010967449.1
WSM1022|QKN18043.1	Sm1021|WP_010967392.1	WSM1022|QKN18632.1	WSM419|WP_011970762.1	WSM419|WP_011970737.1
WSM1022|QKN17529.1	Sm1021|WP_011970797.1	WSM419|WP_011970797.1	WSM1022|QKN18044.1	WSM1022|QKN14226.1
WSM1022|QKN16179.1	Sm1021|WP_010969783.1	Sm1021|WP_010969296.1	Sm1021|WP_010969416.1	Sm1021|WP_010974983.1
WSM419|WP_011969356.1	WSM419|WP_011969561.1	WSM419|WP_011974580.1	WSM419|WP_011976252.1
WSM419|WP_012061950.1	WSM419|WP_011970276.1	Sm1021|WP_010967482.1	WSM1022|QKN18558.1
WSM419|WP_012061944.1	WSM419|WP_011970290.1	WSM1022|QKN17621.1	Sm1021|WP_010975489.1
WSM419|WP_024325582.1	WSM419|WP_024312593.1	Sm1021|WP_041170015.1	WSM1022|QKN18867.1
WSM419|WP_011975778.1	WSM419|WP_011970817.1	Sm1021|WP_164822026.1	WSM1022|QKN18031.1
WSM419|WP_011975824.1	WSM419|WP_011970319.1	WSM1022|QKN18272.1	Sm1021|WP_010967912.1
WSM419|WP_011975278.1	WSM419|WP_011971064.1	Sm1021|WP_010969245.1	WSM1022|QKN14095.1
WSM419|WP_011969756.1	WSM419|WP_024311776.1	WSM1022|QKN18303.1	Sm1021|WP_013845580.1
WSM419|WP_012061949.1	WSM419|WP_011970285.1	Sm1021|WP_041170089.1	WSM1022|QKN17617.1
WSM419|WP_011970461.1	WSM419|WP_011969285.1	Sm1021|WP_010975863.1	WSM1022|QKN17248.1
WSM1022|QKN14703.1	WSM1022|QKN18621.1	WSM1022|QKN18657.1	Sm1021|WP_010975400.1
WSM1022|QKN18042.1	WSM1022|QKN18122.1	WSM419|WP_026183697.1	Sm1021|WP_010967391.1
WSM1022|QKN14371.1	WSM1022|QKN13000.1	WSM1022|QKN16869.1	Sm1021|WP_010968295.1
WSM1022|QKN18069.1	WSM1022|QKN17711.1	WSM1022|QKN18153.1	WSM419|WP_011970475.1
WSM1022|QKN18039.1	WSM1022|QKN18840.1	Sm1021|WP_010967409.1	WSM419|WP_011971047.1
WSM419|WP_011975422.1	Sm1021|WP_017264523.1	WSM1022|QKN18522.1	WSM1022|QKN15312.1
WSM419|WP_011970871.1	Sm1021|WP_010967686.1	WSM1022|QKN18060.1	WSM1022|QKN18448.1
WSM419|WP_011969427.1	Sm1021|WP_010976039.1	WSM1022|QKN16060.1	Sm1021|WP_010967491.1
WSM419|WP_010969189.1	Sm1021|WP_010969189.1	WSM1022|QKN13976.1	WSM1022|QKN13961.1
WSM419|WP_012061936.1	Sm1021|WP_086024517.1	WSM1022|QKN13227.1	Sm1021|WP_013843958.1
WSM419|WP_011975758.1	Sm1021|WP_010967552.1	WSM1022|QKN14372.1	Sm1021|WP_010969409.1
WSM419|WP_011971014.1	Sm1021|WP_010967842.1	WSM1022|QKN18666.1	Sm1021|WP_014531779.1
WSM419|WP_012061797.1	Sm1021|WP_010967307.1	WSM1022|QKN18846.1	WSM1022|QKN18717.1
WSM1022|QKN17128.1	Sm1021|WP_010975994.1	WSM419|WP_011970382.1	WSM419|WP_164830763.1
WSM1022|QKN17618.1	Sm1021|WP_010975492.1	WSM419|WP_011970286.1	WSM419|WP_012061948.1
WSM1022|QKN12896.1	Sm1021|WP_017272006.1	Sm1021|WP_013844476.1	Sm1021|WP_017272327.1
WSM1022|QKN17276.1	Sm1021|WP_041170101.1	WSM419|WP_011970699.1	Sm1021|WP_017274729.1
WSM1022|QKN17250.1	Sm1021|WP_010975861.1	Sm1021|WP_010967529.1	WSM419|WP_012061811.1
WSM1022|QKN18440.1	Sm1021|WP_010967693.1	WSM1022|QKN18053.1	WSM419|WP_011970878.1
WSM1022|QKN18836.1	WSM419|WP_011970583.1	WSM1022|QKN18289.1	Sm1021|WP_010967889.1
WSM1022|QKN13228.1	Sm1021|WP_010968680.1	WSM419|WP_012061937.1	Sm1021|WP_010967542.1
WSM1022|QKN15507.1	WSM419|WP_012066909.1	WSM1022|QKN17635.1	Sm1021|WP_010975469.1
WSM1022|QKN18008.1	WSM419|WP_011971130.1	WSM1022|QKN17089.1	Sm1021|WP_013850466.1
WSM1022|QKN18023.1	Sm1021|WP_010968824.1	WSM419|WP_011970827.1	WSM1022|QKN13423.1
WSM1022|QKN18658.1	Sm1021|WP_010975401.1	WSM1022|QKN18620.1	WSM1022|QKN14704.1
WSM1022|QKN18732.1	Sm1021|WP_010975490.1	WSM419|WP_012061945.1	WSM419|WP_011970289.1
WSM1022|QKN13226.1	Sm1021|WP_010968679.1	WSM419|WP_024325472.1	Sm1021|WP_010967540.1
WSM1022|QKN13231.1	Sm1021|WP_010968683.1	WSM419|WP_012061940.1	Sm1021|WP_010967545.1
WSM1022|QKN17622.1	Sm1021|WP_010975488.1	WSM419|WP_012061943.1	WSM419|WP_011970292.1
WSM1022|QKN17682.1	WSM419|WP_011976045.1	WSM1022|QKN17679.1	Sm1021|WP_010975409.1
WSM1022|QKN18946.1	WSM419|WP_012061796.1	WSM1022|QKN18718.1	Sm1021|WP_041169961.1
WSM1022|QKN18229.1	Sm1021|WP_010967959.1	Sm1021|WP_010967201.1	WSM419|WP_018210132.1
WSM1022|QKN18489.1	Sm1021|WP_010967647.1	WSM419|WP_011970736.1	Sm1021|WP_010967397.1
WSM1022|QKN16085.1	Sm1021|WP_010968357.1	Sm1021|WP_010967567.1	WSM419|WP_018209289.1
WSM1022|QKN18314.1	Sm1021|WP_015445472.1	WSM1022|QKN18737.1	WSM419|WP_011975826.1
WSM1022|QKN13384.1	Sm1021|WP_010968791.1	WSM419|WP_011975533.1	Sm1021|WP_010969118.1
WSM1022|QKN17700.1	Sm1021|WP_010975384.1	WSM1022|QKN14402.1	WSM419|WP_011975626.1
WSM1022|QKN15088.1	Sm1021|WP_010969892.1	WSM419|WP_011970304.1	Sm1021|WP_003533691.1
WSM1022|QKN12952.1	Sm1021|WP_010967289.1	WSM419|WP_012067686.1	WSM419|WP_011975037.1
WSM1022|QKN18848.1	WSM419|WP_011970579.1	WSM1022|QKN18715.1	Sm1021|WP_010967309.1
WSM1022|QKN13849.1	Sm1021|WP_003529302.1	WSM1022|QKN18838.1	WSM419|WP_011970479.1
WSM1022|QKN17729.1	Sm1021|WP_010976289.1	WSM1022|QKN18823.1	WSM419|WP_011969982.1
WSM1022|QKN18714.1	Sm1021|WP_010967310.1	WSM419|WP_029723281.1	Sm1021|WP_010969475.1
WSM1022|QKN17879.1	Sm1021|WP_010967059.1	WSM1022|QKN17214.1	WSM419|WP_012061843.1
WSM1022|QKN15755.1	Sm1021|WP_003530250.1	WSM419|WP_011970346.1	Sm1021|WP_076984208.1
WSM1022|QKN17758.1	Sm1021|WP_010975500.1	WSM419|WP_011970141.1	Sm1021|WP_010967221.1
WSM1022|QKN14576.1	Sm1021|WP_010969573.1	WSM1022|QKN18035.1	WSM419|WP_011970779.1
WSM1022|QKN17703.1	Sm1021|WP_010967329.1	WSM1022|QKN14701.1	WSM419|WP_011976000.1
WSM1022|QKN16847.1	Sm1021|WP_010976286.1	WSM1022|QKN18826.1	WSM419|WP_024311394.1
WSM1022|QKN16935.1	Sm1021|WP_010976215.1	WSM419|WP_011970609.1	Sm1021|WP_010967264.1
WSM1022|QKN13216.1	Sm1021|WP_014526600.1	WSM419|WP_011974403.1	WSM419|WP_012061906.1
WSM1022|QKN17681.1	Sm1021|WP_080606053.1	WSM1022|QKN14738.1	WSM419|WP_011976038.1
WSM1022|QKN13229.1	Sm1021|WP_010968681.1	WSM419|WP_012061938.1	Sm1021|WP_010967543.1
WSM1022|QKN18127.1	WSM419|WP_012067087.1	WSM1022|QKN17921.1	Sm1021|WP_010967097.1
WSM1022|QKN17091.1	Sm1021|WP_015456698.1	WSM419|WP_012061753.1	WSM419|WP_011975466.1
WSM1022|QKN18754.1	WSM419|WP_011970511.1	WSM1022|QKN18282.1	Sm1021|WP_010967900.1
WSM1022|QKN18834.1	Sm1021|WP_010967888.1	WSM419|WP_164923155.1	WSM419|WP_164497535.1
WSM1022|QKN18517.1	Sm1021|WP_080606049.1	WSM419|WP_011969268.1	Sm1021|WP_015456619.1
WSM1022|QKN13230.1	Sm1021|WP_010968682.1	WSM419|WP_164829182.1	Sm1021|WP_010967544.1
WSM419|WP_011976008.1	WSM419|WP_011975785.1	WSM1022|QKN14710.1
WSM419|WP_011975781.1	WSM419|WP_011976004.1	WSM1022|QKN15415.1
WSM419|WP_011970856.1	WSM419|WP_011971068.1	Sm1021|WP_010970442.1
WSM419|WP_127582673.1	WSM419|WP_086017897.1	WSM1022|QKN18175.1
WSM419|WP_011970847.1	WSM419|WP_011970845.1	WSM419|WP_011970846.1
WSM419|WP_011976005.1	WSM419|WP_011975782.1	WSM1022|QKN14707.1
WSM1022|QKN18529.1	WSM1022|QKN14215.1	WSM419|WP_011975447.1
WSM1022|QKN18814.1	WSM1022|QKN18822.1	WSM1022|QKN18807.1
WSM1022|QKN17640.1	WSM1022|QKN14297.1	WSM1022|QKN16642.1
WSM1022|QKN15017.1	WSM1022|QKN17613.1	Sm1021|WP_010969849.1
WSM1022|QKN18820.1	WSM1022|QKN18810.1	WSM1022|QKN18813.1
WSM1022|QKN18649.1	WSM1022|QKN18416.1	WSM1022|QKN18785.1
WSM1022|QKN18152.1	WSM1022|QKN18068.1	WSM419|WP_011970474.1
WSM1022|QKN18896.1	WSM1022|QKN18937.1	WSM1022|QKN18938.1
WSM1022|QKN18936.1	WSM1022|QKN18897.1	WSM419|WP_011969290.1
WSM1022|QKN18019.1	WSM1022|QKN18297.1	Sm1021|WP_010970069.1
WSM419|WP_011969302.1	Sm1021|WP_010975325.1	WSM1022|QKN16354.1
WSM419|WP_024312317.1	Sm1021|WP_003533659.1	WSM1022|QKN13455.1
WSM419|WP_012061372.1	Sm1021|WP_162471699.1	WSM1022|QKN18320.1
WSM419|WP_011974218.1	Sm1021|WP_003527752.1	WSM1022|QKN13030.1
WSM419|WP_012067650.1	Sm1021|WP_003534379.1	WSM1022|QKN12917.1
WSM419|WP_012066530.1	Sm1021|WP_010969913.1	WSM1022|QKN15110.1
WSM419|WP_012061545.1	Sm1021|WP_010975640.1	WSM1022|QKN17460.1
WSM419|WP_012067634.1	Sm1021|WP_010968442.1	WSM1022|QKN16216.1
WSM419|WP_028053376.1	Sm1021|WP_010976014.1	WSM1022|QKN17105.1
WSM419|WP_012061880.1	Sm1021|WP_003534628.1	WSM1022|QKN17545.1
WSM419|WP_012067473.1	Sm1021|WP_010968323.1	WSM1022|QKN16039.1
WSM419|WP_012061528.1	Sm1021|WP_013850755.1	WSM1022|QKN17475.1
WSM419|WP_011975733.1	Sm1021|WP_010969527.1	WSM1022|QKN14516.1
WSM419|WP_011970006.1	Sm1021|WP_010967816.1	WSM1022|QKN18330.1
WSM419|WP_011975347.1	Sm1021|WP_010969290.1	WSM1022|QKN14160.1
WSM419|WP_024325592.1	Sm1021|WP_010968632.1	WSM1022|QKN13154.1
WSM419|WP_012066812.1	Sm1021|WP_003527531.1	WSM1022|QKN15410.1
WSM419|WP_024310895.1	Sm1021|WP_010970515.1	WSM1022|QKN15881.1
WSM419|WP_011975899.1	Sm1021|WP_003530724.1	WSM1022|QKN14600.1
WSM419|WP_012067455.1	Sm1021|WP_003532002.1	WSM1022|QKN16020.1
WSM419|WP_012067236.1	Sm1021|WP_003531292.1	WSM1022|QKN15814.1
WSM419|WP_012067427.1	Sm1021|WP_010968294.1	WSM1022|QKN15993.1
WSM419|WP_012061257.1	Sm1021|WP_010976195.1	WSM1022|QKN16956.1
WSM419|WP_011969958.1	Sm1021|WP_003536984.1	WSM1022|QKN18401.1
WSM419|WP_011976289.1	Sm1021|WP_010969793.1	WSM1022|QKN14951.1
WSM419|WP_012066588.1	Sm1021|WP_003525590.1	WSM1022|QKN15160.1
WSM419|WP_011975198.1	Sm1021|WP_010969204.1	WSM1022|QKN14013.1
WSM419|WP_012066612.1	Sm1021|WP_010969965.1	WSM1022|QKN15183.1
WSM419|WP_011975293.1	Sm1021|WP_010969255.1	WSM1022|QKN14112.1
WSM419|WP_011975431.1	Sm1021|WP_013844449.1	WSM1022|QKN16254.1
WSM419|WP_024310826.1	Sm1021|WP_010969800.1	WSM1022|QKN14961.1
WSM419|WP_011975231.1	Sm1021|WP_003534711.1	WSM1022|QKN14048.1
WSM419|WP_011976378.1	Sm1021|WP_010969867.1	WSM1022|QKN15052.1
WSM419|WP_011976217.1	Sm1021|WP_010969750.1	WSM1022|QKN14898.1
WSM419|WP_011970976.1	Sm1021|WP_010967678.1	WSM1022|QKN18456.1
WSM419|WP_011969306.1	Sm1021|WP_015456599.1	WSM1022|QKN16358.1
WSM419|WP_011975867.1	Sm1021|WP_003536827.1	WSM1022|QKN14573.1
WSM419|WP_011970084.1	Sm1021|WP_010967355.1	WSM1022|QKN18685.1
WSM419|WP_011969987.1	Sm1021|WP_010967765.1	WSM1022|QKN18383.1
WSM419|WP_011976328.1	Sm1021|WP_010969823.1	WSM1022|QKN14990.1
WSM419|WP_011969243.1	Sm1021|WP_010975362.1	WSM1022|QKN16319.1
WSM419|WP_011970060.1	Sm1021|WP_010968236.1	WSM1022|QKN17816.1
WSM419|WP_011970445.1	Sm1021|WP_010967982.1	WSM1022|QKN18207.1
WSM419|WP_012067754.1	Sm1021|WP_010968520.1	WSM1022|QKN13013.1
WSM419|WP_011974449.1	Sm1021|WP_003529938.1	WSM1022|QKN13265.1
WSM419|WP_011974709.1	Sm1021|WP_010968901.1	WSM1022|QKN13519.1
WSM419|WP_011970066.1	Sm1021|WP_010967653.1	WSM1022|QKN18483.1
WSM419|WP_011976398.1	Sm1021|WP_010969878.1	WSM1022|QKN15072.1
WSM419|WP_012067730.1	Sm1021|WP_003529784.1	WSM1022|QKN12988.1
WSM419|WP_011969225.1	Sm1021|WP_010967371.1	WSM1022|QKN18669.1
WSM419|WP_011969642.1	Sm1021|WP_010975043.1	WSM1022|QKN16667.1
WSM419|WP_011975236.1	Sm1021|WP_010969219.1	WSM1022|QKN14052.1
WSM419|WP_011974602.1	Sm1021|WP_010968811.1	WSM1022|QKN13411.1
WSM419|WP_011975924.1	Sm1021|WP_003530667.1	WSM1022|QKN14629.1
WSM419|WP_012066857.1	Sm1021|WP_010970169.1	WSM1022|QKN15456.1
WSM419|WP_011974644.1	Sm1021|WP_003533660.1	WSM1022|QKN13454.1
WSM419|WP_011975538.1	Sm1021|WP_003528078.1	WSM1022|QKN14251.1
WSM419|WP_011974486.1	Sm1021|WP_010968746.1	WSM1022|QKN13299.1
WSM419|WP_012067735.1	Sm1021|WP_010968510.1	WSM1022|QKN12993.1
WSM419|WP_012066779.1	Sm1021|WP_010970115.1	WSM1022|QKN15374.1
WSM419|WP_011974335.1	Sm1021|WP_003530182.1	WSM1022|QKN13158.1
WSM419|WP_011970442.1	Sm1021|WP_003533554.1	WSM1022|QKN18204.1
WSM419|WP_012067368.1	Sm1021|WP_010970551.1	WSM1022|QKN15934.1
WSM419|WP_012067503.1	Sm1021|WP_003532516.1	WSM1022|QKN16076.1
WSM419|WP_012067054.1	Sm1021|WP_013844878.1	WSM1022|QKN15652.1
WSM419|WP_011976284.1	Sm1021|WP_010969788.1	WSM1022|QKN14946.1
WSM419|WP_012067306.1	Sm1021|WP_010970517.1	WSM1022|QKN15888.1
WSM419|WP_011975340.1	Sm1021|WP_010969285.1	WSM1022|QKN14153.1
WSM419|WP_011969631.1	Sm1021|WP_010975052.1	WSM1022|QKN16656.1
WSM419|WP_012061416.1	Sm1021|WP_010976010.1	WSM1022|QKN17110.1
WSM419|WP_011969714.1	Sm1021|WP_010974976.1	WSM1022|QKN16736.1
WSM419|WP_011975131.1	Sm1021|WP_010969170.1	WSM1022|QKN13935.1
WSM419|WP_012066512.1	Sm1021|WP_003534438.1	WSM1022|QKN15091.1
WSM419|WP_011975127.1	Sm1021|WP_003533035.1	WSM1022|QKN13932.1
WSM419|WP_011970695.1	Sm1021|WP_010968213.1	WSM1022|QKN17795.1
WSM419|WP_011974315.1	Sm1021|WP_003531511.1	WSM1022|QKN13136.1
WSM419|WP_012066730.1	Sm1021|WP_003533511.1	WSM1022|QKN15323.1
WSM419|WP_012067415.1	Sm1021|WP_010968286.1	WSM1022|QKN15981.1
WSM419|WP_011969415.1	Sm1021|WP_013850036.1	WSM1022|QKN16465.1
WSM419|WP_033042655.1	Sm1021|WP_041169945.1	WSM1022|QKN17939.1
WSM419|WP_012067098.1	Sm1021|WP_010970341.1	WSM1022|QKN15694.1
WSM419|WP_050574046.1	Sm1021|WP_013849962.1	WSM1022|QKN16378.1
WSM419|WP_011976261.1	Sm1021|WP_003529187.1	WSM1022|QKN14931.1
WSM419|WP_011975294.1	Sm1021|WP_003534995.1	WSM1022|QKN14113.1
WSM419|WP_011969813.1	Sm1021|WP_010976303.1	WSM1022|QKN16833.1
WSM419|WP_011969272.1	Sm1021|WP_010975347.1	WSM1022|QKN16333.1
WSM419|WP_012061536.1	Sm1021|WP_010975633.1	WSM1022|QKN17467.1
WSM419|WP_011975673.1	Sm1021|WP_010969477.1	WSM1022|QKN14451.1
WSM419|WP_011969961.1	Sm1021|WP_003536978.1	WSM1022|QKN18398.1
WSM419|WP_012061423.1	Sm1021|WP_010976000.1	WSM1022|QKN17121.1
WSM419|WP_081612470.1	Sm1021|WP_010974977.1	WSM1022|QKN16735.1
WSM419|WP_011974945.1	Sm1021|WP_010969069.1	WSM1022|QKN13783.1
WSM419|WP_011970055.1	Sm1021|WP_010967049.1	WSM1022|QKN17869.1
WSM419|WP_011975634.1	Sm1021|WP_003531455.1	WSM1022|QKN14410.1
WSM419|WP_028054194.1	Sm1021|WP_014529341.1	WSM1022|QKN14784.1
WSM419|WP_018210133.1	Sm1021|WP_041169990.1	WSM1022|QKN18233.1
WSM419|WP_011974891.1	Sm1021|WP_010969032.1	WSM1022|QKN13724.1
WSM419|WP_011970220.1	Sm1021|WP_010970057.1	WSM1022|QKN15297.1
WSM419|WP_018209032.1	Sm1021|WP_010968572.1	WSM1022|QKN13095.1
WSM419|WP_011970557.1	Sm1021|WP_041169984.1	WSM1022|QKN18516.1
WSM419|WP_011970210.1	Sm1021|WP_010968231.1	WSM1022|QKN17811.1
WSM419|WP_012067682.1	Sm1021|WP_004435481.1	WSM1022|QKN12948.1
WSM419|WP_011969277.1	Sm1021|WP_010975342.1	WSM1022|QKN16338.1
WSM419|WP_012066584.1	Sm1021|WP_010969942.1	WSM1022|QKN15156.1
WSM419|WP_011969259.1	Sm1021|WP_010967801.1	WSM1022|QKN18344.1
WSM419|WP_011969492.1	Sm1021|WP_003525673.1	WSM1022|QKN16523.1
WSM419|WP_011974417.1	Sm1021|WP_010968701.1	WSM1022|QKN13234.1
WSM419|WP_011969521.1	Sm1021|WP_010975137.1	WSM1022|QKN16553.1
WSM419|WP_012061562.1	Sm1021|WP_010975661.1	WSM1022|QKN17439.1
WSM419|WP_012066630.1	Sm1021|WP_010969977.1	WSM1022|QKN15203.1
WSM419|WP_011974437.1	Sm1021|WP_010968716.1	WSM1022|QKN13254.1
WSM419|WP_011970014.1	Sm1021|WP_010967823.1	WSM1022|QKN18323.1
WSM419|WP_011974961.1	Sm1021|WP_010969074.1	WSM1022|QKN13790.1
WSM419|WP_012067129.1	Sm1021|WP_010970364.1	WSM1022|QKN15727.1
WSM419|WP_012067406.1	Sm1021|WP_010970582.1	WSM1022|QKN15972.1
WSM419|WP_012067273.1	Sm1021|WP_010970498.1	WSM1022|QKN15855.1
WSM419|WP_011969767.1	Sm1021|WP_010976339.1	WSM1022|QKN16791.1
WSM419|WP_024311453.1	Sm1021|WP_003531424.1	WSM1022|QKN14426.1
WSM419|WP_012067500.1	Sm1021|WP_003532523.1	WSM1022|QKN16073.1
WSM419|WP_011969798.1	Sm1021|WP_003529413.1	WSM1022|QKN16818.1
WSM419|WP_012067663.1	Sm1021|WP_004435540.1	WSM1022|QKN12930.1
WSM419|WP_012061258.1	Sm1021|WP_010976194.1	WSM1022|QKN16958.1
WSM419|WP_033051278.1	Sm1021|WP_010969551.1	WSM1022|QKN14549.1
WSM419|WP_012067640.1	Sm1021|WP_003534366.1	WSM1022|QKN12907.1
WSM419|WP_011969488.1	Sm1021|WP_010975166.1	WSM1022|QKN16519.1
WSM419|WP_012067127.1	Sm1021|WP_010970362.1	WSM1022|QKN15725.1
WSM419|WP_011975677.1	Sm1021|WP_010969482.1	WSM1022|QKN14456.1
WSM419|WP_011969237.1	Sm1021|WP_010975369.1	WSM1022|QKN17715.1
WSM419|WP_012061610.1	Sm1021|WP_010975710.1	WSM1022|QKN17394.1
WSM419|WP_033042598.1	Sm1021|WP_003532668.1	WSM1022|QKN13738.1
WSM419|WP_011975918.1	Sm1021|WP_010969615.1	WSM1022|QKN14623.1
WSM419|WP_024312389.1	Sm1021|WP_010975178.1	WSM1022|QKN16507.1
WSM419|WP_011975184.1	Sm1021|WP_010969197.1	WSM1022|QKN13997.1
WSM419|WP_011975452.1	Sm1021|WP_010969339.1	WSM1022|QKN14220.1
WSM419|WP_011975708.1	Sm1021|WP_003534110.1	WSM1022|QKN14488.1
WSM419|WP_011975585.1	Sm1021|WP_003530985.1	WSM1022|QKN14347.1
WSM419|WP_011975834.1	Sm1021|WP_003536848.1	WSM1022|QKN14556.1
WSM419|WP_012066591.1	Sm1021|WP_013844771.1	WSM1022|QKN15163.1
WSM419|WP_011976359.1	Sm1021|WP_010969857.1	WSM1022|QKN15033.1
WSM419|WP_012066931.1	Sm1021|WP_003531141.1	WSM1022|QKN15535.1
WSM419|WP_011970077.1	Sm1021|WP_010967348.1	WSM1022|QKN18692.1
WSM419|WP_012066999.1	Sm1021|WP_003528883.1	WSM1022|QKN15597.1
WSM419|WP_164830326.1	Sm1021|WP_015456712.1	WSM1022|QKN17052.1
WSM419|WP_012066700.1	Sm1021|WP_010970039.1	WSM1022|QKN15277.1
WSM419|WP_024312082.1	Sm1021|WP_017264152.1	WSM1022|QKN18427.1
WSM419|WP_011969388.1	Sm1021|WP_010975243.1	WSM1022|QKN16440.1
WSM419|WP_011971063.1	Sm1021|WP_003535037.1	WSM1022|QKN14094.1
WSM419|WP_024311762.1	Sm1021|WP_010967154.1	WSM1022|QKN17998.1
WSM419|WP_011969991.1	Sm1021|WP_010967769.1	WSM1022|QKN18379.1
WSM419|WP_011970204.1	Sm1021|WP_010967110.1	WSM1022|QKN17934.1
WSM419|WP_012067731.1	Sm1021|WP_010968508.1	WSM1022|QKN12989.1
WSM419|WP_011969332.1	Sm1021|WP_010975299.1	WSM1022|QKN16384.1
WSM419|WP_012061875.1	Sm1021|WP_010975938.1	WSM1022|QKN17174.1
WSM419|WP_011974726.1	Sm1021|WP_017267022.1	WSM1022|QKN13532.1
WSM419|WP_012067261.1	Sm1021|WP_003529670.1	WSM1022|QKN15844.1
WSM419|WP_011974330.1	Sm1021|WP_010968631.1	WSM1022|QKN13153.1
WSM419|WP_012067038.1	Sm1021|WP_003528799.1	WSM1022|QKN15634.1
WSM419|WP_012061525.1	Sm1021|WP_010975624.1	WSM1022|QKN17478.1
WSM419|WP_011969889.1	Sm1021|WP_003530558.1	WSM1022|QKN16911.1
WSM419|WP_011969618.1	Sm1021|WP_010975058.1	WSM1022|QKN16649.1
WSM419|WP_011974219.1	Sm1021|WP_010968534.1	WSM1022|QKN13031.1
WSM419|WP_011975414.1	Sm1021|WP_010969311.1	WSM1022|QKN14190.1
WSM419|WP_012066796.1	Sm1021|WP_010970135.1	WSM1022|QKN15394.1
WSM419|WP_012061301.1	Sm1021|WP_010976146.1	WSM1022|QKN17004.1
WSM419|WP_011970156.1	Sm1021|WP_014528197.1	WSM1022|QKN17865.1
WSM419|WP_011975351.1	Sm1021|WP_010969293.1	WSM1022|QKN14165.1
WSM419|WP_011969253.1	Sm1021|WP_010967795.1	WSM1022|QKN18350.1
WSM419|WP_011975005.1	Sm1021|WP_010969106.1	WSM1022|QKN13837.1
WSM419|WP_012061661.1	Sm1021|WP_010975759.1	WSM1022|QKN17345.1
WSM419|WP_011976086.1	Sm1021|WP_010969671.1	WSM1022|QKN14781.1
WSM419|WP_018210117.1	Sm1021|WP_041170057.1	WSM1022|QKN16683.1
WSM419|WP_012061902.1	Sm1021|WP_010975457.1	WSM1022|QKN17636.1
WSM419|WP_011970807.1	Sm1021|WP_015242714.1	WSM1022|QKN17824.1
WSM419|WP_011970821.1	Sm1021|WP_041170113.1	WSM1022|QKN14706.1
WSM419|WP_011975897.1	Sm1021|WP_010969595.1	WSM1022|QKN14598.1
WSM419|WP_011970443.1	Sm1021|WP_010967984.1	WSM1022|QKN18205.1
WSM419|WP_011976068.1	Sm1021|WP_003529999.1	WSM1022|QKN14765.1
WSM419|WP_011975915.1	Sm1021|WP_003530684.1	WSM1022|QKN14620.1
WSM419|WP_012066797.1	Sm1021|WP_003527502.1	WSM1022|QKN15395.1
WSM419|WP_011974657.1	Sm1021|WP_010968857.1	WSM1022|QKN13468.1
WSM419|WP_012067213.1	Sm1021|WP_003531204.1	WSM1022|QKN15793.1
WSM419|WP_011971138.1	Sm1021|WP_010970410.1	WSM1022|QKN17605.1
WSM419|WP_024311260.1	Sm1021|WP_003527375.1	WSM1022|QKN13647.1
WSM419|WP_011970020.1	Sm1021|WP_010967085.1	WSM1022|QKN17908.1
WSM419|WP_011975124.1	Sm1021|WP_010969165.1	WSM1022|QKN13930.1
WSM419|WP_011976159.1	Sm1021|WP_010969718.1	WSM1022|QKN14853.1
WSM419|WP_011974734.1	Sm1021|WP_003532305.1	WSM1022|QKN13540.1
WSM419|WP_012066983.1	Sm1021|WP_010970256.1	WSM1022|QKN15579.1
WSM419|WP_011974586.1	Sm1021|WP_003527204.1	WSM1022|QKN13393.1
WSM419|WP_011975309.1	Sm1021|WP_010969259.1	WSM1022|QKN14122.1
WSM419|WP_011974642.1	Sm1021|WP_010968851.1	WSM1022|QKN13453.1
WSM419|WP_012067310.1	Sm1021|WP_003529754.1	WSM1022|QKN15892.1
WSM419|WP_012067017.1	Sm1021|WP_010970280.1	WSM1022|QKN15613.1
WSM419|WP_011975426.1	Sm1021|WP_010969321.1	WSM1022|QKN14201.1
WSM419|WP_011969894.1	Sm1021|WP_003530544.1	WSM1022|QKN16917.1
WSM419|WP_011974347.1	Sm1021|WP_086017673.1	WSM1022|QKN16224.1
WSM419|WP_011975091.1	Sm1021|WP_003531850.1	WSM1022|QKN13906.1
WSM419|WP_024311139.1	Sm1021|WP_010968759.1	WSM1022|QKN13323.1
WSM419|WP_012061318.1	Sm1021|WP_010976125.1	WSM1022|QKN17022.1
WSM419|WP_011969641.1	Sm1021|WP_010975044.1	WSM1022|QKN16666.1
WSM419|WP_011975573.1	Sm1021|WP_010969385.1	WSM1022|QKN14286.1
WSM419|WP_012067009.1	Sm1021|WP_003528867.1	WSM1022|QKN15605.1
WSM419|WP_012067419.1	Sm1021|WP_010968288.1	WSM1022|QKN15985.1
WSM419|WP_011969358.1	Sm1021|WP_010975273.1	WSM1022|QKN16406.1
WSM419|WP_018009745.1	Sm1021|WP_003530036.1	WSM1022|QKN14678.1
WSM419|WP_024311306.1	Sm1021|WP_010968405.1	WSM1022|QKN16149.1
WSM419|WP_011970959.1	Sm1021|WP_014528646.1	WSM1022|QKN18473.1
WSM419|WP_011969421.1	Sm1021|WP_014527525.1	WSM1022|QKN16471.1
WSM419|WP_011974420.1	Sm1021|WP_010968704.1	WSM1022|QKN13237.1
WSM419|WP_011976322.1	Sm1021|WP_010969817.1	WSM1022|QKN14985.1
WSM419|WP_011975315.1	Sm1021|WP_010969266.1	WSM1022|QKN14128.1
WSM419|WP_011969629.1	Sm1021|WP_010975054.1	WSM1022|QKN16654.1
WSM419|WP_012066590.1	Sm1021|WP_010969947.1	WSM1022|QKN15162.1
WSM419|WP_033043090.1	Sm1021|WP_041170168.1	WSM1022|QKN13535.1
WSM419|WP_011974760.1	Sm1021|WP_003536273.1	WSM1022|QKN13586.1
WSM419|WP_011974548.1	Sm1021|WP_003527152.1	WSM1022|QKN13369.1
WSM419|WP_011974369.1	Sm1021|WP_003530117.1	WSM1022|QKN13190.1
WSM419|WP_011974282.1	Sm1021|WP_003527621.1	WSM1022|QKN13092.1
WSM419|WP_011969390.1	Sm1021|WP_010975241.1	WSM1022|QKN16442.1
WSM419|WP_011969219.1	Sm1021|WP_010975394.1	WSM1022|QKN17689.1
WSM419|WP_011969685.1	Sm1021|WP_010975003.1	WSM1022|QKN16708.1
WSM419|WP_011975083.1	Sm1021|WP_010969144.1	WSM1022|QKN13898.1
WSM419|WP_012061806.1	Sm1021|WP_010975858.1	WSM1022|QKN17254.1
WSM419|WP_012061454.1	Sm1021|WP_010975946.1	WSM1022|QKN17167.1
WSM419|WP_011970027.1	Sm1021|WP_010967079.1	WSM1022|QKN17901.1
WSM419|WP_011974332.1	Sm1021|WP_010968633.1	WSM1022|QKN13155.1
WSM419|WP_011975761.1	Sm1021|WP_010969548.1	WSM1022|QKN14544.1
WSM419|WP_011975137.1	Sm1021|WP_003533056.1	WSM1022|QKN13941.1
WSM419|WP_011975134.1	Sm1021|WP_003533050.1	WSM1022|QKN13938.1
WSM419|WP_011969759.1	Sm1021|WP_010974930.1	WSM1022|QKN16781.1
WSM419|WP_024311098.1	Sm1021|WP_003530148.1	WSM1022|QKN13174.1
WSM419|WP_012061576.1	Sm1021|WP_010975675.1	WSM1022|QKN17426.1
WSM419|WP_164923112.1	Sm1021|WP_010967364.1	WSM1022|QKN18676.1
WSM419|WP_012067086.1	Sm1021|WP_010970334.1	WSM1022|QKN15684.1
WSM419|WP_012066528.1	Sm1021|WP_010969911.1	WSM1022|QKN15108.1
WSM419|WP_011969287.1	Sm1021|WP_010968790.1	WSM1022|QKN13382.1
WSM419|WP_011970049.1	Sm1021|WP_010967055.1	WSM1022|QKN17875.1
WSM419|WP_012066978.1	Sm1021|WP_010970252.1	WSM1022|QKN15574.1
WSM419|WP_012066515.1	Sm1021|WP_017263274.1	WSM1022|QKN15095.1
WSM419|WP_012061920.1	Sm1021|WP_010975433.1	WSM1022|QKN17657.1
WSM419|WP_011970926.1	Sm1021|WP_003532756.1	WSM1022|QKN18605.1
WSM419|WP_012066681.1	Sm1021|WP_010970019.1	WSM1022|QKN15258.1
WSM419|WP_011969739.1	Sm1021|WP_010974947.1	WSM1022|QKN16763.1
WSM419|WP_012061867.1	Sm1021|WP_010975919.1	WSM1022|QKN17193.1
WSM419|WP_011975567.1	Sm1021|WP_010969380.1	WSM1022|QKN14280.1
WSM419|WP_011974530.1	Sm1021|WP_010968774.1	WSM1022|QKN13352.1
WSM419|WP_011976319.1	Sm1021|WP_010969815.1	WSM1022|QKN14982.1
WSM419|WP_012067106.1	Sm1021|WP_010970347.1	WSM1022|QKN15704.1
WSM419|WP_012067228.1	Sm1021|WP_003531270.1	WSM1022|QKN16306.1
WSM419|WP_011975145.1	Sm1021|WP_003533078.1	WSM1022|QKN13949.1
WSM419|WP_012061814.1	Sm1021|WP_010975865.1	WSM1022|QKN17246.1
WSM419|WP_012066907.1	Sm1021|WP_010970202.1	WSM1022|QKN15505.1
WSM419|WP_011969372.1	Sm1021|WP_010975255.1	WSM1022|QKN16424.1
WSM419|WP_011974579.1	Sm1021|WP_010968794.1	WSM1022|QKN13388.1
WSM419|WP_012067740.1	Sm1021|WP_003529772.1	WSM1022|QKN12997.1
WSM419|WP_011969814.1	Sm1021|WP_010976302.1	WSM1022|QKN16834.1
WSM419|WP_011970490.1	Sm1021|WP_010968098.1	WSM1022|QKN18773.1
WSM419|WP_012066905.1	Sm1021|WP_003531074.1	WSM1022|QKN15503.1
WSM419|WP_011975154.1	Sm1021|WP_010969186.1	WSM1022|QKN13957.1
WSM419|WP_003531676.1	Sm1021|WP_003531676.1	WSM1022|QKN13782.1
WSM419|WP_011969258.1	Sm1021|WP_010967800.1	WSM1022|QKN18345.1
WSM419|WP_012061823.1	Sm1021|WP_010975874.1	WSM1022|QKN17237.1
WSM419|WP_011969502.1	Sm1021|WP_010975154.1	WSM1022|QKN16534.1
WSM419|WP_011969407.1	Sm1021|WP_010975227.1	WSM1022|QKN16457.1
WSM419|WP_011974838.1	Sm1021|WP_010968990.1	WSM1022|QKN13662.1
WSM419|WP_012066629.1	Sm1021|WP_003525654.1	WSM1022|QKN15202.1
WSM419|WP_011970076.1	Sm1021|WP_010967347.1	WSM1022|QKN18693.1
WSM419|WP_011969667.1	Sm1021|WP_010975020.1	WSM1022|QKN16690.1
WSM419|WP_012066708.1	Sm1021|WP_010967130.1	WSM1022|QKN17953.1
WSM419|WP_011975935.1	Sm1021|WP_003530077.1	WSM1022|QKN14646.1
WSM419|WP_011975257.1	Sm1021|WP_010969230.1	WSM1022|QKN14071.1
WSM419|WP_011976100.1	Sm1021|WP_003533789.1	WSM1022|QKN14795.1
WSM419|WP_012067116.1	Sm1021|WP_010970354.1	WSM1022|QKN15714.1
WSM419|WP_011974239.1	Sm1021|WP_010968543.1	WSM1022|QKN13050.1
WSM419|WP_011970958.1	Sm1021|WP_010967661.1	WSM1022|QKN18475.1
WSM419|WP_011974286.1	Sm1021|WP_010968573.1	WSM1022|QKN13096.1
WSM419|WP_011975226.1	Sm1021|WP_003534700.1	WSM1022|QKN14043.1
WSM419|WP_101777569.1	Sm1021|WP_013844294.1	WSM1022|QKN13954.1
WSM419|WP_011975870.1	Sm1021|WP_010969571.1	WSM1022|QKN14574.1
WSM419|WP_011976149.1	Sm1021|WP_010969713.1	WSM1022|QKN14843.1
WSM419|WP_011974467.1	Sm1021|WP_010968731.1	WSM1022|QKN13283.1
WSM419|WP_011975765.1	Sm1021|WP_003535341.1	WSM1022|QKN14548.1
WSM419|WP_011969548.1	Sm1021|WP_003528708.1	WSM1022|QKN16589.1
WSM419|WP_024311674.1	Sm1021|WP_010969110.1	WSM1022|QKN13842.1
WSM419|WP_011975902.1	Sm1021|WP_003530716.1	WSM1022|QKN14603.1
WSM419|WP_011976126.1	Sm1021|WP_010969699.1	WSM1022|QKN14816.1
WSM419|WP_011974898.1	Sm1021|WP_003532655.1	WSM1022|QKN13732.1
WSM419|WP_011976258.1	Sm1021|WP_010969773.1	WSM1022|QKN14928.1
WSM419|WP_011974340.1	Sm1021|WP_010968637.1	WSM1022|QKN13164.1
WSM419|WP_011969265.1	Sm1021|WP_010967807.1	WSM1022|QKN18339.1
WSM419|WP_024311103.1	Sm1021|WP_010968650.1	WSM1022|QKN13192.1
WSM419|WP_011976094.1	Sm1021|WP_010969678.1	WSM1022|QKN14787.1
WSM419|WP_011975992.1	Sm1021|WP_014529350.1	WSM1022|QKN14685.1
WSM419|WP_011975341.1	Sm1021|WP_010969286.1	WSM1022|QKN14154.1
WSM419|WP_011969866.1	Sm1021|WP_010976249.1	WSM1022|QKN16890.1
WSM419|WP_011975689.1	Sm1021|WP_010969491.1	WSM1022|QKN14469.1
WSM419|WP_012066942.1	Sm1021|WP_010970224.1	WSM1022|QKN15541.1
WSM419|WP_011969579.1	Sm1021|WP_010975080.1	WSM1022|QKN16620.1
WSM419|WP_011975174.1	Sm1021|WP_003536533.1	WSM1022|QKN13984.1
WSM419|WP_011975978.1	Sm1021|WP_003530046.1	WSM1022|QKN14672.1
WSM419|WP_011970949.1	Sm1021|WP_010967645.1	WSM1022|QKN18491.1
WSM419|WP_011971002.1	Sm1021|WP_015445489.1	WSM1022|QKN18221.1
WSM419|WP_012067268.1	Sm1021|WP_010970495.1	WSM1022|QKN15850.1
WSM419|WP_011969836.1	Sm1021|WP_010976277.1	WSM1022|QKN16857.1
WSM419|WP_012061452.1	Sm1021|WP_004434811.1	WSM1022|QKN17165.1
WSM419|WP_164829561.1	Sm1021|WP_040121148.1	WSM1022|QKN16583.1
WSM419|WP_012061584.1	Sm1021|WP_010975683.1	WSM1022|QKN17418.1
WSM419|WP_011970667.1	Sm1021|WP_010967712.1	WSM1022|QKN18420.1
WSM419|WP_011976083.1	Sm1021|WP_003537122.1	WSM1022|QKN14779.1
WSM419|WP_011975529.1	Sm1021|WP_010969357.1	WSM1022|QKN14245.1
WSM419|WP_012067298.1	Sm1021|WP_010970513.1	WSM1022|QKN15879.1
WSM419|WP_011974964.1	Sm1021|WP_003531642.1	WSM1022|QKN13793.1
WSM419|WP_012061557.1	Sm1021|WP_013850739.1	WSM1022|QKN17445.1
WSM419|WP_011970765.1	Sm1021|WP_010967389.1	WSM1022|QKN18040.1
WSM419|WP_010970183.1	Sm1021|WP_010970183.1	WSM1022|QKN15478.1
WSM419|WP_012061601.1	Sm1021|WP_010975703.1	WSM1022|QKN17401.1
WSM419|WP_011975655.1	Sm1021|WP_003531401.1	WSM1022|QKN14431.1
WSM419|WP_012067557.1	Sm1021|WP_013844977.1	WSM1022|QKN16122.1
WSM419|WP_011974851.1	Sm1021|WP_010968999.1	WSM1022|QKN13675.1
WSM419|WP_011969239.1	Sm1021|WP_010975367.1	WSM1022|QKN17717.1
WSM419|WP_011975225.1	Sm1021|WP_003534698.1	WSM1022|QKN14042.1
WSM419|WP_012067103.1	Sm1021|WP_003528562.1	WSM1022|QKN15701.1
WSM419|WP_011970648.1	Sm1021|WP_010967101.1	WSM1022|QKN17925.1
WSM419|WP_033043239.1	Sm1021|WP_015242948.1	WSM1022|QKN17161.1
WSM419|WP_012061524.1	Sm1021|WP_013850756.1	WSM1022|QKN17479.1
WSM419|WP_011969712.1	Sm1021|WP_010974978.1	WSM1022|QKN16734.1
WSM419|WP_024311466.1	Sm1021|WP_003530942.1	WSM1022|QKN14376.1
WSM419|WP_012066827.1	Sm1021|WP_003527560.1	WSM1022|QKN15426.1
WSM419|WP_162304692.1	Sm1021|WP_010975627.1	WSM1022|QKN17473.1
WSM419|WP_012066709.1	Sm1021|WP_010967129.1	WSM1022|QKN17952.1
WSM419|WP_018009496.1	Sm1021|WP_028006045.1	WSM1022|QKN13386.1
WSM419|WP_011969235.1	Sm1021|WP_010975371.1	WSM1022|QKN17713.1
WSM419|WP_011975011.1	Sm1021|WP_003529316.1	WSM1022|QKN13843.1
WSM419|WP_003531391.1	Sm1021|WP_010969462.1	WSM1022|QKN14436.1
WSM419|WP_011974307.1	Sm1021|WP_003531522.1	WSM1022|QKN13128.1
WSM419|WP_011974630.1	Sm1021|WP_010968838.1	WSM1022|QKN13441.1
WSM419|WP_012067493.1	Sm1021|WP_003536327.1	WSM1022|QKN16066.1
WSM419|WP_011976146.1	Sm1021|WP_003534922.1	WSM1022|QKN14840.1
WSM419|WP_012066773.1	Sm1021|WP_003527442.1	WSM1022|QKN15368.1
WSM419|WP_011975625.1	Sm1021|WP_003531477.1	WSM1022|QKN14401.1
WSM419|WP_012061344.1	Sm1021|WP_010976098.1	WSM1022|QKN17046.1
WSM419|WP_011969842.1	Sm1021|WP_010976273.1	WSM1022|QKN16863.1
WSM419|WP_012061481.1	Sm1021|WP_003537167.1	WSM1022|QKN17520.1
WSM419|WP_011975539.1	Sm1021|WP_003528075.1	WSM1022|QKN14252.1
WSM419|WP_011976384.1	Sm1021|WP_003532875.1	WSM1022|QKN15058.1
WSM419|WP_003536525.1	Sm1021|WP_003536525.1	WSM1022|QKN13988.1
WSM419|WP_011975668.1	Sm1021|WP_010969467.1	WSM1022|QKN14445.1
WSM419|WP_012067387.1	Sm1021|WP_003531790.1	WSM1022|QKN15954.1
WSM419|WP_012061497.1	Sm1021|WP_010975595.1	WSM1022|QKN17752.1
WSM419|WP_011976346.1	Sm1021|WP_003537549.1	WSM1022|QKN15020.1
WSM419|WP_011970016.1	Sm1021|WP_010967825.1	WSM1022|QKN18321.1
WSM419|WP_012067157.1	Sm1021|WP_003530248.1	WSM1022|QKN15756.1
WSM419|WP_011969735.1	Sm1021|WP_010974950.1	WSM1022|QKN16760.1
WSM419|WP_011969936.1	Sm1021|WP_010976204.1	WSM1022|QKN16947.1
WSM419|WP_012067712.1	Sm1021|WP_010968497.1	WSM1022|QKN12976.1
WSM419|WP_011975093.1	Sm1021|WP_003531855.1	WSM1022|QKN13909.1
WSM419|WP_011974328.1	Sm1021|WP_010968629.1	WSM1022|QKN13151.1
WSM419|WP_011974761.1	Sm1021|WP_010968938.1	WSM1022|QKN13587.1
WSM419|WP_011969614.1	Sm1021|WP_010975061.1	WSM1022|QKN16645.1
WSM419|WP_011970070.1	Sm1021|WP_010967341.1	WSM1022|QKN18699.1
WSM419|WP_011974817.1	Sm1021|WP_003527382.1	WSM1022|QKN13640.1
WSM419|WP_011970933.1	Sm1021|WP_010967424.1	WSM1022|QKN18610.1
WSM419|WP_011970968.1	Sm1021|WP_010967673.1	WSM1022|QKN18463.1
WSM419|WP_012067569.1	Sm1021|WP_010968392.1	WSM1022|QKN16135.1
WSM419|WP_012061518.1	Sm1021|WP_010975616.1	WSM1022|QKN17485.1
WSM419|WP_003507767.1	Sm1021|WP_003507767.1	WSM1022|QKN13977.1
WSM419|WP_011969230.1	Sm1021|WP_010967366.1	WSM1022|QKN18674.1
WSM419|WP_012066900.1	Sm1021|WP_010970197.1	WSM1022|QKN15498.1
WSM419|WP_012067108.1	Sm1021|WP_003528554.1	WSM1022|QKN15706.1
WSM419|WP_011969386.1	Sm1021|WP_010975245.1	WSM1022|QKN16438.1
WSM419|WP_127580745.1	Sm1021|WP_010967867.1	WSM1022|QKN18301.1
WSM419|WP_012061269.1	Sm1021|WP_003526374.1	WSM1022|QKN16968.1
WSM419|WP_011976190.1	Sm1021|WP_010969736.1	WSM1022|QKN14879.1
WSM419|WP_011969543.1	Sm1021|WP_041170061.1	WSM1022|QKN16584.1
WSM419|WP_012067656.1	Sm1021|WP_003534399.1	WSM1022|QKN12922.1
WSM419|WP_012061363.1	Sm1021|WP_013850457.1	WSM1022|QKN17081.1
WSM419|WP_012061368.1	Sm1021|WP_010975334.1	WSM1022|QKN16346.1
WSM419|WP_011974439.1	Sm1021|WP_003529957.1	WSM1022|QKN13256.1
WSM419|WP_011969799.1	Sm1021|WP_003529414.1	WSM1022|QKN16819.1
WSM419|WP_011974628.1	Sm1021|WP_010968836.1	WSM1022|QKN13439.1
WSM419|WP_011970436.1	Sm1021|WP_010975884.1	WSM1022|QKN17224.1
WSM419|WP_011975402.1	Sm1021|WP_010969300.1	WSM1022|QKN14178.1
WSM419|WP_012066896.1	Sm1021|WP_010970195.1	WSM1022|QKN15495.1
WSM419|WP_011969369.1	Sm1021|WP_010975258.1	WSM1022|QKN16421.1
WSM419|WP_011971016.1	Sm1021|WP_010967845.1	WSM1022|QKN18005.1
WSM419|WP_012066602.1	Sm1021|WP_010969957.1	WSM1022|QKN15173.1
WSM419|WP_012061347.1	Sm1021|WP_010976095.1	WSM1022|QKN17049.1
WSM419|WP_011975993.1	Sm1021|WP_017265202.1	WSM1022|QKN14692.1
WSM419|WP_012067327.1	Sm1021|WP_010970529.1	WSM1022|QKN15908.1
WSM419|WP_011974609.1	Sm1021|WP_010968818.1	WSM1022|QKN13418.1
WSM419|WP_011974466.1	Sm1021|WP_003529902.1	WSM1022|QKN13282.1
WSM419|WP_003529568.1	Sm1021|WP_003529568.1	WSM1022|QKN14192.1
WSM419|WP_012061398.1	Sm1021|WP_003535549.1	WSM1022|QKN17094.1
WSM419|WP_011970498.1	Sm1021|WP_010968089.1	WSM1022|QKN18766.1
WSM419|WP_011976337.1	Sm1021|WP_010969828.1	WSM1022|QKN14998.1
WSM419|WP_011974407.1	Sm1021|WP_010968673.1	WSM1022|QKN13220.1
WSM419|WP_012067174.1	Sm1021|WP_010970390.1	WSM1022|QKN15774.1
WSM419|WP_011970623.1	Sm1021|WP_013850510.1	WSM1022|QKN17129.1
WSM419|WP_012061274.1	Sm1021|WP_010976177.1	WSM1022|QKN16974.1
WSM419|WP_012061323.1	Sm1021|WP_010976116.1	WSM1022|QKN17027.1
WSM419|WP_011969638.1	Sm1021|WP_013850162.1	WSM1022|QKN16663.1
WSM419|WP_033042599.1	Sm1021|WP_033044617.1	WSM1022|QKN13713.1
WSM419|WP_011974480.1	Sm1021|WP_010968740.1	WSM1022|QKN13294.1
WSM419|WP_011970035.1	Sm1021|WP_010967098.1	WSM1022|QKN17922.1
WSM419|WP_011975202.1	Sm1021|WP_003536742.1	WSM1022|QKN14017.1
WSM419|WP_011976234.1	Sm1021|WP_010969755.1	WSM1022|QKN14905.1
WSM419|WP_012061663.1	Sm1021|WP_010975761.1	WSM1022|QKN17344.1
WSM419|WP_011969594.1	Sm1021|WP_010975067.1	WSM1022|QKN16634.1
WSM419|WP_011976079.1	Sm1021|WP_010969668.1	WSM1022|QKN14775.1
WSM419|WP_012067042.1	Sm1021|WP_010970298.1	WSM1022|QKN15638.1
WSM419|WP_011969628.1	Sm1021|WP_010975055.1	WSM1022|QKN16653.1
WSM419|WP_011970124.1	Sm1021|WP_013845097.1	WSM1022|QKN17942.1
WSM419|WP_011969470.1	Sm1021|WP_010975183.1	WSM1022|QKN16501.1
WSM419|WP_011970986.1	Sm1021|WP_010967212.1	WSM1022|QKN18792.1
WSM419|WP_011969592.1	Sm1021|WP_010975069.1	WSM1022|QKN16632.1
WSM419|WP_012066555.1	Sm1021|WP_003536354.1	WSM1022|QKN15131.1
WSM419|WP_162304789.1	Sm1021|WP_017270030.1	WSM1022|QKN17153.1
WSM419|WP_012061848.1	Sm1021|WP_003528526.1	WSM1022|QKN17744.1
WSM419|WP_024312313.1	Sm1021|WP_010968833.1	WSM1022|QKN13435.1
WSM419|WP_011970922.1	Sm1021|WP_003532765.1	WSM1022|QKN18600.1
WSM419|WP_018010902.1	Sm1021|WP_041170058.1	WSM1022|QKN16672.1
WSM419|WP_011975199.1	Sm1021|WP_003537409.1	WSM1022|QKN14014.1
WSM419|WP_012067068.1	Sm1021|WP_010970321.1	WSM1022|QKN15668.1
WSM419|WP_024310696.1	Sm1021|WP_010967128.1	WSM1022|QKN17951.1
WSM419|WP_011975909.1	Sm1021|WP_003530700.1	WSM1022|QKN14611.1
WSM419|WP_011970144.1	Sm1021|WP_010967140.1	WSM1022|QKN17963.1
WSM419|WP_003527087.1	Sm1021|WP_003527087.1	WSM1022|QKN13339.1
WSM419|WP_011976354.1	Sm1021|WP_010969853.1	WSM1022|QKN15028.1
WSM419|WP_012066770.1	Sm1021|WP_013844824.1	WSM1022|QKN15365.1
WSM419|WP_012061622.1	Sm1021|WP_010975720.1	WSM1022|QKN17383.1
WSM419|WP_011970434.1	Sm1021|WP_004434537.1	WSM1022|QKN17226.1
WSM419|WP_011974390.1	Sm1021|WP_010968665.1	WSM1022|QKN13211.1
WSM419|WP_024311658.1	Sm1021|WP_003529220.1	WSM1022|QKN13882.1
WSM419|WP_012067376.1	Sm1021|WP_013844936.1	WSM1022|QKN15942.1
WSM419|WP_024311637.1	Sm1021|WP_010969643.1	WSM1022|QKN14674.1
WSM419|WP_011975681.1	Sm1021|WP_003532990.1	WSM1022|QKN14461.1
WSM419|WP_011970603.1	Sm1021|WP_010970063.1	WSM1022|QKN15304.1
WSM419|WP_012067058.1	Sm1021|WP_003535703.1	WSM1022|QKN15656.1
WSM419|WP_011976124.1	Sm1021|WP_014526933.1	WSM1022|QKN14815.1
WSM419|WP_011970636.1	Sm1021|WP_010967035.1	WSM1022|QKN17856.1
WSM419|WP_011975561.1	Sm1021|WP_003533259.1	WSM1022|QKN14274.1
WSM419|WP_012067691.1	Sm1021|WP_010968480.1	WSM1022|QKN12957.1
WSM419|WP_011974649.1	Sm1021|WP_010968853.1	WSM1022|QKN13459.1
WSM419|WP_011976123.1	Sm1021|WP_010969697.1	WSM1022|QKN14814.1
WSM419|WP_011976127.1	Sm1021|WP_014529331.1	WSM1022|QKN16273.1
WSM419|WP_011970943.1	Sm1021|WP_010967416.1	WSM1022|QKN18618.1
WSM419|WP_011974978.1	Sm1021|WP_003531611.1	WSM1022|QKN13807.1
WSM419|WP_011970602.1	Sm1021|WP_010970064.1	WSM1022|QKN15305.1
WSM419|WP_012066538.1	Sm1021|WP_010975124.1	WSM1022|QKN16566.1
WSM419|WP_024311935.1	Sm1021|WP_010968922.1	WSM1022|QKN13550.1
WSM419|WP_018210666.1	Sm1021|WP_041170006.1	WSM1022|QKN18089.1
WSM419|WP_024324555.1	Sm1021|WP_003529946.1	WSM1022|QKN13262.1
WSM419|WP_011975274.1	Sm1021|WP_003537445.1	WSM1022|QKN14089.1
WSM419|WP_011969656.1	Sm1021|WP_010975031.1	WSM1022|QKN16679.1
WSM419|WP_011970500.1	Sm1021|WP_010968087.1	WSM1022|QKN18764.1
WSM419|WP_012067717.1	Sm1021|WP_010968501.1	WSM1022|QKN12979.1
WSM419|WP_024324138.1	Sm1021|WP_010969943.1	WSM1022|QKN15157.1
WSM419|WP_011976325.1	Sm1021|WP_010969820.1	WSM1022|QKN14987.1
WSM419|WP_024310886.1	Sm1021|WP_003529672.1	WSM1022|QKN15846.1
WSM419|WP_012066801.1	Sm1021|WP_003527510.1	WSM1022|QKN15399.1
WSM419|WP_012067490.1	Sm1021|WP_010968344.1	WSM1022|QKN16063.1
WSM419|WP_011969876.1	Sm1021|WP_010976241.1	WSM1022|QKN16897.1
WSM419|WP_011970764.1	Sm1021|WP_010967390.1	WSM1022|QKN18041.1
WSM419|WP_012066888.1	Sm1021|WP_003536028.1	WSM1022|QKN15487.1
WSM419|WP_012061865.1	Sm1021|WP_010975918.1	WSM1022|QKN17195.1
WSM419|WP_012067024.1	Sm1021|WP_003528836.1	WSM1022|QKN15619.1
WSM419|WP_011975303.1	Sm1021|WP_003534989.1	WSM1022|QKN14116.1
WSM419|WP_012061925.1	Sm1021|WP_014527380.1	WSM1022|QKN17661.1
WSM419|WP_012061414.1	Sm1021|WP_003535943.1	WSM1022|QKN17109.1
WSM419|WP_012061774.1	Sm1021|WP_010975808.1	WSM1022|QKN17301.1
WSM419|WP_011975427.1	Sm1021|WP_003529604.1	WSM1022|QKN14202.1
WSM419|WP_011975149.1	Sm1021|WP_010969182.1	WSM1022|QKN13953.1
WSM419|WP_012061852.1	Sm1021|WP_010975903.1	WSM1022|QKN17208.1
WSM419|WP_011969770.1	Sm1021|WP_010976338.1	WSM1022|QKN16794.1
WSM419|WP_011976111.1	Sm1021|WP_010975330.1	WSM1022|QKN16350.1
WSM419|WP_012067662.1	Sm1021|WP_010968458.1	WSM1022|QKN12929.1
WSM419|WP_011976178.1	Sm1021|WP_003536241.1	WSM1022|QKN14866.1
WSM419|WP_024311608.1	Sm1021|WP_051076795.1	WSM1022|QKN18253.1
WSM419|WP_011976208.1	Sm1021|WP_010969745.1	WSM1022|QKN14889.1
WSM419|WP_011970932.1	Sm1021|WP_010967425.1	WSM1022|QKN18609.1
WSM419|WP_011974826.1	Sm1021|WP_003527373.1	WSM1022|QKN13649.1
WSM419|WP_012066947.1	Sm1021|WP_010970228.1	WSM1022|QKN15546.1
WSM419|WP_011975705.1	Sm1021|WP_010969505.1	WSM1022|QKN14485.1
WSM419|WP_012067015.1	Sm1021|WP_003528855.1	WSM1022|QKN15611.1
WSM419|WP_011974494.1	Sm1021|WP_003529852.1	WSM1022|QKN13308.1
WSM419|WP_012067343.1	Sm1021|WP_003535753.1	WSM1022|QKN15916.1
WSM419|WP_003534906.1	Sm1021|WP_003534906.1	WSM1022|QKN14830.1
WSM419|WP_011969441.1	Sm1021|WP_003525746.1	WSM1022|QKN16474.1
WSM419|WP_018208629.1	Sm1021|WP_013844311.1	WSM1022|QKN16248.1
WSM419|WP_011970924.1	Sm1021|WP_010967431.1	WSM1022|QKN18602.1
WSM419|WP_011975098.1	Sm1021|WP_010969152.1	WSM1022|QKN13914.1
WSM419|WP_012067407.1	Sm1021|WP_010970583.1	WSM1022|QKN15973.1
WSM419|WP_011976134.1	Sm1021|WP_003533855.1	WSM1022|QKN14825.1
WSM419|WP_012061785.1	Sm1021|WP_010975816.1	WSM1022|QKN17293.1
WSM419|WP_011974252.1	Sm1021|WP_010968552.1	WSM1022|QKN13063.1
WSM419|WP_011974788.1	Sm1021|WP_003537244.1	WSM1022|QKN13614.1
WSM419|WP_011974509.1	Sm1021|WP_003527054.1	WSM1022|QKN13322.1
WSM419|WP_011974613.1	Sm1021|WP_010968823.1	WSM1022|QKN13422.1
WSM419|WP_028054066.1	Sm1021|WP_013844102.1	WSM1022|QKN13498.1
WSM419|WP_012067393.1	Sm1021|WP_017264986.1	WSM1022|QKN15959.1
WSM419|WP_011969985.1	Sm1021|WP_010967763.1	WSM1022|QKN18385.1
WSM419|WP_011976119.1	Sm1021|WP_010969693.1	WSM1022|QKN14810.1
WSM419|WP_011975559.1	Sm1021|WP_010969374.1	WSM1022|QKN14272.1
WSM419|WP_012067588.1	Sm1021|WP_010968408.1	WSM1022|QKN16155.1
WSM419|WP_011975907.1	Sm1021|WP_010969605.1	WSM1022|QKN14609.1
WSM419|WP_011975832.1	Sm1021|WP_003536844.1	WSM1022|QKN14554.1
WSM419|WP_011969220.1	Sm1021|WP_010975393.1	WSM1022|QKN17690.1
WSM419|WP_011970148.1	Sm1021|WP_010967144.1	WSM1022|QKN17967.1
WSM419|WP_011970729.1	Sm1021|WP_010967638.1	WSM1022|QKN18498.1
WSM419|WP_012066948.1	Sm1021|WP_010970229.1	WSM1022|QKN15547.1
WSM419|WP_024312083.1	Sm1021|WP_010967020.1	WSM1022|QKN17835.1
WSM419|WP_011974893.1	Sm1021|WP_003527272.1	WSM1022|QKN13726.1
WSM419|WP_011970189.1	Sm1021|WP_017269715.1	WSM1022|QKN18181.1
WSM419|WP_011969546.1	Sm1021|WP_010975105.1	WSM1022|QKN16587.1
WSM419|WP_011975072.1	Sm1021|WP_010969143.1	WSM1022|QKN13894.1
WSM419|WP_011975712.1	Sm1021|WP_010969508.1	WSM1022|QKN14492.1
WSM419|WP_011974704.1	Sm1021|WP_010968896.1	WSM1022|QKN13514.1
WSM419|WP_012061349.1	Sm1021|WP_010976093.1	WSM1022|QKN17051.1
WSM419|WP_012061283.1	Sm1021|WP_010976169.1	WSM1022|QKN16984.1
WSM419|WP_011976407.1	Sm1021|WP_010969886.1	WSM1022|QKN15080.1
WSM419|WP_011969218.1	Sm1021|WP_010975395.1	WSM1022|QKN17688.1
WSM419|WP_012061691.1	Sm1021|WP_010975792.1	WSM1022|QKN17316.1
WSM419|WP_011975022.1	Sm1021|WP_010969116.1	WSM1022|QKN13857.1
WSM419|WP_011969483.1	Sm1021|WP_010975171.1	WSM1022|QKN16514.1
WSM419|WP_011970175.1	Sm1021|WP_010968017.1	WSM1022|QKN18163.1
WSM419|WP_011969577.1	Sm1021|WP_013850139.1	WSM1022|QKN16618.1
WSM419|WP_011975755.1	Sm1021|WP_003535321.1	WSM1022|QKN14537.1
WSM419|WP_011969619.1	Sm1021|WP_010975057.1	WSM1022|QKN16650.1
WSM419|WP_018209856.1	Sm1021|WP_010975580.1	WSM1022|QKN17525.1
WSM419|WP_011974896.1	Sm1021|WP_010969036.1	WSM1022|QKN13730.1
WSM419|WP_011969400.1	Sm1021|WP_010975234.1	WSM1022|QKN16449.1
WSM419|WP_012067524.1	Sm1021|WP_010968359.1	WSM1022|QKN16089.1
WSM419|WP_011975721.1	Sm1021|WP_003535074.1	WSM1022|QKN14505.1
WSM419|WP_012066517.1	Sm1021|WP_015445637.1	WSM1022|QKN15097.1
WSM419|WP_012061489.1	Sm1021|WP_010975588.1	WSM1022|QKN17512.1
WSM419|WP_011969555.1	Sm1021|WP_010975101.1	WSM1022|QKN16597.1
WSM419|WP_011975862.1	Sm1021|WP_010969566.1	WSM1022|QKN14569.1
WSM419|WP_012067761.1	Sm1021|WP_010968525.1	WSM1022|QKN13020.1
WSM419|WP_011970036.1	Sm1021|WP_010967147.1	WSM1022|QKN17971.1
WSM419|WP_012061893.1	Sm1021|WP_033052152.1	WSM1022|QKN17558.1
WSM419|WP_011969662.1	Sm1021|WP_003532175.1	WSM1022|QKN16685.1
WSM419|WP_012066927.1	Sm1021|WP_010970207.1	WSM1022|QKN15525.1
WSM419|WP_011974690.1	Sm1021|WP_010968884.1	WSM1022|QKN13501.1
WSM419|WP_024310897.1	Sm1021|WP_010970516.1	WSM1022|QKN15887.1
WSM419|WP_164923102.1	Sm1021|WP_010969759.1	WSM1022|QKN14911.1
WSM419|WP_012061913.1	Sm1021|WP_010975441.1	WSM1022|QKN17648.1
WSM419|WP_012061589.1	Sm1021|WP_014527217.1	WSM1022|QKN17414.1
WSM419|WP_012067453.1	Sm1021|WP_013844956.1	WSM1022|QKN16018.1
WSM419|WP_024310744.1	Sm1021|WP_010969891.1	WSM1022|QKN15086.1
WSM419|WP_024311310.1	Sm1021|WP_010968389.1	WSM1022|QKN16129.1
WSM419|WP_011975086.1	Sm1021|WP_010969146.1	WSM1022|QKN13901.1
WSM419|WP_012067304.1	Sm1021|WP_003529742.1	WSM1022|QKN15886.1
WSM419|WP_012067636.1	Sm1021|WP_003534362.1	WSM1022|QKN12903.1
WSM419|WP_011974216.1	Sm1021|WP_010968533.1	WSM1022|QKN13028.1
WSM419|WP_011974279.1	Sm1021|WP_003527624.1	WSM1022|QKN13088.1
WSM419|WP_012067145.1	Sm1021|WP_010970375.1	WSM1022|QKN15744.1
WSM419|WP_011975715.1	Sm1021|WP_010969513.1	WSM1022|QKN14497.1
WSM419|WP_012066953.1	Sm1021|WP_010970233.1	WSM1022|QKN15552.1
WSM419|WP_011969776.1	Sm1021|WP_010976334.1	WSM1022|QKN16800.1
WSM419|WP_011975026.1	Sm1021|WP_003529274.1	WSM1022|QKN13862.1
WSM419|WP_012066659.1	Sm1021|WP_010970008.1	WSM1022|QKN15239.1
WSM419|WP_011974448.1	Sm1021|WP_010968720.1	WSM1022|QKN13264.1
WSM419|WP_012061645.1	Sm1021|WP_164821136.1	WSM1022|QKN17360.1
WSM419|WP_012066811.1	Sm1021|WP_003527528.1	WSM1022|QKN15409.1
WSM419|WP_011970711.1	Sm1021|WP_010970049.1	WSM1022|QKN15287.1
[truncated: 5,044 more rows]
